# Supplementary material for: Responses of Aspergillus flavus to Oxidative Stress Are Related to Fungal Development Regulator, Antioxidant Enzyme, and Secondary Metabolite Biosynthetic Gene Expression
Source: Front Microbiol. 2016 Dec 21;7:2048. doi: 10.3389/fmicb.2016.02048 (PMC5175028; doi:10.3389/fmicb.2016.02048)
Supplement: Table S1 — Primer sequences used in qPCR Analyses. [file Table1.XLSX]

## Sheet: pca
	Table S1. Primer sequences used in qPCR Analyses.
	Primer	Sequence (5' to 3')	Tm
	pksA-F	GGCCATGCTAAGGGACAGTT	60.03
	pksA-R	GTCTACACCACTTGCTGCCT	59.96
	vbs-F	GCGTAAGGGTCTGTTGACCA	59.97
	vbs-R	GAACGAAGGTGTCGTCCAGT	59.97
	atmG-F	CCAGTCGCCCATAGCATCTT	59.89
	atmG-R	CATCATTTGCGCGTGTGCTA	59.9
	atmQ-F	ATGCACAACAGTTTGACGGC	59.97
	atmQ-R	AAGGTACTTGGGATTGGCGG	60.03
	kojA-F	ATGGATGGCTGGTTTCCCTG	60.03
	kojA-R	AGGATGGTGTAACTGCCGTG	60.04
	svop-F	TATCAGCGTATGGACGGCAC	59.97
	svop-R	CTCTGCCAATGCCCCTACAA	60.03
	B-tubulin-F	GACACCGTTGTTGAGCCCTA	59.97
	B-tubulin-R	GTCACCGTAAGAGGGGTTGG	60.04

## Sheet: Sheet1
Eigenvalues
Principal Component 1	139723	0.33572
Principal Component 2	108115	0.25978
Principal Component 3	71068	0.17076
Principal Component 4	60042.5	0.14427
Principal Component 5	18810.3	0.0452
Principal Component 6	9207	0.02212
Principal Component 7	4530.11	0.01088
Principal Component 8	3385.78	0.00814
Principal Component 9	1306.05	0.00314
First 2 components: 59.550 %
First 3 components: 76.626 %
