# Supplementary material for: Responses of Aspergillus flavus to Oxidative Stress Are Related to Fungal Development Regulator, Antioxidant Enzyme, and Secondary Metabolite Biosynthetic Gene Expression
Source: Front Microbiol. 2016 Dec 21;7:2048. doi: 10.3389/fmicb.2016.02048 (PMC5175028; doi:10.3389/fmicb.2016.02048)
Supplement: Table S2 — Principal component analysis (PCA) Eigenvalues and variances. [file Table2.XLSX]

## Sheet: pca
	Table S2. Principal component analysis (PCA) Eigenvalues and variances.
	Component	Eigenvalue	% Variance Explained
	PC1	139723	0.33572
	PC2	108115	0.25978
	PC3	71068	0.17076
	PC4	60042.5	0.14427
	PC5	18810.3	0.0452
	PC6	9207	0.02212
	PC7	4530.11	0.01088
	PC8	3385.78	0.00814
	PC9	1306.05	0.00314
	PC1 + PC2	-	0.5955
	PC1 + PC2 + PC3	-	0.76626

## Sheet: Sheet1
Eigenvalues
Principal Component 1	139723	0.33572
Principal Component 2	108115	0.25978
Principal Component 3	71068	0.17076
Principal Component 4	60042.5	0.14427
Principal Component 5	18810.3	0.0452
Principal Component 6	9207	0.02212
Principal Component 7	4530.11	0.01088
Principal Component 8	3385.78	0.00814
Principal Component 9	1306.05	0.00314
First 2 components: 59.550 %
First 3 components: 76.626 %
