# Supplementary material for: Responses of Aspergillus flavus to Oxidative Stress Are Related to Fungal Development Regulator, Antioxidant Enzyme, and Secondary Metabolite Biosynthetic Gene Expression
Source: Front Microbiol. 2016 Dec 21;7:2048. doi: 10.3389/fmicb.2016.02048 (PMC5175028; doi:10.3389/fmicb.2016.02048)
Supplement: Dataset S1 — Gene expression FPKM data for all isolates and treatments. [file DataSheet1.XLSX]

## Sheet: FPKM
Supplementary Dataset 1. Gene expression FPKM data for all isolates and treatments.
			Tox4			AF13			NRRL3357
Locus ID	Accession	Annotation	0mM	10mM	25mM	0mM	10mM	25mM	0mM	10mM	20mM
XLOC_000001	AFLA_071790	galactose oxidase, putative	112.258	116.419	79.6862	149.356	151.47	77.0508	140.364	57.9536	62.8068
XLOC_000002	AFLA_072030	conserved hypothetical protein	14.7654	17.3908	7.44967	19.6329	14.6229	6.3401	8.10822	14.9828	5.48902
XLOC_000003	AFLA_072150	cytochrome P450, putative	1.6179	1.29381	0.772287	0.883581	0.72541	0.691641	0.294267	0.188525	0.105848
XLOC_000004	AFLA_072160	conserved hypothetical protein	0.0328507	0.0374317	0.0878443	0	0	0.0328136	0.0290473	0.03786	0.0371439
XLOC_000005	AFLA_072280,AFLA_072290	hypothetical protein	0.888275	1.47512	1.3143	1.75064	0.891597	1.05159	1.30157	1.99926	1.48399
XLOC_000006	-	N/A	5.72465	5.2973	5.84614	5.99538	5.0859	5.89291	3.25914	3.27511	3.38614
XLOC_000007	AFLA_072320	sugar transporter, putative	0	0	0	0	0	0	0.020216	0	0
XLOC_000008	AFLA_072340	alcohol dehydrogenase, putative	6.61104	5.12473	6.71501	7.64698	6.34068	6.5379	5.28313	5.67025	7.22006
XLOC_000009	AFLA_072360	benzoate 4-monooxygenase cytochrome P450, putative	0.0173081	0.0397596	0.0434051	0	0.0214375	0	0.0349256	0	0
XLOC_000010	AFLA_072370	hexokinase, putative	1.65193	1.55634	0.722752	1.15488	0.935068	0.70587	1.03403	2.10296	1.92989
XLOC_000011	AFLA_072390	srpk, putative	1.90499	1.11585	2.3351	0.810446	2.59787	2.11927	1.15435	1.49007	1.8334
XLOC_000012	AFLA_072420	hypothetical protein	0.299282	0.354725	1.40586e-36	0.02996	0.322184	0.273756	0.164091	0.587918	0.372582
XLOC_000013	AFLA_072430	hypothetical protein	1.00514	0.97953	0.508994	0.695952	0.719096	0.448944	0.648321	0.620799	0.558398
XLOC_000014	AFLA_072450	conserved hypothetical protein	0.696105	0.53448	0.674319	0.30093	0.56342	0.343032	0.534388	0.593906	0.358676
XLOC_000015	AFLA_072480	conserved hypothetical protein	0	0	0.0292197	0	0	0	0	0	0
XLOC_000016	AFLA_072500	conserved hypothetical protein	1.04494	1.11252	1.13055	1.46891	1.62232	1.30133	1.77992	1.29034	1.12194
XLOC_000017	AFLA_072510,AFLA_072520	hypothetical protein	8.93468	11.7494	9.69483	8.89323	12.6502	11.4981	11.4939	10.5051	10.9133
XLOC_000018	AFLA_072530	allantoate permease, putative	0.185568	0.177543	0.189799	0.196195	0.182739	0.22143	0.114102	0.227158	0.199464
XLOC_000019	AFLA_072540	3-hydroxyisobutyrate dehydrogenase, putative	0	0	0	0	0	0	0	0.0268925	0
XLOC_000020	AFLA_072560	5-oxoprolinase, putative	2.33317	2.34943	1.80971	1.81605	1.83735	1.66358	2.4122	2.36324	2.87036
XLOC_000021	AFLA_072580	hypothetical protein	0.269791	0.0589143	0.148165	0.0788848	0.5531	0.453381	0.583537	0.263754	0.103282
XLOC_000022	AFLA_072600	uracil permease, putative	1.38257	1.54298	0.8443	1.51711	1.42052	1.24954	0.924784	1.2746	1.10054
XLOC_000023	AFLA_072620	proline-specific permease, putative	0.332811	0.614769	0.17579	0.215039	0.300224	0.27395	0.177982	0.289492	0.36425
XLOC_000024	AFLA_072630,AFLA_072640	24-dehydrocholesterol reductase precursor, putative	16.7472	14.1805	18.0736	14.1502	17.16	18.0292	16.2493	14.6337	15.6743
XLOC_000025	AFLA_072670	zinc-iron transporter, putative	1.27391	1.87135	1.37993	1.17762	1.35482	1.2378	1.72662	2.09972	1.28402
XLOC_000026	AFLA_072680,AFLA_072690,AFLA_072700	hypothetical protein	41.6286	33.0966	37.4791	30.2075	27.0662	54.0377	22.5903	30.411	33.2107
XLOC_000027	AFLA_072740,AFLA_072750	proline oxidase Put1, putative	10.3063	11.0807	8.49613	8.30698	7.78061	5.3374	6.54579	12.5151	8.7471
XLOC_000028	AFLA_072770,AFLA_072780	pyrroline-5-carboxylate dehydrogenase, putative	4.64491	5.76037	3.2526	4.97047	4.09359	3.46289	5.52148	7.69156	8.41763
XLOC_000029	AFLA_072810	conserved hypothetical protein	10.6224	10.0677	3.81027	8.76044	4.20745	2.12732	43.8368	66.2661	29.3067
XLOC_000030	AFLA_072860	conserved hypothetical protein	3.73655	4.78757	4.86054	3.60409	4.39605	3.7082	3.39131	3.33795	3.45729
XLOC_000031	AFLA_072900	conserved hypothetical protein	0.156649	0.164515	0.12677	0.180369	0.165532	0.337256	0.228306	0.225632	0.112811
XLOC_000032	AFLA_072910	conserved hypothetical protein	1.78041	2.01795	0.906212	1.67588	1.16791	0.689022	2.50515	1.09376	1.94461
XLOC_000033	AFLA_072930	monooxygenase, putative	0.242677	0.611877	0.558683	0.872701	0.588847	0.548722	0.980258	0.880131	2.26228
XLOC_000034	AFLA_072970	hypothetical protein	3.43303	3.03744	3.09326	2.65175	3.02819	3.23694	3.29143	3.59288	3.46182
XLOC_000035	AFLA_072990	hypothetical protein	1.01803	0.523521	0.631742	0.66584	0.837134	0.948074	0.984837	1.49235	1.14824
XLOC_000036	AFLA_073050,AFLA_073060	monooxygenase, putative	7.21393	5.35084	4.8173	2.97298	3.06005	4.8478	7.36765	7.22058	24.3323
XLOC_000037	AFLA_073110	hypothetical protein	187.376	194.565	152.346	179.719	170.16	169.215	333.706	402.522	297.687
XLOC_000038	AFLA_073120	hypothetical protein	0	0	0	0	0	0	0	0	0
XLOC_000039	AFLA_073150,AFLA_073160	SAM domain methyltransferase, putative	64.5192	58.9987	55.9069	66.4751	58.5554	54.7405	43.7901	50.9978	58.7432
XLOC_000040	AFLA_073170,AFLA_073180	manganese ion homeostasis (Fr), putative	38.0684	45.1734	42.6875	47.2812	48.4413	53.5725	44.1475	37.7727	43.9524
XLOC_000041	AFLA_073190,AFLA_073200	ab-hydrolase associated lipase, putative	13.5282	14.4702	13.1826	14.3016	14.8996	12.3242	13.9071	13.6978	13.0323
XLOC_000042	AFLA_073240	conserved hypothetical protein	5.00386e-143	5.20285e-117	0.169026	8.7937e-262	6.97799e-100	1.56079e-109	0.200427	0.232301	9.67865e-142
XLOC_000043	-	N/A	3.43539	2.28589	2.61828	2.99242	2.81597	1.18742	1.28415	1.8359	0.534604
XLOC_000044	AFLA_073250,AFLA_073260	hypothetical protein	205.008	259.814	213.107	306.268	295.598	93.216	242.804	201.739	71.3838
XLOC_000045	AFLA_073280	conserved hypothetical protein	72.6625	59.1586	83.5248	56.5401	60.6155	96.8288	83.587	106.521	119.932
XLOC_000046	AFLA_073310,AFLA_073320	conserved hypothetical protein	45.7985	47.5467	43.873	48.436	47.7715	48.4646	40.7954	49.4359	33.8458
XLOC_000047	AFLA_073330	conserved hypothetical protein	37.0511	34.9824	43.6709	39.7126	42.3947	46.4767	35.1249	36.5728	33.4414
XLOC_000048	AFLA_073350	protein kinase C substrate, putative	100.071	114.037	134.644	141.884	140.755	130.45	91.2611	85.6497	68.3736
XLOC_000049	AFLA_073360	conserved hypothetical protein	20.5477	18.0795	27.9599	20.879	15.9096	47.6622	33.7926	50.1788	37.2854
XLOC_000050	AFLA_073370	prp4, putative	0.0439917	0	0	0	0	0.0218154	0.019567	0	0
XLOC_000051	AFLA_073390	3-oxoacyl-[acyl-carrier-protein] reductase, putative	0.316953	0.195285	0.118795	1.22884	1.33904	1.37304	0.813399	1.27843	0.423607
XLOC_000052	AFLA_073400	topoisomerase family protein TRF4, putative	11.4513	10.9477	10.4843	8.89405	9.42579	10.1698	10.9528	8.82841	7.94678
XLOC_000053	AFLA_073430	integral peroxisomal membrane protein	74.7644	79.3157	65.1924	75.4399	72.9392	70.7738	65.7362	59.31	60.8558
XLOC_000054	AFLA_073450	copper amine oxidase, putative	34.0897	35.1356	26.2427	26.6957	31.185	24.9399	49.6516	44.0032	26.4001
XLOC_000055	AFLA_073480	tropomyosin, putative	1117.6	1018.4	991.382	1623.73	1212.68	1165.34	818.036	1206.97	959.611
XLOC_000056	AFLA_073500	conserved hypothetical protein	85.424	95.7706	98.2279	100.085	103.707	104.813	90.1416	78.8722	84.8687
XLOC_000057	AFLA_073510	conserved hypothetical protein	36.9565	41.4009	34.3647	37.3672	39.2148	35.7036	37.3315	33.9986	32.1902
XLOC_000058	AFLA_073530	peroxisome biosynthesis protein (Peroxin-10), putative	28.2732	31.0186	32.5308	26.9909	29.0982	32.0738	29.4728	27.9064	23.2997
XLOC_000059	AFLA_073550,AFLA_073560,AFLA_073570	small nuclear ribonucleoprotein (LSM5), putative	1061.94	1205.66	822.791	1003.58	1056.86	658.182	1037.28	1005.35	640.59
XLOC_000060	AFLA_073590	UBX domain protein (Ubx5), putative	41.017	43.025	38.6554	38.2855	37.6819	37.651	39.1207	33.3451	45.6918
XLOC_000061	AFLA_073610	conserved hypothetical protein	5.52159	8.02242	5.65562	6.92808	5.20851	6.28532	4.81252	5.52422	5.38945
XLOC_000062	AFLA_073630	Ste20-like serine/threonine protein kinase, putative	22.056	26.1346	21.9831	26.6373	27.7569	23.2979	24.38	18.7849	18.2048
XLOC_000063	AFLA_073650	mandelate racemase/muconate lactonizing enzyme family protein	1.85909	2.70674	1.64703	3.64799	2.72799	1.88098	2.71661	3.237	3.49325
XLOC_000064	AFLA_073660	alcohol dehydrogenase	1.94102	1.86096	2.18001	3.50652	2.69337	2.48865	2.07847	2.56452	4.03218
XLOC_000065	AFLA_073680	alcohol dehydrogenase, putative	112.691	114.172	61.5532	176.342	101.099	69.4305	58.497	86.86	83.963
XLOC_000066	AFLA_073690	conserved hypothetical protein	1.83907	1.80395	1.45086	1.72911	1.34425	1.10848	1.19363	1.77562	1.81725
XLOC_000067	AFLA_073720	ribosome biogenesis protein (Rrs1), putative	73.6078	56.7272	89.8845	72.9163	83.8478	79.2203	73.4653	47.3561	37.4257
XLOC_000068	AFLA_073730	Rho GTPase activator (Bem2), putative	1.53737	1.65986	1.46253	1.21369	2.03682	1.65912	1.27479	1.46819	1.58556
XLOC_000069	AFLA_073740,AFLA_073750,AFLA_073760	Rab geranylgeranyltransferase, beta subunit	37.3345	34.9418	41.6386	50.7203	47.7649	46.3579	36.7429	39.1607	49.1866
XLOC_000070	AFLA_073790	alcohol dehydrogenase, zinc-containing	23.1884	22.8599	18.4452	24.5246	21.0486	20.1082	14.2813	26.6365	69.5019
XLOC_000071	AFLA_073800	short chain dehydrogenase/reductase family	116.083	81.7036	60.3541	54.9598	41.7954	114.446	112.931	216.53	1318.85
XLOC_000072	AFLA_073830	hypothetical protein	3.56832	3.59166	3.80371	7.53392	6.25743	3.34996	3.94151	1.48071	2.59796
XLOC_000073	AFLA_073840	Na/K ATPase alpha 1 subunit, putative	17.7416	34.1773	22.748	42.1868	33.5235	22.8966	21.2588	4.82235	2.665
XLOC_000074	AFLA_073870	C6 transcription factor RegA, putative	2.71631	2.61986	2.47563	3.33528	3.06718	2.81743	2.90389	3.24019	2.04609
XLOC_000075	AFLA_073890	conserved hypothetical protein	1.1897	1.32609	0.455564	1.1985	0.906524	0.657238	0.676502	0.792227	0.89366
XLOC_000076	AFLA_073900	histidinol dehydrogenase, putative	1.23492	0.966305	0.846697	1.33868	1.3268	0.412407	0.630421	0.927024	0.555093
XLOC_000077	AFLA_073910	salicylate hydroxylase, putative	0.117383	0.0762709	0.0283181	0.11714	0.0179355	0.0285633	0.038674	0.0125103	0.124148
XLOC_000078	AFLA_073930	MFS transporter, putative	8.14629	8.79339	8.81372	11.1713	11.2821	8.66241	9.36659	7.73372	5.30507
XLOC_000079	AFLA_074910,AFLA_074960,AFLA_074970	conserved hypothetical protein	1931.01	5233.31	541.679	775.886	558.669	101.689	8.302	4042.56	7.82965
XLOC_000080	-	N/A	0.0825639	0.110369	0.202735	0.0996695	0.119641	0.160306	0.214279	0.375572	0.198798
XLOC_000081	-	N/A	1.19172	1.06985	1.1849	1.08508	1.27896	1.15334	0.938259	1.38833	0.897855
XLOC_000082	AFLA_073960	conserved hypothetical protein	4.06797	4.05166	3.45826	3.88378	3.65017	3.39825	3.15537	4.90211	4.37868
XLOC_000083	AFLA_073980	cyclin-dependent protein kinase complex component, putative	0.177904	0.291808	0.406955	0.294121	0.364782	0.416167	0.267956	0.232087	0.566824
XLOC_000084	AFLA_074000	BEM46 family protein	22.1075	27.3755	26.0535	24.5332	23.7982	23.2911	23.1441	22.5801	22.2867
XLOC_000085	-	N/A	0.729329	0.330171	0.705207	0.381362	0.0596239	0.541149	0.225372	0.928889	1.64216
XLOC_000086	AFLA_074030	hypothetical protein	0.300599	0.605901	0.27034	0.308264	0.765464	0.43491	0.176011	0.287544	0.663505
XLOC_000087	AFLA_074040,AFLA_074050,AFLA_074060	FAD dependent sulfhydryl oxidase Erv2, putative	104.375	108.455	84.3446	97.5145	82.6811	67.3286	74.6308	79.3512	62.4637
XLOC_000088	AFLA_074070,AFLA_074080,AFLA_074090,AFLA_074100,AFLA_074110,AFLA_074120,AFLA_074130,AFLA_074150	siderochrome-iron transporter, putative	161.543	169.521	158.462	172.158	159.941	145.797	126.981	138.338	137.959
XLOC_000089	AFLA_074170,AFLA_074180,AFLA_074190,AFLA_074200	cytochrome P450, putative	25.7474	31.0162	28.4533	33.5459	28.4382	23.9052	22.1055	34.8306	34.195
XLOC_000090	AFLA_074230	hypothetical protein	2.01552	1.85596	1.95731	2.05642	2.22311	2.5972	2.57325	2.5179	4.07946
XLOC_000091	AFLA_074250	polygalacturonase precursor, putative	0.101092	0.117515	0.105812	0.0520921	0.0954737	0.205059	0.0948724	0.109885	0.198063
XLOC_000092	AFLA_074270	sugar transporter, putative	0.0748968	0.185032	0.172518	0	0.0315178	0.161046	0.265049	0.0653702	0.171009
XLOC_000093	AFLA_074320	conserved hypothetical protein	1.14349e-39	0.0811662	1.28291e-315	2.20868e-315	1.67465e-285	0.163524	1.36331e-167	0.0225044	0.0761842
XLOC_000094	AFLA_074330,AFLA_074340,AFLA_074350	CDK4/6, putative	3.57558	3.80948	2.53856	3.03704	2.48982	3.08524	2.82574	3.36892	3.95036
XLOC_000095	AFLA_074370	conserved hypothetical protein	6.98966	5.06931	5.52602	6.86873	6.31259	6.61774	7.00134	7.76349	5.56461
XLOC_000096	AFLA_074410	dihydrodipicolinate synthase, putative	1.12683	1.28044	1.20334	1.4312	1.12413	1.69771	0.7673	2.07806	0.939818
XLOC_000097	AFLA_074430	sugar transporter, putative	2.12099	2.92011	2.27613	3.44821	2.88394	2.49551	1.28456	1.57373	1.29209
XLOC_000098	AFLA_074440	hypothetical protein	0.536454	0.381581	0.78641	1.22372	0.510521	0.617662	0.543313	0.503238	0.87968
XLOC_000099	AFLA_074450	aldo-keto reductase, putative	1.37842	1.83735	1.67096	2.39426	1.06457	2.16507	1.21011	2.37599	1.44406
XLOC_000100	AFLA_074490	decarboxylase DEC1, putative	0.16137	0.224059	0.213362	0.380624	0.315244	0.486054	0.728837	0.875943	0.760015
XLOC_000101	AFLA_074510	short chain dehydrogenase family protein, putative	0.50499	0.272896	0.375185	0.65728	0.365177	0.299029	0.359504	0.589204	0.369743
XLOC_000102	-	N/A	0.732767	0.342673	0.471821	0.780332	0.626203	0.436163	0.432258	0.647852	0.188437
XLOC_000103	AFLA_074540	cytochrome P450, putative	1.32886	1.38451	2.14504	1.07598	1.62678	4.92473	0.6824	2.41927	2.12536
XLOC_000104	AFLA_074570	efflux pump antibiotic resistance protein, putative	0.589222	0.469772	0.478893	0.452841	0.484071	0.417094	0.517427	0.569115	0.962598
XLOC_000105	AFLA_074580	short-chain dehydrogenases/reductase, putative	0	0.0838501	0	0	0	0	0	0.0757225	0.0787822
XLOC_000106	AFLA_074600	conserved hypothetical protein	0.544811	0.306766	0.301971	0.482082	0.106797	1.20705	0	0	0.0878265
XLOC_000107	AFLA_074630	MFS nicotinic acid transporter Tna1, putative	11.5011	14.4384	14.2136	19.7845	18.0951	11.7264	15.0767	22.9048	8.51082
XLOC_000108	-	N/A	0.598576	0.395239	0.694248	0.488332	0.55955	0.788458	0.501149	0.587461	0.698669
XLOC_000109	AFLA_074690	quinone oxidoreductase, putative	0.585972	0.394718	0.459632	0.434568	0.364966	0.576015	0.343419	0.260839	0.506398
XLOC_000110	AFLA_074720	conserved hypothetical protein	2.20932	1.69122	2.1897	2.00844	1.25752	1.75443	1.37098	2.26041	1.91767
XLOC_000111	AFLA_074740	conserved hypothetical protein	24.3968	29.3661	17.7125	27.3353	27.7682	14.2141	15.4304	11.9318	4.99256
XLOC_000112	AFLA_074750	conserved hypothetical protein	1.22832	0.626572	0.803528	7.63738	3.92645	1.84093	12.9051	4.60303	23.2058
XLOC_000113	-	N/A	0	0.0586654	0.171536	0.363641	0.174729	0.131399	0.0973155	0.162026	0.142728
XLOC_000114	AFLA_074780	conserved hypothetical protein	645.565	413.313	1389.54	973.589	886.496	1464.28	434.334	1757.96	244.288
XLOC_000115	AFLA_074790	conserved hypothetical protein	1.23847	0.801419	1.60978	1.26137	0.989043	1.67291	0.626448	1.83443	1.46803
XLOC_000116	AFLA_074800	integral membrane protein	2.1024	2.10237	2.02104	2.02586	1.69461	3.91768	4.26633	6.21586	10.5899
XLOC_000117	AFLA_074810	conserved hypothetical protein	0	0	0	0	0	0	0.0526886	0.0646553	0
XLOC_000118	AFLA_074850,AFLA_074860	hypothetical protein	34.0278	26.3983	22.7775	39.299	32.0853	18.1405	37.9479	25.587	24.1253
XLOC_000119	-	N/A	0.478024	0.335527	0.299639	0.187172	0.240458	0.138335	0.294854	0.224356	0.0789075
XLOC_000120	AFLA_074880	conserved hypothetical protein	0	0.184441	0.149407	0	0	0	0	0	0
XLOC_000121	AFLA_074900	hypothetical protein	0	0	0	0	0.225965	0	0.328032	0	0.203872
XLOC_000122	AFLA_074910	conserved hypothetical protein	0.209515	0.241571	0.0641193	0.136135	0.167203	0.119007	0.1507	0.17231	0.279219
XLOC_000123	AFLA_074920	conserved hypothetical protein	0.148431	0	0.19086	0.203435	0.185365	0.152172	0.302856	0.404817	0.465937
XLOC_000124	AFLA_074930	conserved hypothetical protein	9.907	7.53267	9.39235	9.9512	8.7223	7.76945	5.27073	6.27147	6.69895
XLOC_000125	AFLA_074940	viral-enhancing factor, putative	267.226	275.283	505.204	388.407	344.799	402.037	189.103	322.528	129.79
XLOC_000126	-	N/A	0.85371	1.08909	0.0721041	0.0632028	0.10589	0.139177	0.0623127	1.03809	0
XLOC_000127	AFLA_074990	DNA N-glycosylase, putative	9.42373	9.63373	11.343	12.3002	11.2035	13.4064	11.8584	10.3425	7.05587
XLOC_000128	AFLA_075020,AFLA_075030	conserved hypothetical protein	584.664	545.924	726.716	684.244	876.789	817.135	709.942	658.667	647.3
XLOC_000129	AFLA_075050	COMPASS complex subunit Sdc1, putative	64.9921	67.0937	57.668	86.3871	68.2169	61.0362	47.8317	70.1308	68.3221
XLOC_000130	AFLA_075060	transformer-SR ribonucleoprotein, putative	3.22804	3.2931	2.41019	2.31688	4.27117	2.30807	4.40967	5.28863	2.85184
XLOC_000131	AFLA_075080	conserved hypothetical protein	43.3553	37.5589	45.4296	54.7014	51.7283	46.6919	43.8745	50.1605	30.938
XLOC_000132	AFLA_075110	hypothetical protein	5.41535	3.86934	4.25887	4.42737	4.05823	5.27964	14.3509	17.2981	24.9841
XLOC_000133	AFLA_075120	mitochondrial carrier protein, putative	32.8178	30.1019	39.9647	33.5136	38.4476	32.4198	44.1522	21.7393	21.4101
XLOC_000134	AFLA_075140,AFLA_075150	separin, putative	68.7558	89.2218	61.5163	114.674	102.158	82.1172	102.9	118.703	126.614
XLOC_000135	AFLA_075200	conserved hypothetical protein	270.002	301.716	321.852	296.523	302.741	312.431	291.821	302.395	515.854
XLOC_000136	AFLA_075230,AFLA_075240	chromatin regulatory protein sir2, putative	21.3278	21.792	12.637	14.4766	14.2139	10.7458	11.8211	19.8627	15.1235
XLOC_000137	AFLA_075250	C-4 methyl sterol oxidase, putative	0	0	0	0	0	0	0	0	0
XLOC_000138	AFLA_075280	lignostilbene dioxygenase, putative	0.152892	0.164519	0.167462	0.224189	0.271096	0.240807	0.0254723	0.129201	0.160267
XLOC_000139	AFLA_075310,AFLA_075320,AFLA_075330,AFLA_075340	gentisate 1,2-dioxygenase, putative	136.441	141.147	207.531	151.279	146.795	170.47	109.022	103.186	84.9454
XLOC_000140	AFLA_075360	conserved hypothetical protein	9.38098	8.41231	8.43491	8.75325	9.46056	8.71891	7.61441	8.27784	6.0335
XLOC_000141	AFLA_075370	FAD binding domain protein	0.151609	0.173192	0.246169	0.214845	0.0456861	0.237574	0.066842	0.224966	0.303538
XLOC_000142	AFLA_075380	hypothetical protein	0	0	0	0	0	0	0	0	0
XLOC_000143	AFLA_075400	quinone oxidoreductase, putative	0.116731	0	0.0259005	0	0	0	8.36629e-48	0.00294153	0
XLOC_000144	AFLA_075420	homeobox protein meis, putative	0.602753	0.668711	0.651003	0.383083	0.654309	0.62226	1.21624	1.45024	0.535597
XLOC_000145	AFLA_075440	conserved hypothetical protein	2.55581	2.09168	3.50825	2.434	3.25236	5.95423	2.83028	4.23229	2.32953
XLOC_000146	AFLA_075450	UMTA methyltransferase family protein	46.97	42.7477	60.2158	62.2277	66.1523	86.8498	60.0231	88.6123	71.1167
XLOC_000147	AFLA_075470	conserved hypothetical protein	2.49315	1.48439	1.79831	1.04729	1.46947	1.83241	1.51952	1.25797	1.16162
XLOC_000148	AFLA_075490	conserved hypothetical protein	19.7496	17.1022	21.0178	17.6488	15.8383	21.4455	14.3527	18.9576	20.1454
XLOC_000149	AFLA_075510	general amidase, putative	1.19176	1.65659	1.48064	1.67156	1.578	1.44638	1.72597	1.44495	0.978855
XLOC_000150	AFLA_075530	hypothetical protein	0	0	0	0	0	0.107004	0	0	0
XLOC_000151	AFLA_075560	conserved hypothetical protein	5.26868	7.23545	7.91718	8.73318	9.10752	7.37831	6.33321	7.76355	4.1762
XLOC_000152	AFLA_075570	glucuronyl hydrolase, putative	2.88968	2.9859	3.54706	5.21763	4.73079	2.7958	1.842	1.52347	1.58866
XLOC_000153	AFLA_075580	conserved hypothetical protein	10.2259	10.3659	9.04836	16.5145	14.0579	6.14144	7.32427	7.22656	5.29121
XLOC_000154	AFLA_075600,AFLA_075610,AFLA_075620	hypothetical protein	110.837	113.567	101.076	150.768	139.148	190.392	127.457	214.2	196.587
XLOC_000155	AFLA_075650	hypothetical protein	0.456191	0.146223	0.222681	0.315312	0.283743	0.119229	0.335188	0	0.130721
XLOC_000156	AFLA_075670	monoxygenase, putative	0.0924008	0.0472437	0.0581362	0	0.129114	0.0322601	0	0.0692486	0.020288
XLOC_000157	AFLA_075740,AFLA_075750	vitamin H transporter, putative	5.52092	6.08841	4.00764	8.02472	5.2004	4.72952	1.76795	3.03183	1.59
XLOC_000158	AFLA_075770	dienelactone hydrolase family protein	2.09758	2.77263	2.00959	2.94242	2.6022	2.11261	2.93903	2.33813	1.82003
XLOC_000159	AFLA_075780	conserved hypothetical protein	0.254481	0.308757	0.251658	0.180554	0.264349	0.170407	0.391842	0.3167	0.118843
XLOC_000160	AFLA_075800	conserved hypothetical protein	1.45608	1.38241	0.784315	1.5884	1.24528	1.14358	1.32995	0.70347	0.733591
XLOC_000161	-	N/A	5.17207	5.74653	4.27755	4.74825	4.2118	5.69622	2.8825	3.55958	1.81321
XLOC_000162	AFLA_075820	methyltransferase, putative	0.0789002	0.288372	0.245515	0.131779	0.121103	0.139922	0	0.0808549	0
XLOC_000163	AFLA_075850	conserved hypothetical protein	12.2351	12.2953	10.6903	14.5677	11.6478	14.9793	18.1888	18.3098	15.5267
XLOC_000164	AFLA_075870,AFLA_075880	hypothetical protein	32.2478	34.3582	24.2323	28.8272	27.9211	28.8763	25.4786	32.3551	31.4148
XLOC_000165	AFLA_075900	conserved hypothetical protein	9.43478	8.65739	6.76392	7.73827	6.5033	7.89186	12.7089	10.0411	12.8937
XLOC_000166	AFLA_075930	C4-dicarboxylate transporter/malic acid transport protein, putative	0.767717	0.790424	0.282213	0.554944	0.24744	0.377001	0.489576	0.611402	0.735217
XLOC_000167	AFLA_075950	ferric-chelate reductase (Fre2), putative	35.9051	16.1583	35.1046	2.77769	14.4977	62.8658	37.6174	54.1247	49.942
XLOC_000168	AFLA_075980,AFLA_075990,AFLA_076000	choline monooxygenase, putative	204.732	197.29	162.027	115.492	140.656	169.222	283.689	225.589	153.851
XLOC_000169	AFLA_076020	Tropomyosin-1, putative	11.1216	10.9963	12.3978	13.65	10.8781	11.0045	10.0574	14.0849	10.598
XLOC_000170	AFLA_076060,AFLA_076070,AFLA_076080,AFLA_076090,AFLA_076100	structure-specific recognition protein, putative	336.478	348.803	325.057	343.172	367.153	363.28	372.537	326.708	470.466
XLOC_000171	AFLA_076120	alpha-L-fucosidase 2 precursor, putative	1.71514	2.34804	1.66193	3.49487	3.11461	2.59247	2.28782	2.51033	3.79141
XLOC_000172	AFLA_076160	conserved hypothetical protein	186.588	174.775	211.359	229.296	233.317	258.526	172.925	105.696	101.037
XLOC_000173	AFLA_076800	amidohydrolase family protein	195.004	280.449	232.678	263.718	408.003	200.196	283.643	469.352	215.417
XLOC_000174	AFLA_076180,AFLA_076190	conserved hypothetical protein	1139.13	1257.61	1843.51	2279	2247.86	2495.54	2439.51	1690.74	1753.24
XLOC_000175	AFLA_076220	hypothetical protein	1.10189	0.517636	1.4181	1.35389	0.716889	0.982848	1.02343	0.761402	0.577547
XLOC_000176	AFLA_076230	conserved hypothetical protein	4.22533	3.3628	4.28369	4.08378	4.63247	5.04282	6.84878	5.61328	3.66558
XLOC_000177	AFLA_076240	glutamate-1-semialdehyde 2,1-aminomutase, putative	56.042	48.5335	82.017	67.418	69.5082	75.626	97.7111	73.719	50.7019
XLOC_000178	AFLA_076250	hypothetical protein	0	0	0	0	0	0	0	0	0
XLOC_000179	AFLA_076290	capsule associated protein, putative	0.332915	0.352685	0.471909	0.724542	0.727796	0.602179	0.296005	0.245043	0.287339
XLOC_000180	AFLA_076310	hypothetical protein	0	0	0	0	0	0	0	0.0576532	0
XLOC_000181	AFLA_076340	C6 finger domain protein, putative	7.5451	6.90386	6.59114	6.00116	6.16436	7.53407	11.8272	12.6311	8.9047
XLOC_000182	AFLA_076350	conserved hypothetical protein	1.05931	0.960839	1.09949	1.32871	0.720472	0.794716	2.16584	2.24216	1.96313
XLOC_000183	AFLA_076360	conserved hypothetical protein	0.247399	0.122843	0.183525	0.116793	0.143615	0.177139	7.36405	6.21247	4.54991
XLOC_000184	AFLA_076370	ankyrin repeat-containing protein, putative	0	0	0	0	0	0	0.0311504	0	0
XLOC_000185	AFLA_076380,AFLA_076390	mitochondrial intermembrane space protein Mia40	47.4319	41.1938	56.6089	63.8647	75.4783	65.3587	67.566	64.2438	56.8002
XLOC_000186	AFLA_076410	conserved hypothetical protein	48.1522	46.8099	36.6983	22.5264	18.9544	45.441	19.4515	48.2123	38.7377
XLOC_000187	AFLA_076420	hypothetical protein	2.99286	2.73759	4.20103	5.80186	2.6117	3.75725	3.94499	2.99449	4.01146
XLOC_000188	AFLA_076440,AFLA_076450	conserved hypothetical protein	233.894	184.15	271.159	174.743	236.189	224.708	276.173	250.224	248.182
XLOC_000189	AFLA_076460	sister chromatid cohesion factor (Chl12), putative	8.5936	9.27944	7.93614	9.67997	8.91499	8.71304	10.4536	7.7159	6.64476
XLOC_000190	AFLA_076480,AFLA_076490	glutathione S-transferase, putative	78.1946	77.2859	79.3936	73.6961	74.9122	82.7227	72.461	83.2511	78.1229
XLOC_000191	AFLA_076510	DEAD/DEAH box helicase, putative	13.94	13.9055	15.2496	13.0628	14.2862	16.4873	15.9083	13.2799	12.6095
XLOC_000192	AFLA_076530	sugar transporter family protein	3.19709	3.55947	3.19542	3.25975	1.62346	3.99159	4.45276	9.86392	5.29279
XLOC_000193	AFLA_076540	cytochrome P450, putative	1.79458	1.83017	2.16893	2.72372	1.83443	1.30338	2.38395	1.17792	1.84892
XLOC_000194	AFLA_076550	conserved hypothetical protein	52.8896	49.1894	45.7014	58.6703	47.4344	43.3409	8.74102	7.85107	6.64151
XLOC_000195	AFLA_076570	conserved hypothetical protein	21.901	19.8154	19.9852	22.3912	19.2879	21.853	19.7182	19.9207	14.575
XLOC_000196	AFLA_076590	glutamine-serine rich protein MS8, putative	40.4862	37.1429	27.3442	37.0455	34.0873	23.5441	31.2974	29.397	24.1481
XLOC_000197	AFLA_076600	translation elongation factor eEF-3, putative	820.989	650.522	842.991	674.598	828.218	654.461	1074.2	482.453	394.342
XLOC_000198	-	N/A	0.097204	0.0947578	0.255552	0.10698	0.0987903	0.172219	0.252025	0.130487	0
XLOC_000199	AFLA_076610	TPR domain protein	5.01645	4.82496	6.09231	5.92848	6.0197	5.86156	5.50307	4.73171	4.24681
XLOC_000200	AFLA_076630	ribose phosphate diphosphokinase Prs1, putative	43.5563	36.4526	60.8267	46.1446	52.7124	58.2683	37.5284	32.5589	25.1081
XLOC_000201	-	N/A	0.991925	1.23706	0.997743	1.40761	1.14247	0.965212	1.05954	1.1163	1.29289
XLOC_000202	AFLA_076650	DUF890 domain protein	49.1616	46.9273	41.1141	53.1559	43.6732	43.6324	49.732	44.255	65.1696
XLOC_000203	AFLA_076660	conserved hypothetical protein	0.69705	1.15356	1.19013	1.49184	0.500471	0.79316	0.835005	1.05431	0.429267
XLOC_000204	AFLA_076680,AFLA_076690,AFLA_076700,AFLA_076710	pyruvate dehydrogenase complex, dihydrolipoamide acetyltransferase	673.312	583.961	587.098	402.65	468.999	624.763	594.009	731.923	2413.77
XLOC_000205	AFLA_076750	conserved hypothetical protein	60.9397	55.3374	64.4079	66.236	56.6939	60.6949	46.3819	50.9409	50.6402
XLOC_000206	AFLA_076780	ribonucleoprotein, putative	2.2806	1.88081	2.12887	1.0127	0.774306	2.15048	1.11245	1.46002	3.94384
XLOC_000207	AFLA_076820,AFLA_076840	glucose oxidase, putative	135.271	132.626	139.651	137.928	142.936	150.972	126.544	142.845	119.889
XLOC_000208	AFLA_076850	conserved hypothetical protein	4.73182	2.93166	3.39236	3.54659	4.86833	1.90448	1.58665	1.76056	0.225516
XLOC_000209	AFLA_076860	MOSC domain protein	1.76116	1.11602	1.25913	1.72168	1.47325	2.38561	1.1717	0.958473	0.874002
XLOC_000210	AFLA_076880,AFLA_076890,AFLA_076900	stearic acid desaturase (SdeA), putative	215.479	224.641	232.412	246.38	270.225	272.31	252.522	299.38	256.592
XLOC_000211	AFLA_076940,AFLA_076960	small nuclear ribonucleoprotein SmE, putative	213.887	188.623	231.857	234.362	237.222	231.516	179.101	182.38	172.853
XLOC_000212	AFLA_076980	non-repetitive nucleoporin, putative	14.2328	15.1185	15.4949	15.8551	19.4618	16.1367	17.6018	14.1435	11.711
XLOC_000213	AFLA_077000,AFLA_077010	hypothetical protein	33.7695	26.1157	33.1473	32.9573	33.6145	33.8211	37.5813	37.5229	22.2038
XLOC_000214	AFLA_077030	siderochrome-iron transporter Sit1, putative	33.2428	23.5329	34.571	23.8639	26.1597	35.8811	21.4553	33.8055	56.4634
XLOC_000215	AFLA_077040	pectate lyase, putative	5.04544	4.76045	3.88933	3.22812	3.47584	5.6062	8.28752	14.1805	31.7936
XLOC_000216	AFLA_077050	conserved hypothetical protein	9.97717	9.61295	7.82215	8.68158	9.31007	11.1113	7.61354	13.123	16.5942
XLOC_000217	AFLA_077100,AFLA_077110	hypothetical protein	64.4968	61.968	39.1076	31.2505	30.2036	38.1669	43.4485	45.8008	72.5789
XLOC_000218	AFLA_077140	conserved hypothetical protein	2.41004	1.70187	1.62523	1.74982	1.55738	2.00123	1.35571	1.18355	1.97421
XLOC_000219	AFLA_077160,AFLA_077170	amine oxidase, putative	8.20766	9.70889	2.77423	4.67753	4.33334	2.22191	1.68838	3.54024	1.25794
XLOC_000220	AFLA_077200	conserved hypothetical protein	3.41335	3.58965	1.90826	2.76785	2.68799	2.16504	2.50721	2.83347	1.42814
XLOC_000221	AFLA_077230,AFLA_077240,AFLA_077250	hypothetical protein	24.1482	22.9703	24.1938	26.4291	23.671	25.3071	14.0399	16.711	15.9895
XLOC_000222	AFLA_077280	acyl-CoA dehydrogenase, putative	7.30795	8.65618	5.95531	8.33289	5.75582	7.55764	10.1637	15.5931	12.3302
XLOC_000223	AFLA_077290,AFLA_077300	UMTA methyltransferase family protein	28.7766	27.6563	24.4332	25.0363	23.1226	21.9465	18.1884	29.3293	47.0425
XLOC_000224	AFLA_077320	conserved hypothetical protein	1.35106	0.968151	0.666859	0.968922	1.13342	0.562097	1.40035	1.378	0.839021
XLOC_000225	AFLA_077350	conserved hypothetical protein	0.0669298	0	0.12306	0	0.085413	0.0533723	0	0	0
XLOC_000226	AFLA_077360	conserved hypothetical protein	0.715511	0.689221	0.754946	0.76782	0.643752	0.711416	0.461276	0.604921	0.568236
XLOC_000227	AFLA_077390	conserved hypothetical protein	9.6267	9.69379	9.19023	11.3788	9.05061	7.22136	3.95682	3.65632	4.16139
XLOC_000228	-	N/A	0.134185	0	0.111204	0	0.0510778	0.115081	0.0365124	0	0
XLOC_000229	AFLA_077400	monocarboxylate transporter, putative	0.0821649	0	0.0395599	0	0	0.0419194	0.142149	0.135558	0.0498771
XLOC_000230	AFLA_077420,AFLA_077430,AFLA_077440	CAIB/BAIF family enzyme	100.909	131.782	157.849	129.228	180.339	121.389	245.236	173.582	213.734
XLOC_000231	AFLA_077460	ankyrin, putative	5.59701	5.75236	5.81359	6.28932	4.96371	5.58185	2.09883	2.2852	2.54695
XLOC_000232	AFLA_077480	conserved hypothetical protein	621.861	387.298	642.619	1381.32	1193.97	604.523	357.169	667.922	285.322
XLOC_000233	AFLA_077490,AFLA_077500	fungal specific transcription factor, putative	6.21733	5.02104	5.93886	3.51199	5.34953	3.68083	8.95933	6.50463	5.024
XLOC_000234	AFLA_077520	conserved hypothetical protein	2.80029	2.31	2.37669	2.46191	2.37901	1.81244	4.62168	3.35449	3.06591
XLOC_000235	AFLA_077550,AFLA_077560,AFLA_077580	hypothetical protein	146.577	122.946	145.772	146.214	172.554	123.149	172.227	112.159	75.8543
XLOC_000236	AFLA_077570	hypothetical protein	0	0	0	0	0	0	0.350591	0	0.425398
XLOC_000237	AFLA_077600	conserved hypothetical protein	244.081	226.986	136.226	292.928	245.442	122.346	254.585	141.041	252.767
XLOC_000238	AFLA_077680	conserved hypothetical protein	10.7524	9.96746	23.6452	14.0131	13.9276	17.282	28.0515	29.906	31.7646
XLOC_000239	AFLA_077690,AFLA_077700	hypothetical protein	17.4747	27.4888	2.84242	4.37476	3.44868	1.32398	0.296222	10.3319	0.411237
XLOC_000240	AFLA_077710,AFLA_077720	secretory lipase, putative	2.07631	2.23983	1.66172	1.40108	1.32838	1.82179	0.510214	0.838481	1.49689
XLOC_000241	AFLA_077750	conserved hypothetical protein	4.38504	3.39963	4.31198	3.24824	2.81904	4.18024	0	0	0.0242993
XLOC_000242	AFLA_077760,AFLA_077770	conserved hypothetical protein	5.1302	4.77803	3.9171	5.83016	5.54002	3.4754	1.06441	1.00875	1.37363
XLOC_000243	-	N/A	15.4936	11.0454	9.59249	16.5261	10.8978	10.1334	12.5908	18.7161	10.4033
XLOC_000244	AFLA_077790	conserved hypothetical protein	8.11072	8.98583	9.26763	5.69086	7.03699	6.98786	7.07172	6.83487	6.80742
XLOC_000245	AFLA_077820	hypothetical protein	0	0	0	0	0	0	0.299753	0	0
XLOC_000246	AFLA_077830	choline dehydrogenase, putative	2.71553e-08	0.0916893	0.0796887	0.0858287	0.0889867	0.143549	0.294804	0.349247	0.242286
XLOC_000247	AFLA_077860	conserved hypothetical protein	150.831	160.522	143.898	195.194	160.633	175.43	237.073	305.845	323.468
XLOC_000248	AFLA_077870	conserved hypothetical protein	1.34931	0.974917	12.2002	0.788956	0.881525	18.3658	0.618181	16.1852	37.1247
XLOC_000249	-	N/A	0.465982	0.307227	1.07313	1.01875e-06	2.07662e-13	1.42391	0.448011	0.949444	1.40096
XLOC_000250	AFLA_077940	hypothetical protein	0	0	0	0	0	0	0	0	0
XLOC_000251	AFLA_077950	toxin biosynthesis protein (Tri7), putative	4.73388	4.69129	4.22085	5.87132	6.72173	5.84415	4.09732	3.65434	3.34023
XLOC_000252	AFLA_077960	conserved hypothetical protein	0	0	0	0	0.0840369	0.0524905	0	0	0.206351
XLOC_000253	AFLA_077970	Rieske 2Fe-2S family protein, putative	39.5911	47.7082	23.4062	21.6118	18.9607	11.4265	37.051	58.4195	56.7189
XLOC_000254	AFLA_078000	conserved hypothetical protein	3.66861	3.36122	3.07495	2.70142	1.33324	3.50582	2.03049	1.43983	2.95257
XLOC_000255	AFLA_078010	sugar transporter, putative	0.046884	0	0.0397343	0	0.0598531	0.0472662	0.0514007	0	0.0531784
XLOC_000256	AFLA_078020	hypothetical protein	0	0	0	0	0	0	0	0.054199	0
XLOC_000257	AFLA_078030	conserved hypothetical protein	0.0410976	0.0495974	0.0375962	0	0.0262482	0	0	0.0239565	0.0404728
XLOC_000258	AFLA_078050	cytochrome P450 monooxygenase, putative	0.125852	0	0.125586	0	0.0269283	0.0913227	0.0683946	0.0954047	0.0860683
XLOC_000259	AFLA_078060	FAD-binding oxidoreductase, putative	0.528123	0.816041	0.608622	0.250306	0.257894	0.71572	0.464042	1.3088	0.821367
XLOC_000260	AFLA_078110	C-14 sterol reductase, putative	1.00437	0.68218	0.951089	1.15064	0.734497	1.02195	1.02091	0.601314	0.742404
XLOC_000261	AFLA_078130	mannan endo-1,6-alpha-mannosidase DCW1 precursor, putative	0.166413	0.0213234	0.0593215	3.28566e-10	0.0284026	0.0835946	0.0593351	0.0191147	1.47561e-09
XLOC_000262	AFLA_078150	hypothetical protein	0.553244	0.499645	0.993817	0.368893	1.30546	1.19497	0.345917	1.17394	1.00957
XLOC_000263	AFLA_078160	hypothetical protein	0	0	0	0	0	0	0	0	0
XLOC_000264	AFLA_078170,AFLA_078180	conserved hypothetical protein	74.3872	64.7447	81.967	103.257	82.9758	88.3822	0.929949	1.14013	0.422031
XLOC_000265	AFLA_078200,AFLA_078210	DNA mismatch repair protein mutl, putative	16.2645	18.0088	7.03469	7.98047	9.12991	19.354	15.463	37.7106	60.6124
XLOC_000266	AFLA_078260	OPA3 domain protein	21.7833	20.5495	21.5679	17.5234	17.8893	22.6822	16.4425	20.3548	44.2266
XLOC_000267	AFLA_078270	myosin I MyoA/Myo5	48.265	55.0868	53.7258	49.1033	54.7117	51.831	57.4889	50.7447	78.4834
XLOC_000268	AFLA_078300,AFLA_078310	chitin synthase activator (Chs3), putative	164.398	159.558	188.022	118.869	130.336	178.759	270.882	264.12	322.042
XLOC_000269	AFLA_078330	conserved hypothetical protein	6.02844	0.586704	4.17447	0.361957	0.624155	4.09708	1.94895	6.52172	9.02064
XLOC_000270	AFLA_078350	conserved hypothetical protein	0.344116	0.372934	0.33172	0.179682	0.350289	0.340531	2.34243	2.14214	3.25884
XLOC_000271	AFLA_078360	conserved hypothetical protein	1.70996	3.81696	1.49309	2.15657	1.20815	1.34691	4.31975	2.67126	1.35643
XLOC_000272	AFLA_078410	conserved hypothetical protein	30.252	31.4357	28.5307	26.4722	25.4228	35.5151	21.6008	30.792	75.3369
XLOC_000273	AFLA_078430	aldehyde dehydrogenase family protein	0.763315	0.815316	0.809691	0.4446	0.486517	0.49393	0.79102	0.834715	0.781579
XLOC_000274	AFLA_078440	integral membrane protein	0.0290858	0	0.0488937	0	0	0.0228509	0.116346	0.0672777	0.0615752
XLOC_000275	AFLA_078460,AFLA_078470,AFLA_078480,AFLA_078490,AFLA_078500	transcription initiation factor IIF subunit beta, putative	269.991	292.174	244.825	259.477	246.434	229.477	230.286	246.865	264.136
XLOC_000276	AFLA_078530	ribosome biogenesis protein Noc4, putative	11.1378	12.2792	15.8853	12.5836	15.0582	13.9901	13.647	9.24803	7.39738
XLOC_000277	AFLA_078590	extracellular matrix protein, putative	82.3705	70.1199	69.7998	118.27	113.154	70.0217	99.0422	47.9969	43.6332
XLOC_000278	AFLA_078610	conserved hypothetical protein	148.655	131.329	101.566	117.623	97.7406	112.785	96.2523	127.726	165.247
XLOC_000279	AFLA_078630	signal peptidase complex component, putative	93.9005	99.7333	121.13	145.653	136.716	119.056	112.821	95.714	47.554
XLOC_000280	AFLA_078670	RNA polymerase II subunit 7	45.7262	39.0618	45.1195	44.3925	39.2634	46.788	38.972	44.111	38.6238
XLOC_000281	AFLA_078680	conserved hypothetical protein	27.0782	34.9788	26.7385	30.0367	34.702	29.2472	33.0371	31.5808	24.7216
XLOC_000282	AFLA_078700,AFLA_078710,AFLA_078720	C6 transcription factor, putative	127.481	139.538	136.122	134.55	145.838	128.088	117.174	119.151	94.4758
XLOC_000283	AFLA_078730,AFLA_078740	hypothetical protein	29.8826	34.6319	30.8098	34.2164	34.7397	33.8465	32.7706	33.8586	23.8831
XLOC_000284	AFLA_078760	cysteine synthase, putative	18.3086	16.8101	16.9676	15.214	15.9533	18.6848	17.4948	17.6672	19.5645
XLOC_000285	AFLA_078780,AFLA_078790	autophagy protein Apg6, putative	239.111	247.632	201.225	196.302	190.783	192.177	178.95	151.384	204.727
XLOC_000286	AFLA_078830	conserved hypothetical protein	16.0156	15.6583	16.0355	20.8891	17.7596	16.0512	15.8402	15.8301	13.1189
XLOC_000287	AFLA_078850,AFLA_078860,AFLA_078870	neutral amino acid permease	13.216	9.50908	13.8852	6.73857	11.5767	9.89819	15.5673	42.0432	27.9929
XLOC_000288	AFLA_078890,AFLA_078900	dihydrodipicolinate synthetase family protein	537.993	706.241	573.759	779.044	768.44	314.89	747.957	581.835	171.089
XLOC_000289	AFLA_078910	hypothetical protein	6.46471	5.0438	4.44591	3.11345	2.8504	3.20059	3.27432	3.36899	2.43416
XLOC_000290	AFLA_078920	C2H2 finger domain protein, putative	104.921	97.5268	107.855	77.644	78.1547	86.6844	99.9319	89.1042	143.641
XLOC_000291	AFLA_078930	conserved hypothetical protein	4.0288	3.24439	1.99558	3.28416	4.01529	3.3486	3.30249	3.77423	4.25029
XLOC_000292	AFLA_078930	conserved hypothetical protein	9.36793e-12	0.90742	0.0274421	1.36829	0.723351	0.0459599	0.364947	5.18313e-17	0.992753
XLOC_000293	AFLA_078940	hypothetical protein	0.76128	0.859099	0.609995	1.89594	1.59907	2.07808	1.12576	1.23841	1.32778
XLOC_000294	AFLA_078960	small nuclear ribonucleoprotein SmG, putative	185.948	147.706	164.223	183.329	154.359	170.315	140.012	193.176	134.043
XLOC_000295	AFLA_078980,AFLA_078990	sn-1,2-diacylglycerol cholinephosphotransferase	28.6916	29.3469	35.0326	38.1331	36.7342	35.0374	33.6164	34.1439	27.4746
XLOC_000296	AFLA_079020,AFLA_079030,AFLA_079040	conserved hypothetical protein	180.483	199.554	177.827	189.545	196.038	227.225	275.147	394.468	510.093
XLOC_000297	AFLA_079060	conserved hypothetical protein	3.89261	2.93912	4.4074	4.95284	3.97926	6.37318	5.74646	5.70613	6.64365
XLOC_000298	AFLA_079070	RING finger protein	34.0426	39.6578	44.8019	39.5249	41.6338	40.9777	35.747	29.0132	32.5735
XLOC_000299	AFLA_079080	conserved hypothetical protein	4.13206	4.85399	3.96022	3.19728	3.97625	6.08537	1.44449	1.65431	1.75806
XLOC_000300	AFLA_079080	conserved hypothetical protein	0.538014	0.319664	0.340269	0.296601	0.613675	0.718095	2.77755	1.46337	2.09758
XLOC_000301	AFLA_079100	hypothetical protein	0.0377352	0	0.0318448	0.102461	0	0	0.0417095	0.0409471	0.0427135
XLOC_000302	AFLA_079110	conserved hypothetical protein	30.5475	33.9094	30.8486	29.8313	32.0985	33.3437	32.1213	30.147	38.2493
XLOC_000303	AFLA_079120	conserved hypothetical protein	19.5698	18.7257	18.9885	16.4547	18.353	19.4309	19.1971	18.2744	21.3369
XLOC_000304	AFLA_079140,AFLA_079150,AFLA_079160,AFLA_079170	casein kinase, putative	160.314	156.563	187.89	170.008	180.953	167.105	144.387	129.894	120.235
XLOC_000305	AFLA_079200	N-ethylmaleimide reductase, putative	0.0811203	0.267429	0.278762	0.147969	0.444574	0.327416	0.432621	0.23354	0.198931
XLOC_000306	AFLA_079210	ankyrin repeat-containing protein, putative	0	0	0	0	0	0	0.36788	0.261855	0.322975
XLOC_000307	AFLA_079240	monocarboxylate transporter, putative	0.0771426	0.0574153	0.130684	0	0.0598308	0.126878	0.0266408	0.0553262	0.0737798
XLOC_000308	AFLA_079250	conserved hypothetical protein	22.7956	20.123	12.2803	19.7474	13.7748	15.0608	9.09803	14.6821	12.7472
XLOC_000309	AFLA_079260	alcohol dehydrogenase, putative	0.806572	0.704271	0.798725	1.08707	0.42288	0.34795	0.540638	0.656988	0.522784
XLOC_000310	AFLA_079310	3-hydroxyanthranilate 3,4-dioxygenase, putative	0.331791	0.33888	0.548231	0.173072	0.215285	0.412155	0.104855	0.371283	0.260956
XLOC_000311	AFLA_079340	dienelactone hydrolase, putative	0.0526265	0	0	0	0.0545096	0.0337263	0.0375467	0.046174	0
XLOC_000312	AFLA_079370,AFLA_079380	hypothetical protein	8.97753	5.46175	3.7775	16.9831	4.75601	1.89851	2.82745	4.62114	3.54603
XLOC_000313	AFLA_079390	hypothetical protein	0.138093	0	0	0	0.166836	0.112542	0.116886	0.147237	0.773454
XLOC_000314	AFLA_079400,AFLA_079410	NRPS-like enzyme, putative	18.9316	18.784	25.3201	25.162	33.0413	24.8985	31.6955	20.8599	18.2902
XLOC_000315	AFLA_079440,AFLA_079450	allantoate permease, putative	38.0891	36.8332	39.7491	28.3386	37.333	28.1606	55.7096	47.4741	51.836
XLOC_000316	AFLA_079470,AFLA_079480,AFLA_079490,AFLA_079500	pre-mRNA splicing helicase, putative	76.467	71.534	66.7918	70.3192	72.9208	63.8673	88.678	78.8638	73.4785
XLOC_000317	AFLA_079520	conserved hypothetical protein	17.2667	15.1062	6.97881	6.78244	5.37163	2.98087	2.70134	16.6426	1.47642
XLOC_000318	AFLA_079530	conserved hypothetical protein	0.0831481	0.249792	0	0.186236	0	0.232363	0.132341	0.227996	0.222937
XLOC_000319	AFLA_079550,AFLA_079560	group II pyridoxal-5-phosphate decarboxylase, putative	16.4183	15.2495	14.3178	14.1616	17.4026	15.881	17.685	14.272	11.8041
XLOC_000320	AFLA_079580	cytochrome b561, putative	0.572071	0.284301	0.178233	0.166028	0.181474	0.202697	0.135428	0.112851	0.39534
XLOC_000321	AFLA_079620,AFLA_079630	conserved hypothetical protein	0.749951	0.879455	0.446127	0.421905	0.254524	0.305116	0.476419	1.06525	0.960091
XLOC_000322	AFLA_079650,AFLA_079660	sensor histidine kinase/response regulator, putative	101.572	95.5989	97.1523	91.4058	101.293	88.5831	97.2209	77.443	164.223
XLOC_000323	AFLA_079690	conserved hypothetical protein	25.4262	21.077	22.3137	23.6819	18.5317	21.6958	19.1633	20.5993	15.9255
XLOC_000324	AFLA_079710,AFLA_079720	conidiophore development protein HymA	78.6046	82.0507	82.9596	90.5929	88.1859	93.5241	75.2561	76.2589	60.7147
XLOC_000325	AFLA_079750	guanine nucleotide exchange factor, putative	4.05663	3.39599	3.76879	3.93801	4.0526	3.80188	3.80661	3.33528	2.45888
XLOC_000326	AFLA_079760	hypothetical protein	0.0257027	0.05203	1.24044e-195	5.90807	0.0148434	4.74307	1.70729	6.85175	0.026395
XLOC_000327	AFLA_079780	G protein complex alpha subunit GanA	30.3219	35.1621	30.7151	37.6524	38.7293	32.2553	34.7225	31.8369	31.7701
XLOC_000328	AFLA_079790,AFLA_079800	conserved hypothetical protein	98.2993	112.077	115.263	101.485	110.266	115.775	106.58	106.438	110.409
XLOC_000329	AFLA_079830,AFLA_079840,AFLA_079850,AFLA_080570	stress response RCI peptide, putative	2931.66	2504.28	1789.8	1341.77	1236.86	1435.28	1859.32	2067.27	5108.63
XLOC_000330	AFLA_079870,AFLA_079890,AFLA_079900	RNA exonuclease Rex3, putative	64.2661	60.8277	67.2598	67.9255	63.7091	71.9605	49.7502	75.4924	65.8276
XLOC_000331	AFLA_079920	hypothetical protein	0.600372	0.738466	0.601866	0.453267	0.453694	0.537003	0.835511	0.564139	0.830091
XLOC_000332	AFLA_079940	hypothetical protein	0	1.73505	0	0	0	0	0	0	0
XLOC_000333	AFLA_079960	sugar transporter, putative	10.7532	10.6994	35.1692	12.2445	21.0766	39.3279	8.89845	20.0055	3.84807
XLOC_000334	AFLA_079990	hypothetical protein	0	0.362082	0	0	0.13978	0.202977	0.0935468	0	0.11015
XLOC_000335	AFLA_080030	topoisomerase I	56.2084	54.5066	62.7318	52.5612	53.1383	60.755	56.4157	55.948	69.7536
XLOC_000336	AFLA_080050	hypothetical protein	3.26436	2.45595	3.61966	3.89946	2.18473	4.72992	2.15689	3.20778	2.20981
XLOC_000337	AFLA_080090	peroxisomal carrier protein, putative	46.9638	43.7857	56.2211	54.2605	47.6749	51.7659	36.5246	36.7786	42.0812
XLOC_000338	AFLA_080100	nuclease domain protein, putative	42.6621	39.332	46.7704	45.3594	44.6857	46.982	35.5777	41.3839	37.3269
XLOC_000339	AFLA_080120,AFLA_080130	DNA primase large subunit	114.74	133.075	136.248	133.602	147.432	128.318	122.564	99.684	83.0691
XLOC_000340	AFLA_080140,AFLA_080150	60S ribosomal protein L12	802.146	725.417	1009.94	919.902	1048.35	1098.8	721.931	893.774	909.466
XLOC_000341	AFLA_080160	UDP-N-acetylglucosaminyltransferase	76.124	72.7035	61.2815	63.9459	70.6194	56.2954	84.274	62.1818	74.8555
XLOC_000342	AFLA_080180,AFLA_080190	hypothetical protein	72.3095	52.6542	103.25	62.6835	46.6161	66.3565	13.3425	16.1497	6.07113
XLOC_000343	AFLA_080210	sugar transporter, putative	3.04222	2.80441	2.75078	2.18285	2.89008	3.35274	1.61617	2.19738	1.30445
XLOC_000344	AFLA_080220	conserved hypothetical protein	28.0732	29.0809	30.6004	30.2268	30.7846	30.2324	30.9276	25.4336	24.2251
XLOC_000345	AFLA_080240	ATP synthase delta chain, mitochondrial precursor, putative	299.698	303.537	315.776	334.13	361.249	343.634	312.458	327.663	307.3
XLOC_000346	AFLA_080260,AFLA_080270	L-cystine transporter, putative	46.3665	47.7482	41.5374	52.4373	47.1386	48.3716	51.5895	47.9138	52.4843
XLOC_000347	-	N/A	2.89048	3.50266	2.59003	4.01723	4.0795	2.40292	3.61407	2.29621	2.65924
XLOC_000348	AFLA_080280	Phosphotransferase enzyme family domain protein	1.50679	1.15713	1.22364	1.01985	1.17095	1.01907	0.571166	1.42601	1.02056
XLOC_000349	AFLA_080290	dUTPase (Dut), putative	85.5258	94.9648	97.3467	117.223	98.0185	104.651	107.934	91.9736	93.0729
XLOC_000350	AFLA_080310,AFLA_080320	hypothetical protein	228.912	246.232	221.155	232.486	286.925	303.676	329.077	292.219	299.401
XLOC_000351	AFLA_080340,AFLA_080350	calmodulin, putative	56.1758	55.8652	56.644	66.9356	59.3311	58.3801	56.2795	48.6245	41.7737
XLOC_000352	AFLA_080370	RNA binding protein	0.938985	1.04982	1.03224	1.24216	0.984822	0.729007	0.548468	0.76985	0.839154
XLOC_000353	AFLA_080380	conserved hypothetical protein	1.24616	0.960485	1.91618	1.05969	1.28194	2.23876	0.977749	1.85262	4.0483
XLOC_000354	AFLA_080390,AFLA_080400,AFLA_080410,AFLA_080420	6-phosphogluconolactonase, putative	121.382	135.33	104.985	113.191	95.7638	146.795	97.195	173.226	232.229
XLOC_000355	AFLA_080430	hypothetical protein	4.39308	3.40787	1.86962	8.52905	7.46923	18.9276	17.7682	24.4717	38.5841
XLOC_000356	AFLA_080440	MYND domain protein, putative	4.31072	4.4973	5.35332	4.90265	5.74022	4.61987	5.58025	3.49065	3.17537
XLOC_000357	AFLA_080460,AFLA_080470	dolichol phosphate-mannose biosynthesis regulatory protein Dpm2	61.0117	62.6083	58.3515	63.0427	59.0395	57.8841	66.364	70.7709	79.6146
XLOC_000358	AFLA_080510	conserved hypothetical protein	1.31129	1.06934	1.12539	1.30483	1.92965	1.2152	1.19606	1.34368	0.942134
XLOC_000359	AFLA_080520	ADP-ribosylglycohydrolase family protein	20.8432	18.9061	21.5647	21.3275	18.3904	18.7032	18.5291	18.2359	15.565
XLOC_000360	AFLA_080540,AFLA_080550,AFLA_080560	DEAD box helicase Mph1, putative	71.8083	87.7133	70.8429	79.5804	87.4641	58.1261	55.9556	55.1608	52.554
XLOC_000361	AFLA_080590	transcription initiation factor TFIID subunit, putative	27.956	29.589	29.3824	27.8144	31.3415	30.7129	40.7195	32.7305	28.5348
XLOC_000362	AFLA_080610	mitochondrial integral membrane protein	97.3113	101.071	57.5223	49.134	45.2529	83.3105	66.5468	90.9378	276.912
XLOC_000363	AFLA_080650	class V chitinase, putative	13.8273	14.102	12.0727	14.6285	12.9891	10.7981	11.3148	17.2652	16.5183
XLOC_000364	AFLA_080710	conserved hypothetical protein	46.801	40.984	42.1122	45.0587	41.5356	48.2428	45.4926	50.4213	48.5252
XLOC_000365	AFLA_080730	zinc metallopeptidase, putative	19.1975	16.2295	18.921	16.0343	15.9225	19.8987	11.4662	13.6488	13.9078
XLOC_000366	AFLA_080750	ARP2/3 complex 34 kDa subunit , putative	78.6632	92.3599	84.0776	96.2278	96.9661	91.431	83.2098	78.3028	77.4603
XLOC_000367	AFLA_080780,AFLA_080790,AFLA_080800,AFLA_080810,AFLA_080820,AFLA_080830,AFLA_080850,AFLA_080860	hypothetical protein	217.759	172.396	221.994	201.922	212.791	204.041	222.887	193.665	189.392
XLOC_000368	AFLA_080870	RNA polymerase I specific transcription initiation factor RRN3	13.9472	13.988	20.2064	16.3358	19.8614	16.5838	15.8399	13.2007	9.73403
XLOC_000369	AFLA_080880	2-heptaprenyl-1,4-naphthoquinone methyltransferase, putative	2.93644	2.17644	1.54154	1.19713	0.641406	1.70864	0.962452	1.81586	2.67248
XLOC_000370	AFLA_080900	aspartyl-tRNA synthetase, cytoplasmic	33.2002	26.0562	21.6336	16.5753	18.1271	26.5011	21.002	28.706	364.663
XLOC_000371	AFLA_080920,AFLA_080930	tubulin alpha-1 subunit	229.255	245.907	239.77	262.06	302.831	263.533	274.409	232.872	254.785
XLOC_000372	AFLA_080950	conserved hypothetical protein	39.5641	36.8765	41.3644	34.8805	35.6921	45.5472	36.9369	33.5857	60.9346
XLOC_000373	-	N/A	2.64329	2.58978	2.05168	1.88346	1.92222	2.65871	1.10869	1.86115	1.07351
XLOC_000374	AFLA_080990,AFLA_081000	MFS sugar transporter, putative	14.9292	15.4372	18.7153	15.1924	17.236	18.2748	15.4902	12.3997	9.83292
XLOC_000375	AFLA_081010	indole-diterpene biosynthesis protein PaxU, putative	0.806955	1.81487	0.613418	0.746476	0.66814	0.360788	1.12474	1.81825	1.1408
XLOC_000376	AFLA_081030	conserved hypothetical protein	30.301	29.9951	30.4646	27.154	23.5162	31.8841	23.912	30.4233	41.1504
XLOC_000377	AFLA_081050	paramyosin, putative	10.7369	11.4492	11.8299	11.948	12.0997	12.472	11.4925	13.359	10.7226
XLOC_000378	AFLA_081090	fumarylacetoacetate hydrolase family protein	6.91222	6.61071	6.89668	6.94948	7.89368	7.59278	10.3241	10.2206	6.77636
XLOC_000379	AFLA_081100	conserved hypothetical protein	0.0874193	0.423017	0.140803	0	0.0913922	0.219949	0.153828	0.311623	0
XLOC_000380	AFLA_081130	C2H2 type zinc finger domain protein	34.5271	36.0928	29.7051	29.8956	30.2853	29.7079	36.5547	25.2395	24.6293
XLOC_000381	AFLA_081150	conserved hypothetical protein	14.7374	17.5937	13.1725	16.8798	14.9699	14.9514	8.21971	8.78164	9.08809
XLOC_000382	AFLA_081170	conserved hypothetical protein	0	0.185204	0	0	0.0672182	0.0989942	0.107515	0.235107	0.0622437
XLOC_000383	AFLA_081190	conserved hypothetical protein	410.903	367.125	380.026	459.033	423.054	443.408	367.671	468.238	416.578
XLOC_000384	AFLA_081210	ARS binding protein Abp2, putative	15.2497	17.1174	15.6562	14.6712	16.5094	17.7965	16.8073	17.4771	15.5438
XLOC_000385	AFLA_081250,AFLA_081260,AFLA_081270	ketohexokinase, putative	80.0074	70.5032	93.962	91.853	90.9369	90.3462	73.0716	60.7924	51.1468
XLOC_000386	AFLA_081290,AFLA_081300	hypothetical protein	21.9422	21.7344	18.4498	20.1854	18.9978	18.0417	17.5035	18.8645	12.76
XLOC_000387	AFLA_081330,AFLA_081340,AFLA_081350	glycerol 3-phosphate dehydrogenase (GfdA), putative	92.0425	98.5778	91.8793	86.6342	95.8958	98.6521	86.5275	80.7243	195.539
XLOC_000388	AFLA_081370	conserved hypothetical protein	42.8314	42.0958	48.143	54.1478	48.6581	47.1332	44.1136	47.281	31.9328
XLOC_000389	AFLA_081410,AFLA_081420	secretion pathway protein Sls2/Rcy1, putative	20.6809	21.8569	20.7937	17.7717	17.4848	18.3143	14.2947	19.9446	49.2597
XLOC_000390	AFLA_081440,AFLA_081450	SWIB/MDM2 domain protein	37.4976	36.7313	35.4778	36.9368	41.1207	39.0991	41.0661	38.9649	31.1518
XLOC_000391	AFLA_081470	ribosome biogenesis protein Rsa4, putative	25.144	23.3049	34.3509	25.3821	31.6262	31.8462	25.4701	19.4518	12.9856
XLOC_000392	AFLA_081500,AFLA_081520,AFLA_081530	conserved hypothetical protein	18.5867	20.2108	12.1541	11.4833	9.37319	7.4898	16.5482	12.3828	21.2615
XLOC_000393	AFLA_081550	enoyl-CoA hydratase/isomerase family protein	2.81385	3.24965	2.50354	3.30683	3.90226	3.50337	3.66527	5.07316	3.45017
XLOC_000394	AFLA_081590,AFLA_081600	hypothetical protein	25.9968	23.1595	22.5399	27.1371	25.0887	19.7271	23.4937	25.1483	30.3862
XLOC_000395	AFLA_081610	conserved hypothetical protein	0.0283865	0.055161	0.0191609	0.0618303	0.0292025	0.0406052	0.0256127	0.0250606	0.0966468
XLOC_000396	AFLA_081620	conserved hypothetical protein	31.21	31.4961	31.9678	36.3432	26.6305	35.3065	27.8848	33.3518	51.2172
XLOC_000397	AFLA_081640	short chain type dehydrogenase, putative	74.379	78.0055	53.4668	119.747	83.211	74.1409	36.3033	62.9882	97.106
XLOC_000398	AFLA_081670	acid phosphatase, putative	3.69725	3.42105	3.41298	3.99038	3.43854	3.38912	4.02979	4.66661	3.42401
XLOC_000399	AFLA_081680	conserved hypothetical protein	0	0.0633064	0.0422223	0.135533	0.0611234	0	0	0	0
XLOC_000400	AFLA_081690	hypothetical protein	23.6723	25.8288	19.926	20.0685	18.1234	19.4672	17.0479	22.0998	20.7185
XLOC_000401	AFLA_081720,AFLA_081730	conserved hypothetical protein	106.541	120.774	114.992	105.264	115.333	119.914	119.405	121.351	118.298
XLOC_000402	AFLA_081750,AFLA_081760	t-complex protein 1, beta subunit, putative	74.5781	78.4768	93.751	90.0411	95.8028	92.8191	74.4843	66.6833	56.7589
XLOC_000403	AFLA_081770	conserved hypothetical protein	54.3617	55.5512	64.9618	65.0285	48.5679	63.0292	53.4069	78.4415	44.2265
XLOC_000404	-	N/A	10.0292	8.74335	10.5589	6.97339	7.22539	10.3876	9.87213	13.356	7.2006
XLOC_000405	AFLA_081780	hypothetical protein	0	0	0	0	0	0	0	0.37752	0
XLOC_000406	AFLA_081820	glycosyl hydrolase, putative	16.9895	15.9721	17.8363	27.6483	25.63	19.3289	19.0045	10.0031	16.2342
XLOC_000407	AFLA_081830	conserved hypothetical protein	0	0	0	0	0	0	0	0	0
XLOC_000408	AFLA_081840	esterase, putative	3.39909	3.4412	3.01373	3.55826	2.81464	3.05685	1.85636	1.84023	1.26872
XLOC_000409	AFLA_081850	PKS-like enzyme, putative	8.46928	9.32534	8.70455	10.5057	9.41217	9.72632	6.90921	6.76834	5.42644
XLOC_000410	AFLA_081860	protein kinase and ribonuclease Ire1, putative	66.3828	72.5338	72.3422	69.7603	75.3565	70.573	65.393	63.28	80.5467
XLOC_000411	AFLA_081890	conserved hypothetical protein	27.8869	28.0508	10.5297	14.3412	10.5473	7.81834	7.68992	20.8107	10.4874
XLOC_000412	AFLA_081910	major allergen Asp F2	9.20755	8.33374	15.0522	5.74052	7.77264	24.1425	1.49225	4.0887	11.0961
XLOC_000413	AFLA_081920	ZIP Zinc transporter, putative	0.930324	0.902388	1.29577	0.775827	1.61206	1.89931	1.03632	1.45278	7.20891
XLOC_000414	AFLA_081930	conserved hypothetical protein	76.1695	66.5971	76.7382	70.1083	59.1197	66.518	51.7002	53.7043	46.8414
XLOC_000415	AFLA_081940	acetyltransferase, GNAT family	33.0404	18.6324	11.9436	10.0066	13.757	12.8666	28.3749	47.9402	45.4428
XLOC_000416	AFLA_081970	conserved hypothetical protein	0	0.0199642	0	0	0	0	0	0.0191247	0
XLOC_000417	AFLA_081980,AFLA_081990	ferulic acid esterase (FaeA), putative	17.1435	10.7867	14.4306	14.9983	12.8704	13.9472	27.1398	14.2052	12.98
XLOC_000418	AFLA_082010,AFLA_082020,AFLA_082030,AFLA_082040	hypothetical protein	3.34688	3.83859	4.72	2.02308	2.7005	2.7478	3.13406	4.74358	3.75281
XLOC_000419	AFLA_082080	alpha/beta hydrolase, putative	0	0.0536448	0	0	0	0	0.117732	0.0395128	0
XLOC_000420	AFLA_082100	conserved hypothetical protein	0.0883713	0.119237	0.0997954	0.107794	0.0838173	0.11588	0.0455174	0.115302	0.130067
XLOC_000421	AFLA_082110,AFLA_082120	wd40 protein, putative	9.5258	11.1849	10.841	11.0607	10.3465	9.8001	8.68417	9.02123	8.84072
XLOC_000422	AFLA_082140	hypothetical protein	11.6426	20.2649	3.99891	3.5842	2.49179	0.817856	0.0959986	18.9972	9.36981e-05
XLOC_000423	AFLA_082150	polyketide synthase, putative	51.0854	102.276	11.1923	11.1682	10.7337	2.35479	0.18196	89.1298	0.144858
XLOC_000424	AFLA_082170	efflux pump antibiotic resistance protein, putative	3.80699	3.24359	1.65999	2.59883	1.3667	2.13034	1.3527	0.669478	2.77662
XLOC_000425	AFLA_082170	efflux pump antibiotic resistance protein, putative	0.673023	0.677476	0.574399	0.797768	0.712705	0.686235	0.446361	0.430533	0.57584
XLOC_000426	AFLA_082220	short-chain dehydrogenase, putative	0.237035	0.384089	0.186842	0.299001	0.198503	0.108726	0.856422	0.898996	0.789952
XLOC_000427	AFLA_082240	conserved hypothetical protein	2.07872	1.65902	3.42645	2.42797	2.46787	3.67037	17.6268	40.7696	47.0619
XLOC_000428	AFLA_082270	UDP-glucose dehydrogenase	1.62321	2.56836	1.09556	0.984737	0.794347	0.850831	0.948886	3.04648	0.374951
XLOC_000429	AFLA_082280,AFLA_082290	glutathione S-transferase, putative	68.3689	56.0521	58.4831	71.7066	66.1739	61.951	59.4674	83.4231	56.0523
XLOC_000430	AFLA_082300	mRNA splicing factor (Prp18), putative	39.8525	35.1956	42.1862	32.5898	33.6739	36.7863	37.4387	36.9162	30.999
XLOC_000431	AFLA_082320	ADP-ribosylation factor family protein	45.1399	45.5381	37.6165	46.0014	36.6637	32.7732	32.5702	35.7355	30.1884
XLOC_000432	AFLA_082340	DEAD/DEAH box helicase, putative	6.06411	6.27856	7.35899	6.27173	7.44341	6.80945	7.42668	5.3604	4.47128
XLOC_000433	AFLA_082350	hypothetical protein	0	0	0	0	0	0	0.521761	0.540565	0
XLOC_000434	AFLA_082370	conserved hypothetical protein	0	0	0	0	0	0	0	0	0
XLOC_000435	AFLA_082380	alcohol dehydrogenase, putative	0.0932702	0.145823	0.0831037	0	0	0.0310191	0.0275174	0.0338885	0.0965654
XLOC_000436	-	N/A	1.0359	0.678202	0.82889	1.09916	0.964707	1.29011	0.531485	0.515998	0.495265
XLOC_000437	AFLA_082390	beta-xylosidase XylA	1.64171	1.7302	1.99378	2.2913	2.89427	2.35475	1.90967	1.86022	2.01042
XLOC_000438	AFLA_082420	hypothetical protein	0	0	0	0	0	0	0	0	0
XLOC_000439	AFLA_082430,AFLA_082440	conserved hypothetical protein	4.19157	3.87018	3.04216	1.85365	2.62356	2.48135	3.94983	5.05715	7.52484
XLOC_000440	AFLA_082460	conserved hypothetical protein	37.3359	31.2691	49.6899	45.0227	41.2894	44.8734	13.6236	12.5167	15.404
XLOC_000441	AFLA_082480	NRPS-like enzyme, putative	0.151938	0.25145	0.210174	0.118645	0.129059	0.120201	0.0452065	0.111287	0.0528507
XLOC_000442	AFLA_082490	conserved hypothetical protein	1.82222	1.14008	2.26963	1.6748	2.01212	2.38487	2.02922	1.58879	4.15009
XLOC_000443	AFLA_082510	TCTP family protein	1142.64	882.719	1471.51	1236.93	1466.62	1252.49	773.8	915.598	694.195
XLOC_000444	AFLA_082540	aminotransferase, class III	11.7958	13.7364	14.114	16.2415	15.6836	19.9583	23.868	20.8009	19.8331
XLOC_000445	AFLA_082560,AFLA_082570,AFLA_082580	conserved hypothetical protein	89.4454	95.5959	90.089	86.2535	90.2681	91.4657	88.3043	73.4783	89.5351
XLOC_000446	AFLA_082610	conserved hypothetical protein	0.354355	0.24857	0.319184	0.393332	0.319234	0.603103	0.390793	0.569517	0.329849
XLOC_000447	AFLA_082620	conserved hypothetical protein	15.331	14.0314	15.9588	17.6832	13.9382	16.304	12.3908	13.1395	22.0765
XLOC_000448	AFLA_082630	hypothetical protein	0	0	0	0	0	0	0	0	0
XLOC_000449	AFLA_082660	conserved hypothetical protein	0	0	0	0	0	0	0	0	0
XLOC_000450	AFLA_082690	pseudouridine synthase TruD/Pus7, putative	16.3249	16.6114	22.325	16.1583	20.657	21.4527	18.2621	15.1664	11.2443
XLOC_000451	AFLA_082710,AFLA_082720	conserved hypothetical protein	30.2314	32.8505	32.664	30.8522	38.0279	37.1545	34.5256	34.332	29.0421
XLOC_000452	AFLA_082740	AMP dependent ligase, putative	0.619138	0.959572	0.61146	0.702148	0.898789	0.830125	0.50558	0.637611	0.474004
XLOC_000453	AFLA_082770	conserved hypothetical protein	0	0.148425	0	0	0	0	0	0.140115	0
XLOC_000454	-	N/A	0.86519	0.794604	0.698593	0.836345	0.774066	0.684861	1.06739	0.937397	1.00738
XLOC_000455	AFLA_082790,AFLA_082800,AFLA_082810,AFLA_082820	conserved hypothetical protein	71.3144	78.3686	67.1636	75.7002	80.0012	76.3241	72.1861	66.8389	58.3559
XLOC_000456	AFLA_082840	hypothetical protein	0	0	0	0	0	0	0	0	0
XLOC_000457	AFLA_082850,AFLA_082860	C2H2 type conidiation transcription factor BrlA	58.1577	60.5496	65.4304	72.5077	85.3905	56.6474	71.5617	39.9153	65.7851
XLOC_000458	AFLA_082890	ribonuclease T2, putative	108.831	128.455	163.254	148.698	128.086	199.294	119.129	152.148	81.1311
XLOC_000459	AFLA_082910	C6 transcription factor, putative	9.14975	8.57394	8.68067	7.37053	7.99508	7.83121	7.77615	8.16635	6.72135
XLOC_000460	AFLA_082920	conserved hypothetical protein	8.55461	10.7758	9.7938	10.3573	10.1835	10.5207	10.8919	11.0361	9.7586
XLOC_000461	AFLA_082930	short chain dehydrogenase family protein	3.28153	3.82415	4.65051	5.02241	4.39951	5.44985	4.53472	4.68162	3.49614
XLOC_000462	AFLA_082940	conserved hypothetical protein	0.153858	0.279811	0.582655	0.708476	0.325945	0.238238	0.240787	0.411075	0.275343
XLOC_000463	AFLA_082950	DSBA family oxidoreductase, putative	12.0489	10.4952	8.96027	10.4394	8.69094	10.0674	8.58608	11.5933	9.76279
XLOC_000464	AFLA_082980	dihydroorotase, homodimeric type	27.3168	30.556	39.096	35.2403	39.9962	39.8311	30.2921	29.3178	19.9378
XLOC_000465	AFLA_083000,AFLA_083010,AFLA_083020	MIF domain protein	30.2366	29.016	23.5326	28.9113	24.2336	26.823	26.5329	26.2038	30.4055
XLOC_000466	AFLA_083040	WD40 domain protein	5.15938	4.65641	4.64037	4.19717	5.21903	6.00101	4.63113	4.97819	3.25594
XLOC_000467	AFLA_083050	40S ribosomal protein S25, putative	1423.23	1253.24	1544.93	1613.01	1919.64	1882.17	1389.77	1704.53	1764.9
XLOC_000468	AFLA_083080	histidine acid phosphatase, putative	15.7655	17.6925	12.97	13.4885	14.2981	17.5258	17.5337	18.3117	39.4022
XLOC_000469	AFLA_083130	ABC ATPase, putative	12.0321	12.8542	12.7851	14.5241	13.0964	14.3816	9.50275	10.8433	9.552
XLOC_000470	AFLA_083160,AFLA_083170	molybdopterin cofactor biosynthetic protein	84.5282	86.4051	78.4729	84.6751	84.8465	80.4395	70.9659	72.6482	54.6906
XLOC_000471	AFLA_083190	vacuolar protein sorting-associated protein Vps28, putative	91.6382	80.3141	77.6662	94.3489	77.7861	85.3106	56.6513	84.9811	75.149
XLOC_000472	AFLA_083200	glucose-inducible SAM-dependent methyltransferase Rrg1, putative	12.3722	11.4462	12.7999	10.313	9.49129	14.8481	9.20552	13.2807	20.5605
XLOC_000473	AFLA_083210	conserved hypothetical protein	17.6389	14.1783	11.5475	9.71317	10.0465	12.2367	12.4417	19.3412	40.1617
XLOC_000474	AFLA_083240	xylitol dehydrogenase LadA/XdhB	32.2109	40.3868	30.4736	32.0286	29.1562	24.8917	24.7545	32.216	38.0124
XLOC_000475	AFLA_083250	dimethylallyl tryptophan synthase, putative	0.47034	0.196149	0.181837	0.273326	0.246481	0.564331	0.162693	0.336492	0.0502224
XLOC_000476	AFLA_083280	hypothetical protein	0.622715	0.452431	0.698508	0.501335	0.601038	0.759626	0.782049	1.06228	0.606707
XLOC_000477	AFLA_083300	alpha-glucosidase, putative	32.6277	47.7538	20.7068	38.4973	33.0436	23.1438	34.1912	53.1852	33.5018
XLOC_000478	AFLA_083320	MFS quinate transporter, putative	1.975	2.95442	1.95249	1.98425	2.42949	2.31374	1.96949	2.39839	18.5306
XLOC_000479	AFLA_083350	conserved hypothetical protein	35.3698	40.1174	33.6121	33.3428	32.9926	35.4154	31.2534	31.9197	31.3261
XLOC_000480	AFLA_083360	extracellular cell wall glucanase Crf1/allergen Asp F9	29.7683	22.559	30.1097	25.4772	22.7594	31.8924	23.7092	26.2638	22.3058
XLOC_000481	AFLA_083400	Auxin Efflux Carrier superfamily	36.8141	34.279	29.3926	20.1288	24.419	41.4853	34.8092	38.2639	69.3762
XLOC_000482	AFLA_083420,AFLA_083430	non-hemolytic phospholipase C precursor, putative	81.5046	77.6701	76.0286	68.2521	70.018	68.4909	74.1396	70.6694	64.275
XLOC_000483	AFLA_083450	integral membrane protein, putative	0.39907	0.450212	0.244879	0.340713	0.357653	0.255856	0.243549	0.245493	0.254663
XLOC_000484	AFLA_083460,AFLA_083470	C6 transcription factor RosA-like, putative	7.09772	5.17116	6.15162	7.97995	8.87427	7.4831	6.93805	7.43022	6.79158
XLOC_000485	AFLA_083490	sterol delta 5,6-desaturase, putative	27.7313	10.1656	29.3271	8.29857	13.2772	25.6547	43.9234	57.728	69.1363
XLOC_000486	AFLA_083500	diaminopropionate ammonia-lyase, putative	1.79117	1.92399	1.51836	1.88208	1.39197	1.74283	2.4659	2.17231	1.23209
XLOC_000487	AFLA_083510	homeobox and C2H2 transcription factor, putative	7.21345	7.13922	6.24952	6.89916	6.4494	7.32144	6.43148	7.34781	7.49305
XLOC_000488	AFLA_083550,AFLA_083560	Coatomer subunit delta, putative	69.8274	80.011	83.1114	75.3119	83.0493	78.1541	67.6989	66.6837	52.1179
XLOC_000489	AFLA_083590,AFLA_083600	fatty acid hydroxylase, putative	218.285	152.688	229.181	141.311	160.327	210.197	186.914	199.716	237.284
XLOC_000490	AFLA_083630,AFLA_083640	CDP-diacylglycerol-inositol 3-phosphatidyltransferase PIS	65.9103	73.5429	85.8215	85.1897	98.8502	92.5479	73.8238	86.4216	74.7476
XLOC_000491	AFLA_083670,AFLA_083680	hypothetical protein	26.5922	29	32.9165	29.1339	33.3676	29.9082	27.4386	24.9611	19.5109
XLOC_000492	AFLA_083810	DEAD/DEAH box helicase, putative	5.20161	5.7725	4.78656	5.75293	5.10558	4.50774	3.85506	4.59252	4.11086
XLOC_000493	AFLA_083830	hypothetical protein	0.938178	1.57597	2.02901	0.491767	1.48677	1.38788	1.57832	2.21362	1.04754
XLOC_000494	AFLA_083860,AFLA_083870	conserved hypothetical protein	82.8841	91.1468	86.9948	95.8129	88.4283	101.762	83.3099	88.3792	188.805
XLOC_000495	AFLA_083900	DEAD box RNA helicase HelA, putative	45.0589	42.8463	57.3224	42.7029	47.4322	52.511	48.639	37.0053	33.0741
XLOC_000496	AFLA_083960,AFLA_083970	hypothetical protein	3.44031	2.92234	2.38261	2.04903	2.02316	2.98839	2.54298	3.23916	1.94252
XLOC_000497	AFLA_083980	GTP-binding protein Obg	13.4118	12.4235	11.1267	11.2109	10.8814	13.4942	12.029	11.9186	17.9581
XLOC_000498	AFLA_083990	JmjC domain protein, putative	3.90107	3.31838	4.14222	4.5018	4.28197	4.91326	3.31203	3.086	3.59451
XLOC_000499	AFLA_084010,AFLA_084020,AFLA_084030,AFLA_084040,AFLA_084050,AFLA_084060	lactam utilization protein LamB	142.389	150.853	143.916	152.708	149.423	157.236	166.061	212.671	110.889
XLOC_000500	AFLA_084080,AFLA_084090	dimethylallyl tryptophan synthase, putative	4.16078	3.84004	2.75377	3.13023	2.42742	2.69678	2.36804	3.23143	2.24028
XLOC_000501	AFLA_084150	peroxisome biosynthesis protein (Peroxine-7), putative	21.5096	26.8141	21.9754	26.0046	27.5264	23.7515	21.3442	19.566	21.1127
XLOC_000502	AFLA_084230,AFLA_084240	homoserine acetyltransferase family protein	112.55	105.457	98.1441	104.015	104.339	87.2935	102.996	132.569	89.3095
XLOC_000503	AFLA_084280	cytochrome P450 monooxygenase, putative	12.8184	13.9165	11.1954	13.3206	11.8691	10.7314	5.46945	7.74796	5.69199
XLOC_000504	AFLA_084290	conserved hypothetical protein	0.108179	0.357593	0.105704	0	0.137981	0	0	0.225517	0.108712
XLOC_000505	-	N/A	1.63653	1.74701	1.92655	1.47108	1.2869	1.54992	1.51669	1.47251	1.05913
XLOC_000506	AFLA_084340	alpha-amylase, putative	2.81916	4.02014	2.46839	2.79002	2.54282	2.23028	1.98223	3.27821	7.59852
XLOC_000507	AFLA_084350,AFLA_084360	conserved hypothetical protein	29.5983	26.8506	26.2675	22.0966	24.1793	24.7436	26.3154	26.5421	33.1436
XLOC_000508	AFLA_084370	conserved hypothetical protein	0.324478	0.409095	0.441607	0.287496	0.356923	0.495631	0.573552	1.00692	0.591567
XLOC_000509	AFLA_084400	conserved hypothetical protein	60.1539	56.2552	45.3478	61.5257	53.5457	56.3764	46.0783	66.6528	67.984
XLOC_000510	AFLA_084410	C6 transcription factor, putative	20.7716	17.7684	19.2648	15.6874	22.0497	18.5212	20.6449	14.9789	11.3375
XLOC_000511	AFLA_084430	hypothetical protein	5.53504	3.30761	4.1489	11.3537	6.42081	9.45408	16.6246	9.06401	20.1871
XLOC_000512	AFLA_084440	autophagy protein Atg27, putative	92.1762	91.8884	69.4546	95.936	78.7574	73.8251	78.9805	84.1758	141.427
XLOC_000513	AFLA_084460	heat shock protein Hsp98/Hsp104/ClpA, putative	151.965	217.568	254.193	152.656	200.876	356.823	163.037	612.719	1004.37
XLOC_000514	AFLA_084500,AFLA_084510,AFLA_084690	choline transport protein, putative	42.5261	51.0301	67.4149	54.2119	77.9007	50.2695	36.7535	38.4911	16.541
XLOC_000515	AFLA_084540	conserved hypothetical protein	26.5363	30.0938	28.3801	28.8818	31.0605	32.065	27.8177	26.9994	19.8406
XLOC_000516	AFLA_084580	mtDNA inheritance protein Dml1, putative	10.09	8.08651	12.1768	9.90729	12.776	13.7014	12.4178	12.5491	9.38353
XLOC_000517	AFLA_084590	Hsp70 family chaperone Lhs1/Orp150, putative	32.6785	35.6538	41.1686	39.2765	44.5289	36.3921	37.9142	31.7196	23.9993
XLOC_000518	AFLA_084630,AFLA_084640	AMP binding domain protein, putative	51.1829	55.5137	46.9211	47.2834	48.1879	48.9296	56.4725	55.3746	54.5036
XLOC_000519	AFLA_084680	conserved hypothetical protein	1.01536	0.908817	0.458937	1.30218	1.01803	1.10686	0.449841	0.643177	0.175962
XLOC_000520	AFLA_084700,AFLA_084710,AFLA_084720	gelsolin repeat protein, putative	95.9364	118.067	80.0574	87.08	82.5677	82.776	54.9159	80.2385	79.9149
XLOC_000521	-	N/A	2.19817	1.50849	1.43836	0.825725	1.28752	1.83543	1.41299	1.14348	2.05479
XLOC_000522	AFLA_084760,AFLA_084770	endosomal SPRY domain protein, putative	137.595	134.685	138.585	122.383	126.867	135.851	112.478	106.23	108.751
XLOC_000523	AFLA_084800,AFLA_084810	hypothetical protein	36.9797	39.0609	32.0581	23.6961	34.5397	25.592	25.2361	30.1224	17.5734
XLOC_000524	AFLA_084830	hypothetical protein	0.638278	1.69384	1.19721	0	1.08007	1.40784	0	1.06359	1.41821
XLOC_000525	AFLA_084840	conserved hypothetical protein	70.2034	79.238	59.8094	59.4763	57.2098	65.704	51.501	62.417	160.876
XLOC_000526	-	N/A	0.159262	0.261639	0.114853	1.54464e-06	0	0.0400434	0.0738208	0.19507	0.0251701
XLOC_000527	AFLA_084850	serine/threonine protein kinase (Kin4), putative	29.4184	34.2385	39.1649	35.1483	38.4218	37.1444	32.6741	28.018	27.7485
XLOC_000528	AFLA_084870,AFLA_084880,AFLA_084890	hypothetical protein	25.39	26.54	33.0671	25.9404	24.7851	36.5663	27.3688	28.5853	27.0504
XLOC_000529	-	N/A	0.363515	0.568896	0.34877	0.311792	0.198216	0.142592	0.263713	0.345029	0.263105
XLOC_000530	AFLA_084910	exosome complex exonuclease Rrp6, putative	16.8452	15.5191	20.2567	16.0906	14.3234	20.4141	18.6092	21.8346	24.0838
XLOC_000531	AFLA_084980	hypothetical protein	8.56642	11.3382	13.5113	5.12566	13.9444	14.2273	4.56417	4.90039	6.78759
XLOC_000532	AFLA_084990	conserved hypothetical protein	1.63378	1.4415	1.10143	1.93843	1.15798	1.65299	0.970037	1.71357	2.97385
XLOC_000533	AFLA_085040	conserved hypothetical protein	71.3946	58.5987	64.6037	86.5508	74.7103	75.6626	73.2496	96.131	49.801
XLOC_000534	AFLA_085060	peptidyl-tRNA hydrolase domain protein	25.6728	25.4673	28.958	34.6117	26.8866	26.0883	20.3103	19.7358	17.1433
XLOC_000535	AFLA_085080,AFLA_085090,AFLA_085100,AFLA_085110	fgf receptor activating protein, putative	78.4531	83.3299	88.9613	81.2724	95.6305	88.4229	94.6467	86.7317	73.9295
XLOC_000536	AFLA_085130,AFLA_085140	Sec23/Sec24 family protein	82.0431	166.243	66.3194	62.1071	69.0327	60.8072	46.0588	64.9912	43.5944
XLOC_000537	AFLA_085180,AFLA_085190	hypothetical protein	25.2943	27.8157	18.9821	24.8481	22.3363	23.1181	18.2349	20.8999	17.8238
XLOC_000538	AFLA_085210	hypothetical protein	0.589398	0.730265	0.592237	0.556804	0.521264	0.552252	0.579022	0.909854	0.470237
XLOC_000539	-	N/A	3.86364e-10	1.49362e-16	0.0748973	6.20517e-18	1.1056e-19	5.52071e-13	3.33606e-21	0.0974563	0.0761133
XLOC_000540	AFLA_085230	conserved hypothetical protein	4.04947	3.53471	3.23951	4.7117	3.73486	1.65113	2.64572	5.67148	2.07683
XLOC_000541	AFLA_085260	histone acetyltransferase (MysT1), putative	23.4398	22.5944	17.9585	18.6408	17.4838	15.5569	18.967	17.6401	14.2626
XLOC_000542	AFLA_085280	pre-rRNA processing nucleolar protein Sik1, putative	129.44	108.48	159.6	132.176	147.109	153.519	126.261	100.142	76.5236
XLOC_000543	AFLA_085290	conserved hypothetical protein	24.6618	23.8162	23.1932	25.5975	25.5243	27.6762	21.692	24.1169	19.4265
XLOC_000544	AFLA_085310,AFLA_085320,AFLA_085330,AFLA_085340	DNA polymerase epsilon, catalytic subunit A/POL2, putative	57.7359	63.5914	68.3031	59.2921	67.4792	68.6341	51.7057	49.8761	41.08
XLOC_000545	AFLA_085370	spindle-pole body protein (Pcp1), putative	7.08656	7.90111	7.48247	7.20325	8.47216	7.78064	8.85952	6.88523	6.37854
XLOC_000546	AFLA_085390	prefoldin subunit 6, putative	69.1773	57.4967	75.9401	73.2758	67.7232	82.3896	48.0452	80.1972	63.6675
XLOC_000547	AFLA_085410	conserved hypothetical protein	22.8796	18.2056	22.5972	17.3644	22.1204	24.1466	20.8333	18.1494	24.6114
XLOC_000548	AFLA_085420	serine hydroxymethyltransferase, putative	129.237	156.393	167.289	208.945	237.106	185.049	170.246	137.816	106.721
XLOC_000549	AFLA_085440	PDCD2_C domain protein, putative	16.0767	15.0059	20.5477	22.2577	23.6581	20.439	17.216	13.0266	10.4385
XLOC_000550	AFLA_085460,AFLA_085470	conserved hypothetical protein	11.8973	10.4833	6.9552	18.7187	9.97269	12.1042	11.1807	16.1396	31.1817
XLOC_000551	AFLA_085480,AFLA_085490	cell wall glucanase, putative	10.8109	11.7728	6.93209	15.2222	10.2708	9.98357	15.8287	21.7964	13.5566
XLOC_000552	AFLA_085520	glycan biosynthesis protein (PigL), putative	46.9453	44.205	45.4972	61.2915	43.1773	38.5283	29.7734	34.4356	21.517
XLOC_000553	AFLA_085530	monooxygenase, putative	1.49376	3.06803	7.61682	1.40467	5.7867	6.63913	1.10868	2.77418	4.07016
XLOC_000554	AFLA_085540	conserved hypothetical protein	51.4989	30.504	54.4794	68.3105	61.4213	43.5355	21.3314	25.1688	4.17572
XLOC_000555	AFLA_085550	hypothetical protein	25.8467	27.7229	22.4914	50.7827	38.3232	28.8646	27.2022	17.8552	35.2186
XLOC_000556	AFLA_085560	conserved hypothetical protein	0	0.25296	0.209269	0.667211	0.88775	0.712892	0.234854	0.237883	0
XLOC_000557	AFLA_085570	lipase/esterase, putative	10.3152	12.0156	14.0072	15.1828	12.9499	16.6065	12.9901	13.3196	6.45743
XLOC_000558	AFLA_085580	oxidoreductase, short chain dehydrogenase/reductase family protein, putative	19.4139	21.7043	19.5888	29.936	21.9632	23.8091	16.863	34.2746	26.2404
XLOC_000559	AFLA_085590	endo-arabinanase, putative	3.13761	2.07344	1.65185	1.42896	1.26163	2.60416	0.832631	2.04755	2.31417
XLOC_000560	AFLA_085600	conserved hypothetical protein	21.754	26.1932	23.7184	38.5236	30.4394	37.736	26.9529	47.8292	29.4227
XLOC_000561	AFLA_085630	hypothetical protein	0	0	0	0	0	0	0.44774	0	0
XLOC_000562	AFLA_085650,AFLA_085660	conserved hypothetical protein	1.93245	2.10926	1.47154	1.93371	1.64509	1.88463	2.93813	3.90122	2.31668
XLOC_000563	-	N/A	1.40857	1.423	0.447927	0.646914	0.21977	0.321364	0.242696	0.735931	0.168549
XLOC_000564	AFLA_085700	arsenate reductase (Arc2), putative	2.66542	3.1305	2.10332	2.47679	2.43749	1.95866	1.59598	3.27776	1.85757
XLOC_000565	AFLA_085710	arsenite efflux transporter (ArsB), putative	1.79547	1.66471	1.70386	1.95246	2.26301	1.51378	2.59905	1.5962	0.951847
XLOC_000566	AFLA_085760	conserved hypothetical protein	7.47414	6.07628	4.08782	5.66793	4.54791	4.73709	4.96802	5.21292	11.3819
XLOC_000567	AFLA_085770	DNA replication regulator sld2	2.89746	2.74299	2.63712	3.07014	2.59536	2.5932	3.68583	3.64171	9.94807
XLOC_000568	AFLA_085790,AFLA_085800,AFLA_085810	conserved hypothetical protein	45.3909	42.0707	46.1697	42.838	41.3894	46.2024	41.6394	38.7804	33.3893
XLOC_000569	AFLA_085830,AFLA_085840	conserved hypothetical protein	105.334	117.053	95.873	90.4583	92.4694	114.057	93.5051	110.574	125.32
XLOC_000570	AFLA_085910	Coatomer subunit alpha, putative	43.2994	48.4718	46.082	48.9313	56.6035	42.5207	48.6939	39.6695	37.2837
XLOC_000571	AFLA_085930	transcriptional regulator, putative	20.4939	19.7277	23.9612	22.6542	22.2844	23.6304	20.7581	21.5096	16.1004
XLOC_000572	AFLA_085940	AP-1 adaptor complex subunit beta, putative	38.6261	45.453	44.6624	43.6704	50.333	45.4657	44.7099	36.5412	39.2037
XLOC_000573	AFLA_085950	alcohol dehydrogenase, putative	0.0973414	0.0994231	0.0512399	0.0757827	0.213261	0.0777003	0.0312038	0.0305666	0.169699
XLOC_000574	AFLA_085960	cell surface protein, putative	10.9225	8.47957	4.7135	13.685	11.9808	5.60681	13.6168	9.98776	9.55793
XLOC_000575	AFLA_085970	DNA primase subunit Pri1, putative	20.698	20.2666	18.5236	23.9607	20.3151	20.865	25.8539	17.6052	16.3715
XLOC_000576	AFLA_086000	exonuclease, putative	6.67712	6.42193	5.73433	8.31637	7.88243	6.66485	8.84906	6.38708	5.43262
XLOC_000577	AFLA_086010	conserved hypothetical protein	16.2764	18.5285	9.75915	12.9565	9.03028	12.2807	19.8856	30.6815	32.2248
XLOC_000578	AFLA_086040	hypothetical protein	0.0914804	0.62704	0.116234	0.124464	0.227137	0.174412	0.431697	0.348292	0.298235
XLOC_000579	AFLA_086060	conserved hypothetical protein	0	0	0	0	0	0	0	0.40509	0
XLOC_000580	AFLA_086070,AFLA_086080	chitin synthase, putative	0.261957	0.308431	0.192028	0.448869	0.227477	0.0924565	0.437256	0.466763	0.239812
XLOC_000581	AFLA_086090	conserved hypothetical protein	0.108179	0	0	0	0	0	0	0	0
XLOC_000582	AFLA_086100,AFLA_086110	hypothetical protein	8.59611	11.7772	11.8052	7.6244	8.81218	10.8828	16.5804	9.50931	11.5507
XLOC_000583	AFLA_086150,AFLA_086160,AFLA_086170,AFLA_086210,AFLA_086220	conserved hypothetical protein	328.982	330.949	315.564	380.19	327.4	368.749	280.253	299.556	296.604
XLOC_000584	AFLA_086240	RecQ-mediated genome instability protein, putative	7.47917	7.24559	10.2841	7.06012	8.24502	9.44606	7.37284	7.35272	6.32541
XLOC_000585	AFLA_086260,AFLA_086270,AFLA_086290,AFLA_086300	glycosyl hydrolase, putative	58.6229	56.2533	58.3087	52.4193	55.3335	66.9178	57.9355	65.3687	339.528
XLOC_000586	AFLA_086330	conserved hypothetical protein	5.18393	5.45608	5.717	4.76082	5.17006	5.80774	5.51635	4.78355	6.28377
XLOC_000587	AFLA_086360	extracellular exo-polygalacturonase, putative	1.82304	1.38214	1.51603	1.63501	1.78687	1.53965	1.10499	1.07255	1.23781
XLOC_000588	AFLA_086370	conserved hypothetical protein	0.0366805	0.0338021	0.0791381	0.160479	0.0756456	0.141352	0.05921	0.0684706	0.2258
XLOC_000589	AFLA_086380	conserved hypothetical protein	3.68782	5.18217	2.88988	4.00327	4.09907	1.48636	7.5741	9.05822	6.38676
XLOC_000590	AFLA_086420,AFLA_086440,AFLA_086450,AFLA_086460,AFLA_086470	eukaryotic translation initiation factor 3 subunit 2i, putative	327.129	343.219	353.411	381.557	388.18	367.735	341.84	332.118	247.654
XLOC_000591	AFLA_086490	conserved hypothetical protein	80.3784	66.842	72.2125	74.3106	71.5197	76.5341	62.7323	67.9863	72.1105
XLOC_000592	AFLA_086510	conserved hypothetical protein	2.92078	2.24182	2.5451	2.1184	2.59847	2.56271	2.70891	3.71636	3.26004
XLOC_000593	AFLA_086540	glycine-rich RNA-binding protein, putative	4.06689	2.86545	3.33014	3.4662	2.60871	3.54354	7.60149	10.6262	12.1558
XLOC_000594	AFLA_086540	glycine-rich RNA-binding protein, putative	1427.59	1342.04	1609.32	2010.25	1706.52	1750.41	1328.49	1420.7	1333
XLOC_000595	AFLA_086560,AFLA_086570,AFLA_086580	short-chain dehydrogenase/reductase family protein, putative	79.3731	78.1689	77.7554	79.1803	87.2501	71.7992	80.3317	60.4464	58.6957
XLOC_000596	AFLA_086600	morphogenesis protein (Msb1), putative	23.9157	27.9232	30.2538	25.9723	30.5272	33.0635	24.788	25.0315	27.1391
XLOC_000597	AFLA_086630,AFLA_086640	60S ribosomal protein L35Ae	959.747	806.501	994.638	1240.46	1293.15	1259.75	1001.17	1131.22	1156.08
XLOC_000598	AFLA_086670,AFLA_086690	cystathionine beta-synthase (beta-thionase), putative	99.1947	102.01	95.6834	107.935	103.759	115.443	87.7444	98.2406	120.232
XLOC_000599	AFLA_086710	inorganic diphosphatase, putative	151.554	173.209	172.869	223.497	229.995	198.098	187.394	183.433	171.26
XLOC_000600	AFLA_086730	DNA replication factor C subunit Rfc2, putative	17.6802	16.4774	14.7314	19.7925	15.3603	15.9948	19.1632	16.0021	17.0128
XLOC_000601	AFLA_086740	4-nitrophenylphosphatase	11.0636	12.3888	9.32723	13.8361	11.2316	8.96668	11.6219	13.2756	32.077
XLOC_000602	AFLA_086760	ATP-dependent Clp protease, proteolytic subunit ClpP	23.3659	24.7869	25.8864	28.1188	25.7014	37.6153	23.2658	35.918	23.511
XLOC_000603	AFLA_086790	cell cycle regulatory protein (Srw1), putative	22.9339	23.6299	23.4034	23.401	25.1241	24.5768	23.7225	20.2583	19.6546
XLOC_000604	AFLA_086810	aldo/keto reductase, putative	47.3077	38.5618	37.7668	36.8129	30.6167	44.052	32.8893	35.9766	40.9005
XLOC_000605	AFLA_086830,AFLA_086840,AFLA_086850	conserved hypothetical protein	103.323	113.076	97.2099	105.096	109.11	122.356	119.69	95.5269	236.082
XLOC_000606	AFLA_086890,AFLA_086900,AFLA_086920	conserved hypothetical protein	304.177	299.195	230.385	323.363	263.178	241.377	218.995	245.247	240.334
XLOC_000607	AFLA_086940,AFLA_086950	eukaryotic translation initiation factor 4, putative	574.457	465.459	796.763	511.63	686.573	689.567	569.72	411.631	365.729
XLOC_000608	AFLA_086970,AFLA_086980	conserved hypothetical protein	70.0338	62.521	70.6614	58.0034	67.7362	80.1284	61.5333	69.8787	64.4287
XLOC_000609	AFLA_087000	checkpoint protein kinase, putative	10.7334	11.6917	9.47618	10.7887	11.1974	10.4318	12.175	12.5906	10.3408
XLOC_000610	AFLA_087050	aconitate hydratase, putative	43.97	41.216	46.2686	48.9331	53.3636	56.1349	44.7003	43.0176	43.8048
XLOC_000611	AFLA_087080	conserved hypothetical protein	11.3509	10.6633	10.8736	8.83568	8.92622	9.08155	11.0178	9.65226	8.26348
XLOC_000612	AFLA_087100	benzoate 4-monooxygenase cytochrome P450, putative	3.42371	3.07974	3.68287	2.52234	2.52346	3.60413	2.48111	4.10953	4.84455
XLOC_000613	AFLA_087150,AFLA_087160	conserved hypothetical protein	37.7664	35.2322	36.4097	40.5513	46.1828	37.9035	48.8936	40.6128	38.0374
XLOC_000614	AFLA_087170,AFLA_087180	extracellular serine-rich protein, putative	727.492	794.82	819.565	820.706	974.141	869.704	695.2	703.346	622.336
XLOC_000615	AFLA_087220,AFLA_087230	UDP-glucose 4-epimerase, putative	72.4695	74.4299	83.9969	68.3673	87.0098	121.69	88.1426	94.8097	127.828
XLOC_000616	AFLA_087250,AFLA_087260	phosphoinositide-specific phospholipase C, putative	540.359	415.202	271.564	316.234	228.687	237.451	283.726	318.069	473.532
XLOC_000617	AFLA_087280	alpha-ketoglutarate-dependent taurine dioxygenase	0.88906	0.919051	0.994138	1.03727	0.752529	1.01584	0.70596	1.0954	1.09819
XLOC_000618	AFLA_087340,AFLA_087350	conserved hypothetical protein	208.912	237.225	210.772	208.966	222.829	186.559	213.31	179.661	196.944
XLOC_000619	AFLA_087380,AFLA_087390,AFLA_087400	isochorismatase family hydrolase, putative	106.631	111.553	98.1689	101.677	94.0914	105.006	82.4183	89.7601	238.245
XLOC_000620	AFLA_087420,AFLA_087430	carboxyphosphonoenolpyruvate phosphonomutase, putative	159.444	221.344	168.53	222.998	226.536	229.51	251.891	299.134	262.482
XLOC_000621	AFLA_087440	mitochondrial import receptor subunit (Tom37), putative	23.8345	14.0663	40.3058	8.22783	10.8326	46.1001	16.0115	38.8485	206.826
XLOC_000622	AFLA_087460	hypothetical protein	0	0	0	0	0	0	0	0	0
XLOC_000623	AFLA_087470,AFLA_087480	plasma membrane low affinity zinc ion transporter, putative	109.142	108.406	137.717	181.797	157.529	131.968	132.628	133.429	93.0035
XLOC_000624	AFLA_087500	ATP-dependent DNA helicase, putative	133.967	111.001	157.348	113.964	119.722	157.987	103.475	117.042	318.703
XLOC_000625	AFLA_087510	conserved hypothetical protein	13.8616	7.67229	20.678	8.16661	9.83096	18.8097	15.8778	13.3134	20.6555
XLOC_000626	-	N/A	6.51524	6.58505	5.67628	6.00392	5.51304	7.06814	3.05718	3.83425	3.12765
XLOC_000627	AFLA_087530,AFLA_087540	small nucleolar ribonucleoprotein complex subunit, putative	28.8691	25.6338	36.2436	28.1005	34.7368	31.1319	32.6206	22.2025	16.4814
XLOC_000628	AFLA_087580	DUF52 domain protein	93.5941	105.983	82.6106	105.065	94.8995	108.037	72.6754	83.4285	78.8647
XLOC_000629	AFLA_087590,AFLA_087600	alpha-1,3-glucanase/mutanase, putative	247.295	274.825	70.5023	117.409	91.9373	64.8316	122.167	409.534	60.7678
XLOC_000630	AFLA_087620	NmrA family transcriptional regulator, putative	77.7273	89.1627	68.9202	123.892	97.4475	64.1639	56.1842	87.666	82.9131
XLOC_000631	AFLA_087640	alpha,alpha-trehalose phosphate synthase subunit, putative	31.3211	37.7023	33.336	40.3346	38.8126	35.8019	26.7178	28.3516	39.7503
XLOC_000632	AFLA_087670	triadin, putative	6.65534	6.5438	6.31785	6.21257	6.12861	6.13702	7.34641	6.17551	5.66143
XLOC_000633	AFLA_087680	NADH:flavin oxidoreductase/NADH oxidase family protein	0.677418	0.864308	0.873945	1.1023	0.847386	1.13108	0.94826	2.05592	0.865032
XLOC_000634	AFLA_087690	hypothetical protein	7.2144	5.19282	6.33111	2.92261	7.00481	7.48463	1.68658	4.40304	5.00848
XLOC_000635	AFLA_087700	hypothetical protein	0.863576	0.331936	1.39871	2.89162	1.26538	1.20204	0.252481	1.03374	0
XLOC_000636	AFLA_087710	GPR/FUN34 family protein	412.774	463.406	581.24	485.671	623.882	585.371	747.556	725.018	483.943
XLOC_000637	AFLA_087750	conserved hypothetical protein	2.10726	2.1366	2.97149	3.89069	2.84819	2.51806	2.88255	2.68691	2.19716
XLOC_000638	AFLA_087840,AFLA_087850,AFLA_087860,AFLA_087870,AFLA_087880	WD repeat protein	95.0035	121.43	82.2575	72.9683	74.3253	66.8447	117.006	96.8892	317.91
XLOC_000639	AFLA_087770	chromosome segregation protein Spc105, putative	13.2887	14.9457	13.876	15.3848	16.0611	15.132	16.8974	13.7613	16.4003
XLOC_000640	AFLA_087800	hypothetical protein	3.58854	0.792244	3.11487	1.90434	1.23454	2.53245	3.17189	1.65599	2.47197
XLOC_000641	AFLA_087810	bZIP transcription factor, putative	34.0276	34.6326	46.4321	38.7396	33.8564	83.0344	54.0682	62.9872	64.6979
XLOC_000642	AFLA_087900	pyruvate kinase	15.0344	13.018	13.9387	12.8317	13.8291	13.8742	15.9261	13.9845	28.3619
XLOC_000643	AFLA_087910	conserved hypothetical protein	252.344	210.578	265.149	295.171	269.089	295.382	233.081	243.335	267.731
XLOC_000644	AFLA_087930,AFLA_087940	conserved hypothetical protein	9.51665	8.10215	5.96453	6.64714	6.88665	9.93642	10.2635	15.3017	208.856
XLOC_000645	AFLA_087960,AFLA_087970	hypothetical protein	29.4942	33.7006	32.3769	31.9455	36.6813	30.8539	34.5855	32.4776	31.4823
XLOC_000646	AFLA_087990,AFLA_088000	40S ribosomal protein S8	63.9457	59.2222	68.2891	71.2956	65.5205	72.8062	66.2343	61.8324	63.0788
XLOC_000647	AFLA_088020,AFLA_088030,AFLA_088040	methionine aminopeptidase, putative	41.5679	37.9249	51.4376	41.4064	48.9015	45.801	43.0996	37.0645	28.9059
XLOC_000648	AFLA_088080,AFLA_088090	aspartate aminotransferase, putative	48.2442	49.1816	40.2185	62.2976	50.848	48.9331	43.7437	48.0634	38.7516
XLOC_000649	AFLA_088110	conserved hypothetical protein	21.6552	21.2449	21.5192	25.3265	25.0088	25.5887	22.241	26.1863	22.5685
XLOC_000650	AFLA_088130,AFLA_088140	C6 transcription factor, putative	36.8498	35.3704	39.4298	41.0149	37.2241	38.6827	34.2409	28.9966	31.3911
XLOC_000651	AFLA_088160	conserved hypothetical protein	1.09461	1.29382	1.0498	1.1331	1.08803	0.942363	1.40847	1.68107	1.45451
XLOC_000652	AFLA_088190	IZH family channel protein (Izh3), putative	33.8886	34.6676	40.1753	37.09	36.5831	38.8058	35.0173	30.0016	25.6882
XLOC_000653	AFLA_088210	hypothetical protein	15.524	16.2599	15.1942	15.2202	14.5461	17.6275	13.0619	15.8777	10.0482
XLOC_000654	AFLA_088230	pentatricopeptide repeat protein	7.79454	9.26507	9.46337	7.7329	8.81952	9.21246	7.65401	8.17404	6.24178
XLOC_000655	AFLA_088250	transcription initiation factor TFIID subunit 13, putative	60.5893	60.7521	63.5956	60.2597	60.5255	59.3443	51.7147	59.1884	58.7089
XLOC_000656	AFLA_088270,AFLA_088280	nucleolus protein required for cell viability, putative	45.2609	42.4553	48.7117	45.8393	47.4625	47.956	40.1641	39.5221	31.8454
XLOC_000657	AFLA_088290	conserved hypothetical protein	8.12064	10.0879	11.7521	8.72404	10.2974	13.5664	7.32447	13.2528	66.3816
XLOC_000658	AFLA_088320	protein phosphatase 2C, putative	4.23329	4.98668	6.63005	6.60303	6.40542	5.30786	5.36204	4.20538	3.20083
XLOC_000659	AFLA_088350	hydrolase, alpha/beta fold family protein	12.6115	12.8451	13.5209	12.5281	15.232	13.9253	15.2313	11.9192	11.5246
XLOC_000660	AFLA_088360,AFLA_088370,AFLA_088380	Glutaredoxin domain protein	563.286	501.482	617.057	646.806	733.887	636.512	486.939	629.066	623.813
XLOC_000661	AFLA_088410	rhomboid family protein, putative	1.72373	0.930237	1.29558	0.929458	1.3015	1.69505	1.87463	2.4583	0.584675
XLOC_000662	AFLA_088420	conserved hypothetical protein	15.0927	16.6986	13.9213	18.7295	13.6692	14.2995	15.428	18.7857	15.4965
XLOC_000663	AFLA_088440	RNA polymerase-associated protein LEO1, putative	35.6873	36.4259	40.3626	39.2789	38.6118	40.784	39.3707	35.7992	27.6738
XLOC_000664	AFLA_088460	ribosome biogenesis protein Erb1, putative	30.9531	28.3647	39.3189	32.2875	38.1215	36.8202	29.8238	22.2966	23.7974
XLOC_000665	AFLA_088480	SNF7 family protein	123.945	107.41	93.1312	93.4452	79.9884	95.063	77.4352	109.135	133.232
XLOC_000666	AFLA_088520,AFLA_088530,AFLA_088540	CUE domain protein, putative	138.193	133.083	139.256	138.532	128.57	145.67	113.168	122.417	115.285
XLOC_000667	AFLA_088560	intermediate filament protein (Mdm1), putative	18.3176	18.1045	17.2658	18.4579	17.6548	17.8677	17.43	17.0446	20.653
XLOC_000668	AFLA_088580,AFLA_088590,AFLA_088600	conserved hypothetical protein	76.5477	76.5336	75.9849	79.2903	79.624	82.3395	71.424	63.5169	61.7155
XLOC_000669	AFLA_088610	lactonohydrolase, putative	5.25506	5.35081	4.74092	5.37977	5.89837	5.75386	4.18899	5.38766	5.09443
XLOC_000670	AFLA_088630	conserved hypothetical protein	45.359	43.6346	45.353	41.7999	44.9757	47.7452	43.2748	34.1274	32.0691
XLOC_000671	AFLA_088660	DUF431 domain protein	48.0953	38.5376	50.4804	43.46	40.0065	54.0272	35.2515	52.7996	52.6301
XLOC_000672	AFLA_088670	pheromone processing carboxypeptidase Kex1	61.1997	57.4192	59.0595	66.4903	65.3363	57.5846	57.7402	55.6579	44.0032
XLOC_000673	AFLA_088710	conserved hypothetical protein	29.4601	31.6561	33.956	30.3412	31.9276	37.1504	30.4497	34.0453	25.2386
XLOC_000674	AFLA_088740	conserved hypothetical protein	53.6282	46.3594	47.494	55.7445	43.8856	51.4049	41.2693	53.2402	43.5166
XLOC_000675	AFLA_088760	septin	163.854	196.646	171.898	203.271	200.21	176.006	169.512	158.194	143.377
XLOC_000676	AFLA_088800	conserved hypothetical protein	12.2904	7.74198	9.23484	8.79232	8.49048	12.9152	10.7675	9.83594	12.3367
XLOC_000677	AFLA_088820	cytochrome P450 phenylacetate hydroxylase, putative	13.5106	12.9004	13.2468	14.3277	12.6142	13.3841	12.6797	14.4587	17.864
XLOC_000678	AFLA_088830	shugoshin, putative	14.5697	15.2842	14.0127	12.3307	13.2846	14.0801	14.3842	14.5938	14.0144
XLOC_000679	AFLA_088860	acetyltransferase, putative	27.8761	31.3506	29.9576	27.3363	28.933	27.6509	27.0357	25.4426	20.0013
XLOC_000680	AFLA_071780	Dyp-type peroxidase family protein	30.6678	36.8135	23.8527	37.3214	34.341	22	25.2876	16.4678	14.3488
XLOC_000681	AFLA_071800	branched-chain amino acid aminotransferase, putative	5.65603	6.12224	1.18099	7.46635	4.50423	2.19283	3.05946	3.80488	1.96395
XLOC_000682	AFLA_071910	MFS tranporter, putative	7.90257	10.2688	4.8283	9.87117	9.00133	4.39439	3.37512	3.37951	1.69828
XLOC_000683	AFLA_071920	class III aminotransferase, putative	59.2943	76.9746	29.6993	81.7496	67.3223	19.9847	28.809	57.7182	15.3128
XLOC_000684	AFLA_072140	cysteine-rich secretory protein, putative	2.59088	2.01378	1.05613	1.28419	1.17085	0.943591	4.30457	2.99876	1.31617
XLOC_000685	AFLA_072170	ADP-ribosylglycohydrolase, putative	13.6496	11.7662	12.7751	19.2608	13.373	8.91398	9.61629	10.4609	7.98118
XLOC_000686	AFLA_072300	hypothetical protein	0	0	0	0	0	0	0	0	0
XLOC_000687	AFLA_072310	conserved hypothetical protein	0	0	0	0	0	0	0	0	0
XLOC_000688	AFLA_072330	disulfide oxidoreductase, putative	3.46245	2.58914	3.56559	3.44138	3.61096	3.72402	3.06458	3.56001	3.20662
XLOC_000689	AFLA_072350	conserved hypothetical protein	0.280011	0.328841	0.145462	0.149932	0.0782529	0.23798	0.49427	0.58988	0.583477
XLOC_000690	AFLA_072380	conserved hypothetical protein	204.419	149.988	96.4851	115.339	103.502	168.322	234.316	278.042	437.592
XLOC_000691	AFLA_072390	srpk, putative	2.68036	2.70844	3.53059	4.5385	3.13089	3.70292	3.43345	4.32419	3.20372
XLOC_000692	AFLA_072400	conserved hypothetical protein	1.19068	1.3504	1.41898	1.45078	0.843187	1.22501	1.22022	1.31573	2.34036
XLOC_000693	AFLA_072410,AFLA_072420	conserved hypothetical protein	1.34573	0.638746	0.949609	0.48561	0.780156	1.14975	1.00663	0.596111	1.67037
XLOC_000694	AFLA_072440	hypothetical protein	0	0	0	0	0	0	0	0	0
XLOC_000695	AFLA_072460	conserved hypothetical protein	0.294038	0.35293	0.267497	0.378126	0.307761	0.521083	0.326721	0.406344	0.403872
XLOC_000696	AFLA_072470	conserved hypothetical protein	0.0331186	0	0	0	0	0.0260613	0	0.03605	0
XLOC_000697	AFLA_072490	hypothetical protein	1.41303	0.762921	1.19484	1.84143	1.59764	2.446	2.41685	1.28815	0.329038
XLOC_000698	AFLA_072500	conserved hypothetical protein	1.28095	1.27407	0.838525	1.64494	1.34878	1.15639	1.25175	1.07189	1.03961
XLOC_000699	AFLA_072550	dimethylaniline monooxygenase, putative	0.181461	0.236006	0.0659649	0.0852619	0.0593139	0.109205	0.0675209	0.435088	0.113236
XLOC_000700	AFLA_072570	conserved hypothetical protein	33.4424	42.8125	20.3747	33.2072	28.6924	20.6438	39.829	32.4441	29.0172
XLOC_000701	AFLA_072590	conserved hypothetical protein	0.0206533	0.0735301	0.0755756	0	0.0263817	0.0732747	0.207853	0.161517	0.188957
XLOC_000702	AFLA_072610	conserved hypothetical protein	3.02641	3.14575	2.58654	2.93708	2.99927	2.89843	2.46032	3.60269	2.73134
XLOC_000703	AFLA_072650,AFLA_072660	salicylate hydroxylase, putative	64.7775	69.7361	69.8943	72.5741	71.4161	68.4802	58.1391	56.8955	42.1735
XLOC_000704	AFLA_072710,AFLA_072720,AFLA_072730	hypothetical protein	35.1148	27.4603	19.3063	27.5501	26.3918	18.9084	29.1353	24.5399	32.999
XLOC_000705	AFLA_072760	conserved hypothetical protein	2.92709	2.94998	2.56504	2.43618	1.69696	1.45094	1.77471	3.32653	2.90317
XLOC_000706	AFLA_072790,AFLA_072800	conserved hypothetical protein	30.2072	32.9916	31.2541	35.1225	35.5059	25.8047	31.6426	35.274	30.1619
XLOC_000707	AFLA_072820	metallophosphoesterase domain-containing protein, putative	0	0.0383468	0.0283585	0	0	0	0	0	0
XLOC_000708	AFLA_072830	sugar transporter, putative	1.16636	1.34107	1.25526	1.53283	1.19389	1.20462	2.46465	3.52068	1.94039
XLOC_000709	AFLA_072840	aconitase, putative	1.93658	1.91543	1.69462	1.60876	1.75846	1.82935	2.08575	1.71876	2.01429
XLOC_000710	AFLA_072850	aconitase, mitochondrial, putative	1.7706	1.14422	1.52139	1.27134	1.24293	1.96259	1.86724	1.45315	2.28799
XLOC_000711	AFLA_072870,AFLA_072880	conserved hypothetical protein	2.22391	2.12803	1.91904	1.21686	1.75659	2.18393	2.16676	2.37223	2.59237
XLOC_000712	AFLA_072890	mitochondrial solute carrier, putative	0.156189	0.214574	0.171672	0.100111	0.0909026	0.124126	0.14666	0.0400406	0.156459
XLOC_000713	AFLA_072920	amino acid transporter, putative	0.397527	0.305227	0.344504	0.329041	0.508049	0.397423	0.968391	0.547104	0.815087
XLOC_000714	AFLA_072930	monooxygenase, putative	4.59646	3.74987	3.45734	4.17597	4.40229	5.38725	3.4774	4.18039	4.14996
XLOC_000715	AFLA_072940	conserved hypothetical protein	0	0	0	0	0	0	0	0	0.14698
XLOC_000716	AFLA_072950	hypothetical protein	0	0	0	0	0	0	0	0	0
XLOC_000717	AFLA_072960	glutamate carboxypeptidase, putative	0.0286279	0.0440193	0.0486328	0.0343739	0.0158038	0.0225121	0	0.0140672	0.127288
XLOC_000718	AFLA_072980	bicyclomycin resistance protein, putative	1.33123	1.15174	1.59464	1.3277	1.35784	1.3059	1.45688	2.61857	2.38138
XLOC_000719	AFLA_073000	conserved hypothetical protein	0.0600339	0	0	0	0.0766213	0	0	0	0
XLOC_000720	-	N/A	0.991143	0.786808	0.710229	1.63828	1.35299	0.883237	0.910616	0.903286	1.04278
XLOC_000721	AFLA_073010	conserved hypothetical protein	0.337583	0.439595	0.21673	0.58592	0.475802	0.314341	2.84866	3.51804	3.95209
XLOC_000722	AFLA_073020	conserved hypothetical protein	0.277552	0	0.477661	0	0.152387	0.366848	0.106933	0.400577	0.271234
XLOC_000723	AFLA_073030,AFLA_073040	amino acid transporter, putative	36.4466	50.9402	49.297	54.2759	54.3012	44.0537	51.1538	37.5988	20.7746
XLOC_000724	AFLA_073070	arabinan-endo 1,5-alpha-L-arabinase, putative	3.81851	3.87199	1.99919	3.06775	1.82845	1.55623	6.07228	4.82543	2.62992
XLOC_000725	AFLA_073080	arabinosidase, putative	0.268857	0.144727	0.0824672	0	0.0577407	0.239718	0.424488	0.803799	2.91403
XLOC_000726	AFLA_073090,AFLA_073100	conserved hypothetical protein	0.664165	0.650818	0.649577	0.255221	0.647613	0.556498	1.41156	2.07499	2.55276
XLOC_000727	AFLA_073130	cytochrome P450 oxidoreductase OrdA-like, putative	0.314096	0.370476	0.274842	0.318979	0.175875	0.303589	0.536253	0.313284	0.517238
XLOC_000728	-	N/A	0	0.20373	0.0526119	0	0.130955	0	0.570651	0.470502	0.272758
XLOC_000729	AFLA_073140	cytochrome P450, putative	3.11616	3.68985	2.15352	3.51719	3.31716	1.19127	3.77311	3.89506	1.72568
XLOC_000730	AFLA_073210,AFLA_073220,AFLA_073230	oxalate decarboxylase, putative	32.5739	50.67	23.7775	24.4667	19.0346	13.0809	40.9282	67.8827	45.1791
XLOC_000731	AFLA_073240	conserved hypothetical protein	100.154	86.6431	71.0851	96.4754	79.0058	42.7946	42.6002	46.208	22.9569
XLOC_000732	AFLA_073260	hexokinase, putative	1.49324	1.38837	1.66457	1.61381	1.49681	1.36656	1.27502	1.04523	1.12894
XLOC_000733	AFLA_073270	conserved hypothetical protein	48.204	54.0306	46.4431	61.5685	63.4288	34.1468	73.0934	46.7002	21.4375
XLOC_000734	AFLA_073290	phospho-2-dehydro-3-deoxyheptonate aldolase	103.573	151.136	117.453	129.011	147.198	118.501	84.3042	115.975	71.8075
XLOC_000735	AFLA_073300	hypothetical protein	5.38448	5.37873	3.37774	7.4132	3.18429	1.11153	1.09295	0	4.20186
XLOC_000736	AFLA_073310	conserved hypothetical protein	1.64846e-16	6.09581e-24	7.62308e-22	3.10418e-18	0.863439	7.65598e-20	0.00426322	0.703606	1.15605e-14
XLOC_000737	AFLA_073340	conserved hypothetical protein	93.7595	75.7289	80.5045	68.1063	65.2029	79.9618	67.5619	58.1961	45.4621
XLOC_000738	AFLA_073380	conserved hypothetical protein	4.39548	5.9626	1.67352	2.96512	2.95213	1.97405	1.99433	2.1448	0.951423
XLOC_000739	AFLA_073390	3-oxoacyl-[acyl-carrier-protein] reductase, putative	0.592432	0.56199	0.538592	3.11994	2.69371	2.47841	1.27229	1.68743	0.91121
XLOC_000740	AFLA_073400	topoisomerase family protein TRF4, putative	3572.7	3140.96	2561.19	3854.29	2583.46	2562.53	3002.7	3114.88	3314.83
XLOC_000741	AFLA_073410	L-galactose dehydrogenase (L-GalDH), putative	23.0868	22.3226	26.4542	20.076	24.2356	28.4329	22.9113	19.2228	16.7273
XLOC_000742	AFLA_073420	cochaperone Pam16	44.1647	44.3772	58.1544	49.8909	43.9467	55.4143	45.9025	39.8779	52.8346
XLOC_000743	AFLA_073440	C6 transcription factor, putative	18.2804	19.4161	18.8604	17.1642	18.2764	19.3351	18.0479	18.2764	17.3375
XLOC_000744	AFLA_073460,AFLA_073470,AFLA_073490	cyclopropane-fatty-acyl-phospholipid synthase, putative	108.388	113.21	121.653	118.749	142.272	122.355	126.369	109.39	91.5226
XLOC_000745	AFLA_073520	protein-ER retention protein (Erd1), putative	55.2771	58.3152	72.0393	58.9646	68.0634	76.1917	62.4536	55.9061	34.1704
XLOC_000746	AFLA_073540	3-5 exonuclease, putative	10.5233	8.92838	10.9083	11.7251	10.4418	11.3526	8.7576	9.51515	7.09343
XLOC_000747	AFLA_073580	cell division control protein Cdc6, putative	11.8029	12.9082	11.169	12.7452	11.5663	11.9206	13.1896	9.55364	8.64793
XLOC_000748	-	N/A	1.42344	1.41126	1.49041	1.43193	1.21068	1.47816	0.747549	0.893438	0.607154
XLOC_000749	AFLA_073600	cytochrome P450, putative	16.1688	17.6014	19.2943	27.0956	21.7546	28.484	6.71625	6.68618	9.70663
XLOC_000750	AFLA_073620	conserved hypothetical protein	511.303	1067	54.8891	77.6219	56.1951	14.2102	0	277.197	0
XLOC_000751	AFLA_073640	C6 transcription factor, putative	8.22543	11.0986	8.70913	11.9892	12.4125	9.66519	9.87715	9.23918	6.49828
XLOC_000752	AFLA_073670	conserved hypothetical protein	26.5036	28.4966	20.3653	40.1343	30.6022	27.2113	20.2013	32.7751	27.042
XLOC_000753	AFLA_073690,AFLA_073700,AFLA_073710	conserved hypothetical protein	64.0843	65.8645	65.3256	67.2251	71.5306	69.3243	71.5398	63.4996	55.8926
XLOC_000754	AFLA_073730	Rho GTPase activator (Bem2), putative	6.45951	7.72487	7.98121	9.33981	8.39472	8.98685	8.63678	8.73168	6.6724
XLOC_000755	AFLA_073770,AFLA_073780	conserved hypothetical protein	640.089	425.691	168.359	78.5838	89.5156	136.453	268.875	188.479	1452.89
XLOC_000756	AFLA_073810,AFLA_073820	serine/threonine protein kinase, putative	100.422	114.665	63.9266	104.366	76.5559	36.6005	102.034	54.2583	65.1035
XLOC_000757	AFLA_073850,AFLA_073860	TBC domain protein, putative	186.114	173.668	190.027	154.626	178.799	175.836	184.059	130.153	221.875
XLOC_000758	AFLA_073880	short chain dehydrogenase, putative	0.142483	0	0	0	0.112566	0.12357	0.0871921	0.0979155	0.0499726
XLOC_000759	AFLA_073920	short chain dehydrogenase, putative	22.7709	24.1719	17.0603	33.967	29.0502	28.775	22.6515	29.5848	23.2349
XLOC_000760	AFLA_073940,AFLA_073950	Ulp1 protease family protein	72.9207	68.8442	66.3661	61.1128	62.9933	65.0246	57.2859	58.8666	96.8391
XLOC_000761	AFLA_073970	conserved hypothetical protein	22.0891	17.4259	15.0125	29.7036	25.9315	15.1103	23.2132	11.5348	18.4291
XLOC_000762	AFLA_073980,AFLA_073990	cyclin-dependent protein kinase complex component, putative	289.896	291.177	299.537	317.293	283.062	327.301	273.734	294.871	235.854
XLOC_000763	AFLA_074010	F1F0 ATP synthase assembly protein Atp11, putative	12.6695	13.5287	14.4264	14.2096	15.4882	17.5697	16.4405	11.5557	14.2419
XLOC_000764	AFLA_074020	conserved hypothetical protein	0.421806	0.380722	0.325368	0.311425	0.27861	0.496632	0.183299	0.227121	0.271165
XLOC_000765	AFLA_074070	siderochrome-iron transporter, putative	1.39171	0.983989	1.97558	1.16131	0.930218	1.51779	0.619115	0.918265	0.702674
XLOC_000766	AFLA_074140	hypothetical protein	8.81747	2.12906	1.9299	2.27521	10.5309	16.1879	18.3549	1.24327	1.62462
XLOC_000767	AFLA_074160	hypothetical protein	5.66141	5.19627	5.14765	5.32313	4.44959	5.96907	5.71895	4.79895	4.37737
XLOC_000768	AFLA_074210	conserved hypothetical protein	0.0869307	0.395383	0.0267593	0.315328	0.18703	0.169813	0.0769044	2.15588	0.271361
XLOC_000769	AFLA_074220	ubiquitin conjugating enzyme, putative	4.94207	5.35041	4.76756	5.52848	5.9381	4.90785	5.26279	5.17099	3.54111
XLOC_000770	AFLA_074240	conserved hypothetical protein	29.2592	21.5643	16.6799	28.4385	24.5078	15.4118	32.6632	12.9637	118.753
XLOC_000771	AFLA_074260,AFLA_074270,AFLA_074280,AFLA_074290	conserved hypothetical protein	71.4041	76.3457	131.582	84.0264	110.345	115.583	102.452	98.8507	139.801
XLOC_000772	AFLA_074300	hypothetical protein	240.989	566.305	51.1006	66.9339	45.6692	9.00959	0.0532323	273.619	0.089043
XLOC_000773	AFLA_074310,AFLA_074320	hypothetical protein	8.32215	7.54192	3.5835	4.26359	3.76987	1.73083	7.20008	10.8692	8.34053
XLOC_000774	AFLA_074360	streptomycin 3''-adenylyltransferase, putative	3.52441	4.22481	3.94451	4.32181	3.70274	4.21136	4.05146	4.26682	3.07787
XLOC_000775	AFLA_074380,AFLA_074390	salicylate hydroxylase, putative	11.0481	10.5188	11.2633	16.3651	11.4982	12.0377	13.338	13.022	10.6278
XLOC_000776	AFLA_074400	conserved hypothetical protein	2.84622	3.43277	2.36158	3.78961	3.13473	3.3006	3.11369	4.17907	2.13969
XLOC_000777	AFLA_074420	conserved hypothetical protein	2.44706	2.456	2.6057	3.79199	2.53285	2.99609	1.5529	2.07147	2.53807
XLOC_000778	AFLA_074460	hypothetical protein	1.28213	0.973156	0.85754	1.41671	1.84893	1.212	0.823983	0.465947	0.711679
XLOC_000779	AFLA_074470	nuclear division Rft1 protein, putative	0.0434145	0.0399755	0	0	0.0433081	0.0351368	0	0.038181	0.0347396
XLOC_000780	AFLA_074480	conserved hypothetical protein	0	0	0.081659	0	0.106203	0.219283	0.160371	0	0
XLOC_000781	AFLA_074500	short chain type dehydrogenase, putative	0.0227374	0.0209881	0.0334409	0	0.0226383	0	0	0.040205	0
XLOC_000782	AFLA_074520	alpha-galactosidase, putative	232.361	236.782	223.282	294.307	281.936	121.534	180.76	228.223	57.1028
XLOC_000783	AFLA_074530	conserved hypothetical protein	8.92392	9.65317	9.81244	9.90616	8.55305	12.1618	10.3753	14.1997	11.7461
XLOC_000784	AFLA_074560	cytochrome P450, putative	0.119054	0.103632	0.138623	0.143283	0.222469	0.187929	0.0754877	0.178743	0.296399
XLOC_000785	AFLA_074590	conserved hypothetical protein	1.14939	1.08194	0.324598	0.317824	0.391386	0.388533	1.0497	1.21054	1.60613
XLOC_000786	AFLA_074610	MFS transporter, putative	0.244589	0.219297	0.440005	0.589684	0.522818	0.319383	0.121807	0.269029	0.30161
XLOC_000787	AFLA_074620	sodium/phosphate symporter, putative	87.114	70.3419	82.5766	50.9134	91.8079	75.979	103.752	59.0657	23.7954
XLOC_000788	AFLA_074640	conserved hypothetical protein	0.364728	0.128538	0.381407	0.553578	0.128056	0.289582	0	0	0
XLOC_000789	AFLA_074650	conserved hypothetical protein	2.61058	2.74064	2.21941	3.89662	3.53532	2.60253	3.05627	2.30502	1.65206
XLOC_000790	AFLA_074660	conserved hypothetical protein	0.537795	0.642911	0.607596	0.632058	0.687831	0.607593	0.649183	0.318252	0.551238
XLOC_000791	AFLA_074670	conserved hypothetical protein	0.391966	0.447923	0.318855	0.338629	0.148087	0.128288	0.126989	0.25825	0.403619
XLOC_000792	AFLA_074680	hypothetical protein	0	0	0	0.495172	0	0	0	0.1855	0.586837
XLOC_000793	AFLA_074700,AFLA_074710,AFLA_074730	conserved hypothetical protein	7.80087	6.55133	6.73068	5.10589	6.49538	7.1263	6.65576	8.50518	6.74374
XLOC_000794	AFLA_074760,AFLA_074770	alkyl/aryl-sulfatase BDS1, putative	13.3642	13.8239	19.7238	9.84864	7.24656	17.8777	10.702	19.2796	9.20517
XLOC_000795	AFLA_074790	conserved hypothetical protein	0.47877	0	0.176817	0	0	0.549265	0.705066	0.203297	0.462603
XLOC_000796	AFLA_074820,AFLA_074830	conserved hypothetical protein	38.5649	40.4106	28.3621	43.8524	35.6562	12.4539	15.2821	14.233	19.5123
XLOC_000797	AFLA_074840	amino acid transporter, putative	27.8827	25.2166	22.4149	29.0552	22.0564	17.7781	19.5337	22.9501	12.9703
XLOC_000798	AFLA_074870	hypothetical protein	28.9845	32.7715	24.2082	28.9461	25.2236	21.7232	25.3649	24.767	14.471
XLOC_000799	AFLA_074890	thiamin pyrophosphokinase, putative	7.60105	6.49893	6.76774	6.47357	5.90065	7.15267	6.25446	6.63244	4.26933
XLOC_000800	AFLA_074930	conserved hypothetical protein	13.0458	11.4739	11.1938	13.4677	9.03004	11.1511	13.2151	19.9998	14.1218
XLOC_000801	AFLA_074950	hypothetical protein	3.16755	7.39159	14.7332	33.4426	13.9573	46.5205	8.76619	18.5223	2.75852
XLOC_000802	-	N/A	0.512571	1.52023	0.272184	0	0.109879	0.059749	0.0851298	0.688761	0
XLOC_000803	AFLA_074980	splicing factor u2af large subunit	127.239	127.147	149.466	117.921	132.849	141.613	116.241	102.11	90.7281
XLOC_000804	AFLA_075000	conserved hypothetical protein	6.87913	8.70297	4.42948	8.41402	8.35593	5.55167	6.86254	10.0663	5.32543
XLOC_000805	AFLA_075010,AFLA_075040	hypothetical protein	7.53998	7.12927	7.66537	7.45618	7.03405	8.16077	7.76947	6.66295	6.4571
XLOC_000806	AFLA_075060,AFLA_075070	transformer-SR ribonucleoprotein, putative	172.559	184.401	195.851	175.708	191.39	203.723	198.992	152.56	137.719
XLOC_000807	AFLA_075090	O-sialoglycoprotein endopeptidase, putative	4.67225	4.79069	5.59244	5.17533	4.61081	6.47819	6.67505	5.70195	6.8064
XLOC_000808	AFLA_075100	conserved hypothetical protein	546.182	451.935	275.965	628.837	524.842	408.921	422.076	591.789	399.013
XLOC_000809	AFLA_075130	conserved hypothetical protein	36.1102	36.6319	40.643	45.2004	36.9915	44.5704	37.2162	39.773	31.0744
XLOC_000810	AFLA_075160	conserved hypothetical protein	49.1092	49.8767	43.5263	56.65	34.8612	48.6906	54.5208	106.233	96.2295
XLOC_000811	AFLA_075170	alkaline phosphatase, putative	0.901087	1.04086	0.906957	0.83379	0.810617	0.494728	0.753053	0.740311	0.524965
XLOC_000812	AFLA_075180,AFLA_075190	MFS transporter, putative	757.867	920.532	836.182	967.5	1035.6	897.017	958.085	1145.23	1599.47
XLOC_000813	AFLA_075210	conserved hypothetical protein	0.028466	0.0290583	0	0	0	0.0179682	0	0	0.025866
XLOC_000814	AFLA_075220	hypothetical protein	1.32177	1.62313	0.793003	3.03169	1.92624	1.00185	1.17699	1.42463	1.61325
XLOC_000815	-	N/A	0	0	0	0	0	0	0	0	0
XLOC_000816	AFLA_075260	sugar transporter, putative	0	0	0	0	0	0.0315341	0	0	0.0452585
XLOC_000817	AFLA_075270	fumarylacetoacetate hydrolase family protein	0.479903	0.517435	0.391135	0.29229	0.0847038	0.491084	0.356441	0.510741	0.695613
XLOC_000818	AFLA_075290	aldehyde dehydrogenase, putative	0	0	0	0	0.0240961	0	0	0	0
XLOC_000819	AFLA_075300	salicylate hydroxylase, putative	1.8079	1.81555	1.01373	1.15051	1.31101	0.884678	0.809838	1.40308	0.626248
XLOC_000820	AFLA_075350	hypothetical protein	0	0	0	0	0.274227	0.178282	0	0	0
XLOC_000821	AFLA_075390,AFLA_075400	3-methyl-2-oxobutanoate hydroxymethyltransferase, putative	0.619495	0.354099	0.243932	0.312894	0.237609	0.283734	0.181067	0.142196	0.28735
XLOC_000822	AFLA_075410	monocarboxylate permease homolog, mch4, putative	4.59331	4.49053	4.23271	3.9344	4.83698	4.90307	6.10899	7.06363	5.59235
XLOC_000823	AFLA_075430	DEAD box ATP-dependent RNA helicase, putative	1.69375	1.6238	3.92764	2.73851	3.7004	2.98542	2.36513	2.15335	1.06208
XLOC_000824	AFLA_075440	conserved hypothetical protein	9.48244	8.33881	11.3238	10.3563	9.97827	17.2827	9.27712	17.1021	17.707
XLOC_000825	AFLA_075460	conserved hypothetical protein	0.0569479	0	0.0282151	0.154243	0	0.0283602	0.0634734	0	0.120541
XLOC_000826	AFLA_075470	conserved hypothetical protein	3.84292	2.22198	2.44799	0.324618	0.808634	2.132	2.7556	1.45288	2.49466
XLOC_000827	AFLA_075480	conserved hypothetical protein	0.145085	0.0914428	0.0710976	0	0.0763659	0.12011	0.0617931	0.103203	0
XLOC_000828	AFLA_075490	conserved hypothetical protein	0.342531	0.338862	0.39779	0.204448	0.299982	0.392366	0.837854	0.593259	0.619508
XLOC_000829	AFLA_075500	conserved hypothetical protein	29.2095	24.1518	38.275	33.8072	40.7807	38.7646	29.0669	27.5269	21.3816
XLOC_000830	AFLA_075520	conserved hypothetical protein	0.919832	0.910076	1.06335	1.75188	1.18164	1.22511	1.06168	1.1589	0.87846
XLOC_000831	AFLA_075540	MFS monosaccharide transporter, putative	2.25881	2.67903	1.81226	4.09326	2.62018	1.67171	1.6779	1.84037	1.51479
XLOC_000832	AFLA_075550	conserved hypothetical protein	1.73458	1.88549	1.97745	3.10451	2.62686	1.38717	1.25808	1.96662	1.32102
XLOC_000833	-	N/A	0.90386	2.07672	0.615255	1.93343	1.32689	0.895864	2.00667	1.11991	1.00697
XLOC_000834	AFLA_075590	conserved hypothetical protein	17.4803	14.8495	16.466	21.631	17.1634	21.9503	13.022	25.7341	26.9525
XLOC_000835	AFLA_075630	conserved hypothetical protein	66.051	69.4437	40.6477	67.1552	60.6786	35.0744	84.1138	69.2888	55.9565
XLOC_000836	AFLA_075640	pigment biosynthesis protein Ayg1	45.1192	55.8592	22.0996	34.9632	34.1622	17.8593	22.7437	39.0898	14.9491
XLOC_000837	AFLA_075660	conserved hypothetical protein	0.530467	0.428028	0.514205	0.707585	0.827328	0.609073	0.256465	0.327185	0.324474
XLOC_000838	AFLA_075680	conserved hypothetical protein	0.128406	0.186419	0.151037	0.0534963	0.220547	0.311814	0.0751395	0.133178	0.183911
XLOC_000839	AFLA_075690	periplasmic beta-glucosidase precursor, putative	13.6889	14.5989	12.6532	19.182	15.7591	16.1174	13.3975	15.3836	11.2089
XLOC_000840	AFLA_075700	conserved hypothetical protein	0	0	0	0	0	0	0	0	0
XLOC_000841	AFLA_075710	D-aminoacylase, putative	0	0	0	0	0	0	0	0	0
XLOC_000842	AFLA_075720	short chain type dehydrogenase, putative	3.26139	4.17514	1.71531	5.12858	3.3315	2.76806	2.84174	2.78869	1.21639
XLOC_000843	AFLA_075730	short chain dehydrogenase/reductase, putative	24.153	26.8341	18.7862	29.9393	23.1055	21.1311	13.4609	19.1338	9.70604
XLOC_000844	AFLA_075760	conserved hypothetical protein	2.3443	2.90659	2.15666	2.69281	3.26528	2.04673	3.1582	2.34241	1.64808
XLOC_000845	AFLA_075780	conserved hypothetical protein	2.85238	2.71782	1.34877	2.006	2.43274	1.55025	3.027	1.44483	1.12093
XLOC_000846	AFLA_075790	integral membrane protein	1.27998	3.08549	0.584635	0.344864	0.405557	0.303715	0.0285078	16.1803	0.0471159
XLOC_000847	AFLA_075810	efflux pump antibiotic resistance protein, putative	0.269804	0.142971	0.14617	0.665286	0.182439	0.253396	0.0285114	0.292176	0.0639228
XLOC_000848	AFLA_075830	dimethyladenosine transferase	65.7418	50.4459	89.6673	67.9431	76.2292	76.7592	64.1886	45.5228	30.4363
XLOC_000849	AFLA_075840	hyaluronan synthase, putative	1.77024	2.05265	0.591903	1.43822	1.34634	0.840774	3.94382	4.96465	1.91878
XLOC_000850	AFLA_075850	conserved hypothetical protein	3.35246	3.91891	4.88592	4.50788	3.84205	4.82692	3.89441	3.82521	5.85896
XLOC_000851	AFLA_075860	conserved hypothetical protein	1.31887	1.99705	1.23404	1.52826	0.820343	1.31362	1.89581	1.29858	2.15168
XLOC_000852	AFLA_075890	conserved hypothetical protein	15.2317	15.9128	10.6604	11.0479	9.11342	8.85629	23.6924	27.2214	19.2006
XLOC_000853	AFLA_075910	methionine permease, putative	0.064833	0.137853	0.079187	0.155816	0.0721244	0.0225513	0.0651913	0.087081	0.123854
XLOC_000854	-	N/A	0.332063	0.188298	0	0	0.200899	0.0809108	0.776513	1.11768	2.09072
XLOC_000855	AFLA_075920	aldehyde reductase II	0.642825	1.05917	0.596712	1.0355	0.662199	1.14049	1.56726	1.98237	2.08325
XLOC_000856	AFLA_075940	conserved hypothetical protein	81.0129	68.3896	67.5567	69.838	65.3403	77.2412	100.16	114.637	119.744
XLOC_000857	AFLA_075960,AFLA_075970	conserved hypothetical protein	7.30736	6.24568	7.04753	6.52296	6.50104	7.95084	15.3986	15.3057	14.3525
XLOC_000858	-	N/A	0.144938	0.0520081	0.161578	0.125487	0.0764781	0.132386	0.181497	0.208705	0.364406
XLOC_000859	AFLA_076010	zinc finger protein, putative	3.61435	3.86858	3.67798	4.63948	3.74001	2.1642	2.34817	2.66157	2.26674
XLOC_000860	AFLA_076030,AFLA_076040,AFLA_076050	hypothetical protein	74.9016	81.9216	91.3776	79.8619	92.9747	91.3527	87.7683	82.0309	74.2176
XLOC_000861	AFLA_076110	conserved hypothetical protein	0.0770018	0.0337684	0.0390983	0	0.0187541	0.0549381	0.976036	1.0138	1.44319
XLOC_000862	AFLA_076130,AFLA_076140	beta-lactamase, putative	0.594577	0.642227	0.724942	0.425701	0.505178	0.342201	0.696042	0.754142	0.354942
XLOC_000863	AFLA_076150	hypothetical protein	13.7891	15.0519	17.3648	21.3208	21.7301	20.1876	3.6884	3.38546	3.76494
XLOC_000864	AFLA_076170	conserved hypothetical protein	4274.64	4266.26	5500.46	7689.73	6647.27	7674.67	7536.34	5217.83	5769.04
XLOC_000865	AFLA_076200	HAD superfamily hydrolase, putative	0.851002	1.47533	1.29336	1.55851	1.16149	1.62722	1.21492	1.69215	1.49066
XLOC_000866	AFLA_076210	hypothetical protein	0.74121	0.260315	1.15492	0.866063	0.54424	2.12312	0.0975837	0.0982372	0.27835
XLOC_000867	AFLA_076220	hypothetical protein	1.12633	1.94429	1.18094	0.739881	1.03064	1.15794	1.54933	1.22875	0.496398
XLOC_000868	AFLA_076260	conserved hypothetical protein	11.8864	11.5143	6.93239	10.9001	9.87857	6.25997	8.38199	10.7481	5.78201
XLOC_000869	AFLA_076270,AFLA_076280	conserved hypothetical protein	0.115034	0.107611	0.0716099	0.20527	0.29539	0.168216	0.208374	0.270971	0.236462
XLOC_000870	AFLA_076300	conserved hypothetical protein	0.220648	0	0	0	0.183715	0.0753745	0.26989	0.0817813	0
XLOC_000871	AFLA_076320,AFLA_076330	C6 transcription factor, putative	4.01711	4.19393	4.21415	5.45769	4.64181	5.80946	5.42717	5.18926	6.58823
XLOC_000872	-	N/A	699.042	607.305	600.184	997.138	621.902	689.367	349.849	712.272	629.115
XLOC_000873	AFLA_076350	conserved hypothetical protein	3.84885	3.62571	4.01146	3.69323	4.27927	4.49443	6.43916	9.43933	5.38099
XLOC_000874	AFLA_076400	nonsense-mediated mRNA decay factor (Upf2), putative	31.124	32.9014	31.986	28.4595	28.7431	31.4318	30.2212	28.4063	28.4538
XLOC_000875	AFLA_076420	hypothetical protein	7.94236	9.3512	7.70523	8.45592	9.48556	9.57143	11.7238	9.45958	8.10511
XLOC_000876	AFLA_076430	SUN domain protein (Uth1), putative	107.29	110.803	74.1598	100.865	95.5052	76.7839	151.913	196.491	160.07
XLOC_000877	AFLA_076470	conserved hypothetical protein	11.4032	9.29851	12.5904	13.2304	7.80069	19.5417	21.9888	18.3948	130.858
XLOC_000878	AFLA_076500	conserved hypothetical protein	6.35669	6.22261	7.26125	6.05934	6.85471	7.00978	5.9547	4.39172	3.82411
XLOC_000879	AFLA_076520,AFLA_076530,AFLA_076540	GPI maturation protein (Bst1), putative	58.0104	74.2688	47.0161	92.4857	72.5308	43.7459	64.2128	40.6475	34.9857
XLOC_000880	AFLA_076560	APSES transcription factor (MbpA), putative	11.7098	11.4984	10.969	11.189	10.5383	10.8197	12.5584	10.5163	8.43896
XLOC_000881	AFLA_076580	trans-aconitate 2-methyltransferase, putative	14.1157	15.0365	11.8	15.6626	10.9707	10.8834	15.1546	19.0377	15.3113
XLOC_000882	AFLA_076620	siroheme synthase Met8, putative	93.732	88.3893	91.0945	114.779	100.674	118.689	67.4715	99.3738	89.0465
XLOC_000883	-	N/A	2.01628	1.87287	1.49873	1.78272	1.57868	1.11666	1.25781	1.48221	1.59695
XLOC_000884	AFLA_076640	phospholipase PldA, putative	149.93	154.719	121.338	107.337	105.384	125.596	105.045	125.868	185.266
XLOC_000885	AFLA_076670	guanyl-nucleotide exchange factor (Sec7), putative	29.6742	32.7238	34.8751	35.5212	39.9528	32.2644	32.928	26.8077	20.4581
XLOC_000886	AFLA_076720	AAA family ATPase, putative	132.354	153.8	169.398	131.124	129.955	145.29	172.081	153.493	98.6432
XLOC_000887	AFLA_076730,AFLA_076740,AFLA_076760,AFLA_076770,AFLA_076780	conserved hypothetical protein	54.3941	58.9235	66.7157	58.1467	69.6562	66.6343	60.684	58.6086	59.7918
XLOC_000888	AFLA_076790	MFS sugar transporter, putative	9.42984	11.046	7.5433	7.25628	7.52413	6.65458	10.6081	12.1718	9.08407
XLOC_000889	AFLA_076810	conserved hypothetical protein	6.62473	6.14241	6.52434	6.7627	6.11736	7.27968	5.66606	5.48232	3.99393
XLOC_000890	-	N/A	0.0802386	0.0522477	0.0914006	0	0.0364483	0.0374938	0.0898671	0.0735067	0.0293758
XLOC_000891	AFLA_076830	RING finger domain protein	54.4948	53.1243	52.5818	56.0927	47.7726	53.5495	46.2852	43.1088	31.6765
XLOC_000892	AFLA_076850	conserved hypothetical protein	13.2082	12.6404	14.2803	14.2041	12.5693	12.4678	12.4931	11.462	7.87147
XLOC_000893	AFLA_076870	purine permease, putative	8.59243	7.5565	8.81082	8.12727	8.4542	8.40232	7.14367	5.37872	4.20815
XLOC_000894	-	N/A	45.6438	38.0536	51.8458	61.3712	54.9625	47.2641	57.5931	41.5182	31.0801
XLOC_000895	AFLA_076910,AFLA_076920,AFLA_076930,AFLA_076950,AFLA_076970	cytokinesis EF-hand protein Cdc4, putative	245.631	248.355	223.633	279.292	266.987	245.503	239.379	241.643	218.176
XLOC_000896	AFLA_076990,AFLA_077020	alpha-ketoglutarate-dependent taurine dioxygenase	98.533	113.537	123.964	143.61	145.87	131.072	86.1972	80.4703	73.5186
XLOC_000897	AFLA_077060	aldo/keto reductase, putative	16.7484	17.2095	13.7218	17.4442	16.3848	14.6609	11.6064	12.8587	12.8725
XLOC_000898	AFLA_077070,AFLA_077080,AFLA_077090,AFLA_077100,AFLA_077110	hypothetical protein	10.5263	11.8478	10.2857	13.5726	10.6958	8.82632	9.90752	10.7007	13.301
XLOC_000899	AFLA_077120,AFLA_077130	hypothetical protein	3.85916	3.00978	3.21237	3.27675	3.67028	2.68588	4.34118	3.27727	3.28798
XLOC_000900	AFLA_077150	amino acid transporter, putative	2.2541	3.60962	1.26387	2.00906	1.47447	1.36844	1.36709	1.13649	1.25499
XLOC_000901	AFLA_077180	hypothetical protein	0.449553	0.235474	0.313139	0.589713	0.136226	0	0.44767	0.445562	0
XLOC_000902	AFLA_077190	conserved hypothetical protein	5.09246	4.47077	3.15238	3.84891	3.85527	2.99244	2.7208	3.54617	2.32056
XLOC_000903	AFLA_077210,AFLA_077220	NADPH fad oxidoreductase, putative	5.67052	7.04155	3.05873	4.19703	3.61849	2.49489	3.06582	4.04945	2.29942
XLOC_000904	AFLA_077260	aldo-keto reductase (YakC), putative	0.673369	0.264201	0.506431	0.256764	0.237859	1.1364	0.601687	1.44706	1.18145
XLOC_000905	AFLA_077270	NADH-dependent flavin oxidoreductase, putative	2.20012	2.27886	2.12877	1.95176	1.67358	2.73727	1.97972	4.6366	6.39386
XLOC_000906	AFLA_077310	conserved hypothetical protein	0.263474	0.144045	0	0	0	0	0	0.136018	0
XLOC_000907	AFLA_077330,AFLA_077340	thioesterase family protein	1.91558	2.02037	0.846632	2.51595	1.78383	1.10743	1.40917	3.3706	2.15445
XLOC_000908	AFLA_077370	conserved hypothetical protein	0	0	0.140238	0	0.174121	0	0	0.148278	0
XLOC_000909	AFLA_077380	sugar transporter, putative	0.174381	0.252757	0.143847	0.151646	0.0952403	0.0858556	0.148853	0.198444	0.228433
XLOC_000910	AFLA_077410	acyl-CoA dehydrogenase, putative	1.92158	1.80068	1.82991	2.69171	2.36706	2.01348	1.57137	2.4907	2.94795
XLOC_000911	AFLA_077430	hypothetical protein	0.657632	0.65486	0.633395	0.535145	0.53324	0.53542	0.616292	0.579039	0.7285
XLOC_000912	AFLA_077450	cinnamoyl-CoA reductase, putative	1.59501	1.51969	0.919496	0.732951	1.20565	1.14101	5.42954	6.88064	15.0156
XLOC_000913	AFLA_077470	thimet oligopeptidase, putative	3.76661	4.39147	3.1972	4.10214	3.53684	2.46057	3.28282	3.6996	2.74765
XLOC_000914	AFLA_077480	conserved hypothetical protein	0.723847	0.498319	0.491168	0.938031	0.791141	0.530194	0.215929	0.607533	0.1943
XLOC_000915	AFLA_077510	O-methyltransferase, putative	9.64365	8.04904	12.4688	6.14204	7.64812	8.81209	11.4074	5.93007	7.23048
XLOC_000916	AFLA_077530	conserved hypothetical protein	1.05526	0.331195	0	0.891023	0.400412	0.264578	0.258462	0.310958	0.955988
XLOC_000917	AFLA_077540,AFLA_077550	hypothetical protein	18.446	17.2781	14.1374	20.1748	18.4291	11.0835	30.5662	25.1235	13.6754
XLOC_000918	AFLA_077590	conserved hypothetical protein	2.29272	3.58982	2.30946	2.33467	2.2755	3.13473	3.03491	3.30747	5.88386
XLOC_000919	AFLA_077600	conserved hypothetical protein	0.756352	0.689741	1.2174	1.11102	0.329379	0.524933	0.718367	0.756067	1.75911
XLOC_000920	AFLA_077610,AFLA_077620	MFS drug efflux transporter, putative	7.90822	8.68573	6.41508	12.292	12.2821	8.31267	13.9516	9.49112	13.8753
XLOC_000921	AFLA_077630	hypothetical protein	2.01169	1.66863	1.2811	2.15814	2.42523	0.742056	0.478976	0.304209	0.234812
XLOC_000922	AFLA_077640	hypothetical protein	0.100388	0.239462	0.184988	0.276789	0.500133	0.185272	0.469141	0.323919	0.532142
XLOC_000923	AFLA_077650	conserved hypothetical protein	0.21876	0.295678	0.178479	0.285589	0.400937	0.261137	0.434888	0.497884	0.395634
XLOC_000924	AFLA_077660,AFLA_077670	hypothetical protein	3.20749	3.46619	7.52085	5.05894	2.64969	6.38083	32.4313	24.3611	26.3398
XLOC_000925	-	N/A	0.229599	0.256127	0.160676	0.0999582	0.280477	0.152954	0.325376	0.326752	0.671788
XLOC_000926	AFLA_077730	carnitinyl-CoA dehydratase, putative	0.0772655	0	0.0326159	0.104923	0	0.0304678	0.0340507	0	0
XLOC_000927	AFLA_077740	acyl-CoA dehydrogenase	0.0726843	0.0284144	0.175993	0.0606282	0.110937	0.039811	0.110077	0.0752605	0.0473842
XLOC_000928	AFLA_077780	hypothetical protein	1.32605	0.938303	0.995285	2.25751	1.56472	1.4057	0.677563	0.306591	0.489971
XLOC_000929	AFLA_077790,AFLA_077800,AFLA_077810	conserved hypothetical protein	27.9197	25.9781	24.6216	20.2269	18.2455	21.0482	23.4005	23.2597	20.7965
XLOC_000930	AFLA_077830	choline dehydrogenase, putative	10.3063	8.14221	8.08981	9.23048	7.40491	7.96713	9.68972	6.27064	9.03992
XLOC_000931	AFLA_077840	endoglucanase, putative	4.14826	6.39584	3.58504	8.51284	8.03221	4.91907	18.3389	12.6842	6.84915
XLOC_000932	AFLA_077850	phenylalanine ammonia-lyase, putative	13.1152	11.7898	20.4984	22.8388	25.746	22.2359	21.9836	19.7671	13.3031
XLOC_000933	AFLA_077880,AFLA_077890	K+ homeostasis protein Kha1, putative	28.2144	32.4925	22.4505	35.3798	31.826	23.2341	32.0248	26.4066	18.0159
XLOC_000934	AFLA_077900	conserved hypothetical protein	0.785602	1.02113	0.737361	1.17419	1.3789	0.445266	0.693557	1.12514	0.873286
XLOC_000935	AFLA_077910,AFLA_077920	alpha-1,3-glucanase, putative	21.4179	23.1363	14.0642	23.0327	19.2178	14.1604	16.2138	21.5114	18.7529
XLOC_000936	AFLA_077930	conserved hypothetical protein	11.9622	9.82259	7.45819	11.9241	7.4892	6.82873	8.12628	16.0872	6.88136
XLOC_000937	AFLA_077980,AFLA_077990	conserved hypothetical protein	11.8898	19.2377	14.4067	11.5004	17.7502	10.9507	19.1464	21.0436	11.0841
XLOC_000938	AFLA_078040	(S)-2-haloacid dehalogenase IVA, putative	48.8552	38.5603	28.6085	41.3946	29.7671	21.8175	13.2036	28.6344	15.8783
XLOC_000939	-	N/A	0	0.0185113	0.0134566	0.0434801	0	0.0159133	0.0143753	0.0931626	0.0498253
XLOC_000940	AFLA_078070	conserved hypothetical protein	0	0	0	0	0	0	0	0	0
XLOC_000941	AFLA_078080	conserved hypothetical protein	23.4371	22.8809	11.5679	20.6433	16.9141	8.26642	5.85039	23.0352	4.31854
XLOC_000942	AFLA_078090,AFLA_078100	alcohol dehydrogenase, putative	16.5447	17.0415	18.6601	17.994	17.0822	16.7441	15.3357	17.0335	14.5728
XLOC_000943	AFLA_078120	cell wall glucanase/allergen F16-like protein	0.180327	0.240063	0.194907	0.162874	0.414542	0.548556	0.741304	0.300881	0.250288
XLOC_000944	AFLA_078140	acetyltransferase, GNAT family	10.3847	11.4352	4.81557	6.87219	5.66713	4.9488	4.47622	7.15438	6.67142
XLOC_000945	AFLA_078190	zinc finger protein DHHC domain containing protein, putative	17.2187	17.7996	18.3432	20.3588	18.8499	19.9469	15.9668	16.476	13.8286
XLOC_000946	AFLA_078220	dehydrogenase, putative	4.23911	5.29223	4.18301	7.31046	4.21071	4.287	1.08541	2.4296	2.52362
XLOC_000947	AFLA_078230,AFLA_078240,AFLA_078250	acetyltransferase, GNAT family	20.1581	19.0801	15.4426	19.7293	15.4402	17.3131	47.1801	55.4778	59.1755
XLOC_000948	AFLA_078270	myosin I MyoA/Myo5	245.623	268.892	314.168	313.08	274.657	351.652	248.23	248.587	183.085
XLOC_000949	AFLA_078280,AFLA_078290	WD repeat protein	63.8649	68.1571	56.1421	65.3276	63.5538	51.7303	56.5154	54.5926	52.0402
XLOC_000950	AFLA_078320,AFLA_078330	cell wall glucanase (Scw11), putative	1109.12	166.217	882.941	120.514	218.471	713.485	946.807	1061.35	1935.02
XLOC_000951	AFLA_078340	conserved hypothetical protein	0.70447	0.438758	0.578624	1.74547	0.410779	0.911535	2.13016	2.61771	2.17571
XLOC_000952	AFLA_078370,AFLA_078380,AFLA_078390,AFLA_078400	oxidoreductase, short chain dehydrogenase/reductase family	97.9711	104.38	96.5983	101.178	108.663	105.621	98.9016	104.345	193.628
XLOC_000953	AFLA_078420,AFLA_078430	fumarate reductase Osm1, putative	237.557	278.716	227.29	209.832	192.339	211.986	187.802	220.233	285.764
XLOC_000954	AFLA_078450	COP9 signalosome subunit CsnD	59.8411	62.6733	66.9155	60.451	63.3182	64.093	50.9216	50.4202	40.9792
XLOC_000955	AFLA_078490	hypothetical protein	1.77351	1.08292	1.4222	1.38152	1.49322	1.25412	1.44952	1.26219	1.70669
XLOC_000956	AFLA_078510	conserved hypothetical protein	27.9685	30.4433	30.5056	30.9213	33.1071	32.6724	31.454	26.9982	32.2145
XLOC_000957	AFLA_078520	mitochondrial ATPase subunit ATP4, putative	216.279	237.327	237.371	256.06	269.575	255.201	244.664	265.276	218.599
XLOC_000958	AFLA_078540,AFLA_078550,AFLA_078560,AFLA_078570,AFLA_078580	conserved hypothetical protein	69.4452	70.2492	72.7019	71.1583	68.3141	74.2624	67.5478	69.2727	72.1154
XLOC_000959	AFLA_078600	DNA repair/transcription protein, putative	14.5056	16.1857	14.8738	16.0314	17.8183	16.1158	15.8131	13.5553	12.3951
XLOC_000960	AFLA_078620	DUF850 domain protein	101.892	99.9272	107.613	119.434	110.506	123.816	87.4456	98.5502	62.9492
XLOC_000961	AFLA_078640,AFLA_078650,AFLA_078660	methylenetetrahydrofolate dehydrogenase	698.957	683.461	762.567	699.75	795.753	770.595	772.53	715.436	673.236
XLOC_000962	AFLA_078690	RNA interference and gene silencing protein (Qde2), putative	40.4194	43.2129	31.5553	45.5849	46.0386	33.6264	39.6866	27.2781	47.3787
XLOC_000963	AFLA_078730,AFLA_078740	hypothetical protein	1.09931	1.00767	1.10202	1.38144	1.14679	0.974505	0.990811	1.12135	0.632746
XLOC_000964	AFLA_078750	conserved hypothetical protein	9.61782	8.04895	12.1674	9.49205	10.8612	11.649	10.284	9.4549	8.51332
XLOC_000965	AFLA_078770	Myb-like DNA-binding domain protein	11.6972	10.6842	11.5163	8.97496	9.66727	13.254	9.80938	9.42394	10.8825
XLOC_000966	AFLA_078780,AFLA_078790,AFLA_078800,AFLA_078810	autophagy protein Apg6, putative	223.641	209.289	240.002	182.578	195.582	214.297	202.392	156.23	175.509
XLOC_000967	AFLA_078820	conserved hypothetical protein	45.398	70.6353	32.2653	28.4326	27.2058	25.3532	28.1832	57.6283	162.382
XLOC_000968	AFLA_078840	MFS transporter, putative	66.2893	68.6125	68.5843	75.6016	76.6176	57.7718	63.2066	46.1291	29.233
XLOC_000969	AFLA_078880	conserved hypothetical protein	11.9532	13.7226	10.9512	11.2685	12.7866	11.5899	12.9792	10.6309	7.60749
XLOC_000970	-	N/A	1.48476	1.55114	0.996616	1.21231	1.11683	0.74512	1.35856	1.90794	0.676845
XLOC_000971	AFLA_078910	hypothetical protein	1.87525	1.65866	1.54958	1.28592	1.05034	1.33256	1.1474	1.44091	1.14973
XLOC_000972	AFLA_078930,AFLA_078950	conserved hypothetical protein	12.7054	12.6838	13.4188	11.2901	11.1405	12.6028	10.6769	10.7827	9.83799
XLOC_000973	AFLA_078970	transcription initiation factor TFIID subunit TSM1/127kD, putative	26.2661	26.6261	27.7983	25.5823	26.541	26.7261	25.4278	24.981	24.4235
XLOC_000974	AFLA_079000	conserved hypothetical protein	80.7735	71.649	80.4624	66.4493	69.9066	86.649	86.0556	93.9682	91.355
XLOC_000975	AFLA_079010	hypothetical protein	8.9636	4.07783	16.8884	6.7684	8.46049	17.8152	12.4142	11.7436	25.2859
XLOC_000976	AFLA_079050	MFS transporter, putative	37.5276	42.2281	38.3216	41.2643	40.4505	49.8406	39.916	44.088	38.6575
XLOC_000977	-	N/A	0.46602	2.13969e-12	2.60844e-14	5.35735e-09	0.0857497	0.120417	0.0302606	0.0408742	5.17912e-10
XLOC_000978	AFLA_079080,AFLA_079090	conserved hypothetical protein	2.75356	2.17469	2.21918	2.26214	1.36947	2.03551	12.7803	11.956	11.391
XLOC_000979	-	N/A	0.263816	0.0524258	0.562926	0.126086	0.116129	0.293317	0	0	0.0525425
XLOC_000980	AFLA_079130	ribonuclease P complex subunit Pop2, putative	26.8711	25.2079	30.0175	28.5187	28.7106	31.6838	28.1018	22.2872	16.7753
XLOC_000981	AFLA_079180,AFLA_079190	ankyrin, putative	3.2792	4.16952	3.41164	2.95112	3.96935	3.96276	6.91645	11.7114	8.2578
XLOC_000982	AFLA_079220,AFLA_079230	glucose dehydrogenase, putative	0	0	0	0	0	0	0.451887	0.229454	0.285413
XLOC_000983	AFLA_079270	conserved hypothetical protein	0	0	0	0	0.0249285	0.0157671	0	0.0234902	0
XLOC_000984	AFLA_079280,AFLA_079290	L-PSP endoribonuclease family protein, putative	0.190015	0.232617	0.134755	0.203986	0.211832	0.0773026	0.270727	0.267611	0.214992
XLOC_000985	AFLA_079300	2-amino-3-carboxymuconate-6-semialdehyde decarboxylase, putative	0.238051	0.168797	0.263267	0.126162	0.0884211	0.454549	0.187393	0.185146	0.0722873
XLOC_000986	AFLA_079320	conserved hypothetical protein	2.01856	2.07502	1.17647	2.08814	1.77874	1.69081	2.56417	2.72913	1.53142
XLOC_000987	AFLA_079330	amino acid transporter, putative	0.155661	0.0693002	0.0905559	0.10886	0.102112	0.238449	0.0538068	0.0912172	0.102039
XLOC_000988	AFLA_079350,AFLA_079360	conserved hypothetical protein	7.82295	5.56369	4.66918	2.54607	3.53261	6.09806	4.31841	5.06841	7.50109
XLOC_000989	AFLA_079420	conserved hypothetical protein	4.54264	9.82687	1.1649	2.44138	2.09648	0.350237	3.86059	16.8077	5.71135
XLOC_000990	AFLA_079430	amidase, putative	7.1448	8.55109	5.09296	9.35227	6.69466	4.28708	6.30542	9.18782	5.19623
XLOC_000991	AFLA_079460	DNA mismatch repair protein Msh1, putative	3.83497	3.56725	3.91469	3.46202	4.10493	4.04121	4.31341	3.73771	3.08735
XLOC_000992	AFLA_079510	MFS transporter, putative	11.6767	12.1049	10.7132	11.233	12.7961	9.65509	10.5069	11.5958	8.45987
XLOC_000993	AFLA_079540	conserved hypothetical protein	2.22159	2.45901	2.58384	3.16371	3.53384	2.94844	2.7008	2.83629	2.72563
XLOC_000994	AFLA_079570,AFLA_079580,AFLA_079590,AFLA_079600	seryl-tRNA synthetase	55.583	57.1052	42.2651	70.077	57.4341	62.9306	53.8394	68.7148	49.2115
XLOC_000995	AFLA_079610	conserved hypothetical protein	25.2935	51.4447	4.32434	10.2949	6.00796	0.707875	0.392288	21.5647	0.0761605
XLOC_000996	AFLA_079640	sensor histidine kinase/response regulator, putative	20.0504	18.5879	20.4199	21.1341	22.904	19.9939	20.9543	18.2228	18.0114
XLOC_000997	AFLA_079650	sensor histidine kinase/response regulator, putative	2.74146	2.1458	3.08176	1.5153	2.52408	1.9162	3.36392	2.95599	3.65119
XLOC_000998	AFLA_079670,AFLA_079680	conserved hypothetical protein	62.1132	68.4728	77.7026	64.8773	70.8716	70.5319	60.7673	54.5607	44.345
XLOC_000999	AFLA_079700	protein arginine methyltransferase RmtB	32.6863	33.7068	44.9432	39.0108	49.3206	47.4721	29.2681	24.8047	18.6962
XLOC_001000	AFLA_079730	conserved hypothetical protein	5.86013	6.31624	5.70498	6.37995	7.71092	5.63398	7.3971	6.23636	3.25257
XLOC_001001	AFLA_079740,AFLA_079750,AFLA_079770	DIL and Ankyrin domain protein	96.0611	113.609	85.6604	91.9695	99.6613	105.145	86.7687	94.7251	96.0487
XLOC_001002	AFLA_079810,AFLA_079820	vacuolar ATP synthase 16 kDa proteolipid subunit, putative	242.369	245.424	248.764	285.507	268.528	259.655	257.813	239.988	250.241
XLOC_001003	AFLA_079860	lipase/serine esterase, putative	12.8124	12.1517	11.639	12.2675	10.6321	11.2839	13.0059	17.1145	24.4048
XLOC_001004	AFLA_079880	60S ribosomal protein L22, putative	624.593	574.913	734.914	682.406	863.599	761.849	515.552	604.811	659.11
XLOC_001005	AFLA_079910	glutathione peroxidase Hyr1, putative	381.976	357.026	355.912	215.121	216.845	382.305	180.33	324.17	651.654
XLOC_001006	AFLA_079930	beta-mannosidase, putative	1.82007	1.83923	7.44932	2.50478	4.13915	8.21234	1.41072	4.24104	1.10021
XLOC_001007	AFLA_079950	cytochrome B2, putative	4.37123	4.45949	14.2142	4.09952	7.91939	15.1762	4.07802	8.1426	2.6086
XLOC_001008	AFLA_079970	conserved hypothetical protein	9.35612	9.82436	8.21901	9.5249	9.03792	10.1271	11.9194	12.1233	14.1669
XLOC_001009	AFLA_079980	hypothetical protein	0	0	0	0	0	0	0	0	0
XLOC_001010	AFLA_080000,AFLA_080010,AFLA_080020	DnaJ domain protein	248.861	260.674	273.783	256.636	291.996	274.982	296.599	274.296	262.811
XLOC_001011	AFLA_080040,AFLA_080050,AFLA_080060,AFLA_080070	epimerase/dehydratase family protein, putative	40.235	48.8892	38.3165	35.0567	41.6476	44.2853	39.3848	43.8967	42.6662
XLOC_001012	AFLA_080080	calpain-like protease PalBory	20.528	20.6892	20.2793	19.9729	19.3124	22.0596	17.0907	17.2794	13.7991
XLOC_001013	AFLA_080110	adenylate kinase 2	15.2528	16.4735	16.4959	18.7788	19.1891	19.2621	18.0902	16.327	14.9861
XLOC_001014	-	N/A	12.2668	14.2068	8.5881	7.43585	5.76261	6.75798	6.81088	13.1692	11.7164
XLOC_001015	-	N/A	2.59163	2.36215	2.26456	2.11147	1.69085	1.59991	1.03623	1.55335	0.867519
XLOC_001016	AFLA_080170	MYB family conidiophore development protein FlbD, putative	58.6594	52.1076	52.1134	38.2547	37.7926	33.7097	33.1418	38.5183	22.004
XLOC_001017	AFLA_080200	glycosyl hydrolase, putative	18.5847	22.0978	15.2664	21.018	18.3415	18.6368	8.77106	11.8108	8.3709
XLOC_001018	AFLA_080230	60S ribosomal protein L29, putative	451.664	342.167	426.184	541.863	486.994	460.393	334.624	504.898	530.242
XLOC_001019	AFLA_080250	conserved hypothetical protein	11.3521	12.5805	10.9081	11.794	12.3683	11.4955	11.8085	10.0969	8.69326
XLOC_001020	-	N/A	6.25824	6.95016	6.32412	6.87582	7.47062	5.21531	6.02911	4.76748	3.28473
XLOC_001021	AFLA_080280	Phosphotransferase enzyme family domain protein	49.2423	53.9569	49.8314	64.7827	57.9816	59.1631	47.4953	50.5218	37.0933
XLOC_001022	AFLA_080300	pyridoxal kinase, putative	24.1992	26.11	29.2237	25.6208	28.6307	27.416	28.7116	25.5564	18.9595
XLOC_001023	AFLA_080330	conserved hypothetical protein	7.54528	8.99336	7.93046	8.67299	9.89258	8.7701	8.79415	8.19608	5.11138
XLOC_001024	AFLA_080360,AFLA_080370	RNA binding protein	23.8062	32.101	24.4144	27.8169	29.1984	29.3643	33.1	34.4549	34.5747
XLOC_001025	AFLA_080380	conserved hypothetical protein	16.1758	18.2815	21.8482	19.2069	18.4137	28.1736	19.4016	28.9827	62.2514
XLOC_001026	AFLA_080450	cell cycle control protein (Cwf22), putative	18.8466	18.392	18.5475	17.2752	18.4145	17.9745	21.2526	16.7599	15.6178
XLOC_001027	AFLA_080480,AFLA_080490,AFLA_080500	HD superfamily hydrolase, putative	15.0036	15.4312	16.8527	17.9447	17.1855	16.9175	16.5026	19.5379	12.5344
XLOC_001028	AFLA_080530	conserved hypothetical protein	1710.87	1876.24	1335.49	1884.47	1863.23	1481.1	1701.79	1673.27	1628.01
XLOC_001029	AFLA_080580	conserved hypothetical protein	22.1214	18.4692	18.2147	19.7904	20.5358	25.3262	47.1101	57.3	38.2442
XLOC_001030	AFLA_080600	ribosomal protein/carboxylic ester hydrolase (Ppe1), putative	14.1274	13.0967	12.526	10.1883	9.66028	14.3177	11.0607	14.8094	125.34
XLOC_001031	AFLA_080620,AFLA_080630,AFLA_080640	endoplasmic reticulum and nuclear membrane proteinc Npl4, putative	104.247	107.528	101.389	106.788	97.3718	114.356	118.06	154.336	162.104
XLOC_001032	AFLA_080660,AFLA_080670,AFLA_080690,AFLA_080700	L-asparaginase	488.083	527.719	420.107	477.135	452.823	345.913	358.026	217.112	156.586
XLOC_001033	AFLA_080720	conserved hypothetical protein	50.1985	45.7065	52.8642	40.0702	42.3791	55.4412	44.9334	41.9313	62.687
XLOC_001034	AFLA_080740	small nucleolar ribonucleoprotein complex subunit Dip2, putative	17.697	17.9756	24.6423	21.383	23.2491	23.5258	18.9068	12.4645	9.632
XLOC_001035	AFLA_080760	TPR domain protein	12.7097	22.8007	10.3321	9.60256	12.1791	7.45292	5.61721	13.5802	5.34965
XLOC_001036	AFLA_080770	2-nitropropane dioxygenase precursor, putative	4.2065	7.12923	5.88402	3.75489	6.4112	5.93589	1.63651	3.97964	5.26107
XLOC_001037	AFLA_080790,AFLA_080800	TPR domain protein	0.656254	0.475655	0.620997	0.734	0.657099	0.632504	0.335561	0.308313	0.444317
XLOC_001038	AFLA_080810	conserved hypothetical protein	12.5622	3.73623	12.3041	1.15477	1.23362	13.9756	5.80784	5.05337	25.5039
XLOC_001039	AFLA_080840	conserved hypothetical protein	103.648	72.4887	81.2868	90.9972	83.2229	85.6746	86.2285	98.3559	89.0585
XLOC_001040	AFLA_080850	rRNA processing protein Pwp1, putative	5.92257	5.16621	2.9222	3.28612	3.07329	2.44144	4.96129	7.83561	3.15544
XLOC_001041	-	N/A	0.894365	0.583193	0.585218	0.25916	0.262652	0.63799	0.24052	0.302906	0.472643
XLOC_001042	AFLA_080890	lipase, putative	23.7317	24.0573	27.6554	23.5343	25.1587	32.8134	20.785	25.404	96.1135
XLOC_001043	AFLA_080910	conserved hypothetical protein	12.3866	12.603	10.8335	10.7149	14.2438	13.8784	14.8286	18.5594	26.5852
XLOC_001044	AFLA_080940	P-type ATPase, putative	0.0720994	0.0578487	0.0913244	0.0250896	0.0700166	0.0546056	0.0733929	0.0638176	0.0510293
XLOC_001045	AFLA_080960,AFLA_080970,AFLA_080980	origin recognition complex subunit Orc5, putative	67.9552	76.7515	68.5563	64.3421	70.6129	70.0768	73.4616	59.9485	72.7198
XLOC_001046	AFLA_081010,AFLA_081020	indole-diterpene biosynthesis protein PaxU, putative	84.3092	87.9656	69.4073	73.1128	68.972	89.787	72.2628	76.9547	104.112
XLOC_001047	AFLA_081040	AAA family ATPase Rvb2/Reptin, putative	79.4394	78.3746	82.1962	90.0472	79.2569	86.4299	77.4598	72.1914	70.0882
XLOC_001048	AFLA_081060	alpha/beta hydrolase, putative	7.0255	6.11119	6.86497	8.36889	6.77867	6.85902	6.81691	8.59445	8.82274
XLOC_001049	AFLA_081070	conserved hypothetical protein	9.40582	8.99515	8.16758	10.9833	7.12593	13.3872	15.1424	15.04	9.09473
XLOC_001050	AFLA_081080	hypothetical protein	2.82561	1.89152	2.77899	2.41583	3.94793	3.12439	2.50724	2.85893	3.6331
XLOC_001051	AFLA_081110,AFLA_081120	MFS transporter, putative	14.0534	11.6081	12.9062	9.87945	19.3876	13.3278	12.2808	11.4496	12.9276
XLOC_001052	AFLA_081140	conserved hypothetical protein	36.1246	43.2119	50.2991	41.8192	44.4269	50.5589	36.9429	30.1385	38.1731
XLOC_001053	AFLA_081160	conserved hypothetical protein	0.137479	0	0	0	0.114856	0	0.0502879	0.148371	0.0454686
XLOC_001054	AFLA_081180	conserved hypothetical protein	0.780914	0.681339	0.382079	0.350884	0.960311	0.435424	0	0.346103	0.146178
XLOC_001055	AFLA_081200	hypothetical protein	15.8372	15.7424	19.7171	11.7495	16.3996	19.9514	16.02	15.0599	19.2508
XLOC_001056	AFLA_081220	conserved hypothetical protein	0.0905402	0.100421	0.088715	0.249116	0	0	0	0	0.181511
XLOC_001057	AFLA_081230	conserved hypothetical protein	0	0	0	0	0	0	0	0	0
XLOC_001058	AFLA_081240	conserved hypothetical protein	0	0	0	0	0.0612659	0.113974	0.0525639	0.0545432	0.0476469
XLOC_001059	AFLA_081280	Ras GTPase Rab11, putative	327.452	350.712	372.425	368.805	362.504	358.182	306.79	269.731	276.124
XLOC_001060	AFLA_081310,AFLA_081320	ATP-dependent Clp protease, putative	43.3848	37.2288	39.904	34.5125	36.8124	37.7339	31.9455	34.8029	34.1441
XLOC_001061	AFLA_081360	Phe-inhibited DAHP synthase AroG	80.5693	63.3291	87.0867	71.4088	86.0689	78.9641	72.2941	49.0192	53.9823
XLOC_001062	-	N/A	0.380632	0.256778	0.219371	0.35425	0.159189	0.299132	0.18874	0.171667	0.355414
XLOC_001063	AFLA_081380,AFLA_081390	cytochrome C1/Cyt1, putative	92.0314	93.579	104.186	93.6135	120.306	109.674	132.228	121.847	108.779
XLOC_001064	AFLA_081430	eukaryotic translation initiation factor 3 subunit EifCb, putative	89.7419	91.6161	106.502	96.2267	119.808	102.197	104.331	83.3788	71.3665
XLOC_001065	AFLA_081460	DNA mismatch repair protein Msh4, putative	1.15632	1.22285	1.45575	1.24201	1.33213	1.35282	1.64925	1.54226	1.83498
XLOC_001066	AFLA_081480,AFLA_081490	IgE-binding protein	409.92	531.511	232.466	316.729	342.021	205.384	335.218	470.022	792.337
XLOC_001067	-	N/A	5.21674	4.58969	3.92061	3.02471	2.5867	1.96705	1.13991	1.5369	5.39194
XLOC_001068	AFLA_081500	conserved hypothetical protein	0.682427	0.728971	0.51788	0.568431	0.627628	0.400099	0.635981	0.857609	1.28972
XLOC_001069	AFLA_081510	conserved hypothetical protein	74.7972	62.4939	72.5725	58.9982	55.4356	63.5706	54.9075	44.6642	65.0492
XLOC_001070	AFLA_081540	integral membrane protein	6.51609	9.28942	7.15552	10.6099	10.1361	7.78141	13.8544	5.36474	4.54193
XLOC_001071	AFLA_081560,AFLA_081570,AFLA_081580	presequence translocase-associated motor subunit Pam17, putative	94.7729	103.926	92.3826	89.9256	90.7453	113.708	107.083	119.129	150.289
XLOC_001072	AFLA_081630	carboxyl ester lipase, zebrafish, putative	0.894758	1.00959	0.999486	1.16389	0.984083	0.83201	1.33684	1.52127	1.3156
XLOC_001073	AFLA_081650,AFLA_081660	conserved hypothetical protein	47.3531	43.0136	41.8224	60.992	40.157	49.9033	40.7483	51.1358	58.1682
XLOC_001074	AFLA_081700	RTA1 domain protein, putative	0.374167	0.340134	0.0537735	0.346427	0.199857	0.100507	0.155775	0.141253	0.144455
XLOC_001075	AFLA_081710	hypothetical protein	0.255138	0.254121	0.213167	0	0.427739	0.214599	0.219002	0.120121	0.116281
XLOC_001076	AFLA_081740	peptidyl-prolyl cis-trans isomerase, putative	10.8382	11.7008	12.4642	13.7556	15.0972	16.1391	15.0303	12.3583	7.66213
XLOC_001077	AFLA_081770	conserved hypothetical protein	0.955921	0.898745	1.06645	1.20057	0.509655	0.933485	0.716534	1.41831	1.44264
XLOC_001078	AFLA_081790	phenol 2-monooxygenase, putative	1.99604	1.69719	1.93125	2.02087	1.89656	1.78648	1.86152	2.34888	1.52703
XLOC_001079	AFLA_081800	conserved hypothetical protein	0.131737	0	0	0	0	0	0	0.136018	0.151207
XLOC_001080	AFLA_081810	muramidase, putative	3.4986	4.26301	3.98442	3.77748	3.59942	3.84333	3.7766	3.40525	2.62955
XLOC_001081	AFLA_081840	esterase, putative	0.767804	0.995695	0.654078	0.750864	0.767392	0.73434	0.515628	0.708697	0.372915
XLOC_001082	AFLA_081850	PKS-like enzyme, putative	0.0578392	1.0024e-88	1.26335e-80	8.17527e-177	1.9769e-74	1.94698e-68	7.43673e-126	4.41581e-20	0.041317
XLOC_001083	AFLA_081870,AFLA_081880	conserved serine-rich protein	260.452	298.825	149.087	168.133	168.999	173.546	151.948	249.041	221.85
XLOC_001084	AFLA_081900	hypothetical protein	2087.08	1632.36	2185.49	1336.09	1363.8	3328.54	614.771	1476.9	5517.93
XLOC_001085	AFLA_081910	major allergen Asp F2	5.31273	5.48349	5.7885	3.38268	3.70529	8.56021	1.04454	2.57608	15.5253
XLOC_001086	AFLA_081950	monooxygenase, putative	0.0986368	0.0827344	0.104616	0	0.0891118	0.0413116	0.0260434	0.0270432	0
XLOC_001087	AFLA_081960	hypothetical protein	0	0	0	0	0	0	0	0	0
XLOC_001088	AFLA_082000	hypothetical protein	7.84109	6.17798	4.70625	5.61275	4.14409	2.82236	5.40531	10.062	4.85727
XLOC_001089	AFLA_082050,AFLA_082060	epimerase/dehydratase family protein, putative	0.0467786	0.0436756	0.0826545	0.108413	0.0674479	0.121111	0.285965	0.0833464	0.210891
XLOC_001090	AFLA_082070	pantothenate transporter, putative	0.0227884	0	0	0	0	0	0.0987833	0.0201473	0
XLOC_001091	AFLA_082090	conserved hypothetical protein	0.0277073	0.031881	0	0	0	0	0	0.0152794	0.013616
XLOC_001092	AFLA_082110	wd40 protein, putative	159.536	201.336	53.4393	44.4702	35.8595	53.0231	126.411	125.215	188.072
XLOC_001093	AFLA_082130	hypothetical protein	5.40146	10.9204	2.46938	1.59708	1.99689	0.266482	0.0155079	8.56006	0.0341991
XLOC_001094	AFLA_082140	hypothetical protein	26.1477	37.5234	8.25311	9.09325	2.70324	1.9347	0.563292	34.7998	0.239613
XLOC_001095	-	N/A	1.88373	2.40663	0.207256	0.414637	0.1544	0.0199645	0.0098335	2.66692	0
XLOC_001096	AFLA_082160	MFS glucose transporter, putative	301.506	409.188	162.687	402.399	283.639	108.15	224.246	162.626	165.987
XLOC_001097	AFLA_082170	efflux pump antibiotic resistance protein, putative	1.05751	1.04568	0.81239	1.37192	1.64882	0.623956	0.720709	1.1934	1.15386
XLOC_001098	AFLA_082180	hypothetical protein	3.98335	2.36392	1.23423	1.90434	2.44616	3.18667	0.970778	1.32808	2.7015
XLOC_001099	AFLA_082190	conserved hypothetical protein	1.21583	1.5814	0.82418	1.72862	1.14626	1.04364	0.736689	0.805027	1.04695
XLOC_001100	AFLA_082200	AAA family ATPase, putative	9.32614	10.7749	4.08152	7.34013	6.0954	2.49937	1.9657	2.7096	2.39571
XLOC_001101	AFLA_082210	conserved hypothetical protein	0.721692	0.709197	0.339866	0.307399	0.321373	0.258698	0.624584	0.375532	0.560447
XLOC_001102	AFLA_082230,AFLA_082240,AFLA_082250	pantothenate transporter, putative	141.274	128.07	148.294	152.778	139.639	186.985	210.924	268.593	224.268
XLOC_001103	AFLA_082260	glycosyl transferase, putative	0.232204	0.549778	0.111737	0.0534963	0.150166	0.0857015	0.119621	0.547705	0
XLOC_001104	AFLA_082280,AFLA_082290	glutathione S-transferase, putative	38.3087	44.6105	37.5051	40.9205	37.3112	39.8339	29.7763	32.1974	27.4722
XLOC_001105	AFLA_082310	conserved hypothetical protein	27.0519	27.954	28.0591	25.62	27.9898	33.5656	22.7391	25.9915	27.6614
XLOC_001106	AFLA_082330	phosphatidylinositol:UDP-GlcNAc transferase subunit PIG-A	15.0431	14.1613	12.6744	14.4416	13.9101	15.5061	12.6838	14.9709	14.0571
XLOC_001107	AFLA_082350	hypothetical protein	0.0717416	0.0202325	0.045095	0.0431364	0.0402132	0.0157868	0.200427	0.196921	0.262873
XLOC_001108	-	N/A	27.1221	26.4715	17.8505	35.1485	28.4402	20.254	32.6688	24.6945	30.3647
XLOC_001109	AFLA_082360	conserved hypothetical protein	0.912303	1.05342	0.616984	0.838761	0.646391	0.530626	1.86724	1.4145	1.14624
XLOC_001110	AFLA_082400,AFLA_082410	ABC multidrug transporter, putative	137.9	126.457	63.1949	72.5394	57.0373	35.4936	68.4346	130.926	58.7409
XLOC_001111	AFLA_082450	bicyclomycin resistance protein, putative	0.321366	0.244444	0.303021	0.369508	0.2187	0.308825	0.0202717	0.10444	0.144433
XLOC_001112	AFLA_082470	AMP dependent CoA ligase, putative	0.676534	0.586085	0.240338	0.381662	0.277207	0.129866	0.0774621	0.149188	0.0485674
XLOC_001113	AFLA_082500,AFLA_082520,AFLA_082530	sphinganine hydroxylase Sur2, putative	124.853	97.8269	149.47	93.553	114.432	156.729	103.165	109.173	131.804
XLOC_001114	AFLA_082550	cleavage and polyadenylation specifity factor, 73 kDa subunit	17.2104	18.3309	21.4531	20.8031	21.7977	22.8159	19.5727	19.516	19.975
XLOC_001115	AFLA_082560	conserved hypothetical protein	2.52776	2.04668	1.22136	1.87234	1.00802	1.11152	2.98997	3.52311	8.68009
XLOC_001116	AFLA_082590,AFLA_082600	mitochondrial cation transporter, putative	31.5307	30.4824	33.8568	36.4717	38.539	31.8015	45.488	32.4803	27.8057
XLOC_001117	AFLA_082620	conserved hypothetical protein	0.909826	0.901161	0.776395	0.899127	0.734678	0.762435	0.447058	0.511038	1.35208
XLOC_001118	AFLA_082640	hypothetical protein	0	0	0	0	0	0	0	0	0
XLOC_001119	AFLA_082650	conserved hypothetical protein	0	0	0	0	0.116352	0	0	0.0491879	0
XLOC_001120	AFLA_082670	conserved hypothetical protein	0.140775	0	0.13841	0	0.0898215	0.128205	0.075664	0	0
XLOC_001121	AFLA_082680	conserved hypothetical protein	24.9105	24.1497	29.2537	25.1991	26.4368	26.3334	23.0232	20.6293	15.7243
XLOC_001122	AFLA_082700	conserved hypothetical protein	14.3748	14.8059	13.0047	12.5714	13.8178	10.4231	24.609	21.5757	15.3867
XLOC_001123	AFLA_082730	conserved hypothetical protein	4.28133	4.61773	2.8944	5.81218	4.06488	3.44354	1.98648	1.95932	1.1723
XLOC_001124	AFLA_082750,AFLA_082760	hypothetical protein	37.6021	36.2327	70.9443	26.6757	69.5526	63.5317	33.7082	44.3933	49.6719
XLOC_001125	AFLA_082780	4,5-DOPA dioxygenase extRadiol, putative	6.56467	5.24636	5.4097	8.2808	9.17387	5.754	8.12809	6.13281	4.59123
XLOC_001126	AFLA_082790	conserved hypothetical protein	2.04316	3.31004	0.0215715	0.243671	3.72264e-46	0.138026	1.76047e-46	2.12622e-21	0.573842
XLOC_001127	AFLA_082830	hypothetical protein	1.48898	2.0553	1.75409	2.08964	1.64344	1.53198	2.76111	1.84334	1.69953
XLOC_001128	AFLA_082870,AFLA_082880,AFLA_082900	GNAT family N-acetyltransferase, putative	42.3535	36.9028	46.0927	42.6809	38.8657	43.5382	36.9289	34.8842	29.2713
XLOC_001129	AFLA_082960	conserved hypothetical protein	28.1603	26.6664	10.6187	23.9669	19.7229	15.1452	16.9815	23.818	17.0837
XLOC_001130	AFLA_082970	monocarboxylate permease homolog, mch4, putative	8.76841	7.73618	12.6824	9.54514	8.69145	8.57068	6.27355	11.4685	4.66086
XLOC_001131	AFLA_082990	MIND kinetochore complex component Mtw1, putative	21.2657	22.2904	23.1566	20.2262	23.2289	22.981	17.7018	15.8316	11.3255
XLOC_001132	AFLA_083030	dihydrouridine synthase family protein, putative	7.3054	7.92348	10.7522	7.71096	9.12297	9.43997	8.46392	6.05424	4.52694
XLOC_001133	AFLA_083060,AFLA_083070	heme/steroid binding domain protein, putative	105.031	94.1819	106.685	119.843	111.611	119.081	88.1895	81.2244	83.7355
XLOC_001134	AFLA_083090	tRNA processing endoribonuclease Trz1, putative	24.6951	21.8156	25.8413	19.9856	23.808	21.641	24.043	17.6966	16.0729
XLOC_001135	AFLA_083100	bZIP transcription factor (LziP), putative	72.1798	75.9144	62.0555	62.9893	70.9083	64.0195	70.1582	70.2963	103.355
XLOC_001136	AFLA_083110	conidiation-specific protein (Con-10), putative	698.852	646.94	314.326	633.806	431.745	293.598	481.019	946.392	319.868
XLOC_001137	AFLA_083120	thioredoxin, putative	961.953	810.461	1380.99	1515.56	1262.68	1410.78	804.984	1459.51	686.883
XLOC_001138	AFLA_083140,AFLA_083150	conserved hypothetical protein	3.9178	3.80374	3.17989	3.77505	3.85683	3.28698	2.79373	3.48838	2.43378
XLOC_001139	AFLA_083180	ribosome assembly protein Noc2, putative	27.5537	22.5971	35.1659	28.5202	32.2781	30.7212	26.8249	16.3533	13.6339
XLOC_001140	AFLA_083220	ATP dependent RNA helicase (Rok1), putative	11.7972	10.5322	17.5467	14.573	15.2192	16.5176	14.5883	11.581	7.06111
XLOC_001141	AFLA_083230	mitochondrial F1F0-ATP synthase g subunit, putative	117.312	106.342	144.869	121.628	147.434	149.837	134.577	123.682	115.605
XLOC_001142	AFLA_083250	dimethylallyl tryptophan synthase, putative	0.809033	0.428109	0.706212	0.543997	0.419199	0.307573	1.13329	1.13034	0.412876
XLOC_001143	AFLA_083260	hypothetical protein	17.2245	15.1199	15.3195	20.9445	17.5251	20.3836	20.2988	20.4195	18.8378
XLOC_001144	AFLA_083270,AFLA_083280,AFLA_083290	GABA permease, putative	122.074	84.3712	104.478	67.7458	97.4472	113.906	109.006	98.791	86.7271
XLOC_001145	AFLA_083310	TIM barrel metal-dependent hydrolase, putative	13.1971	12.8934	6.77833	11.6738	10.9234	7.04982	12.009	11.3043	16.2053
XLOC_001146	AFLA_083330,AFLA_083340	C6 transcription factor, putative	49.3691	50.3866	51.0413	43.0696	48.0338	52.5814	42.8803	40.9605	34.4298
XLOC_001147	AFLA_083360	extracellular cell wall glucanase Crf1/allergen Asp F9	59.3228	70.6012	35.2863	44.4352	42.7561	27.921	56.2798	66.2285	38.6466
XLOC_001148	AFLA_083370,AFLA_083380	glutathione oxidoreductase Glr1, putative	64.6818	59.803	57.1888	56.7774	60.7347	64.6177	59.8628	66.7597	79.1597
XLOC_001149	AFLA_083390	conserved hypothetical protein	0.17044	0.403997	0	0.475726	0.20509	0	0	0.178918	0
XLOC_001150	AFLA_083410	laccase, putative	5.06321	5.55233	5.71198	5.30938	6.27233	5.5448	10.5199	8.33967	6.28575
XLOC_001151	AFLA_083440,AFLA_083450	26S proteasome-associated ubiquitin C-terminal hydrolase, putative	71.6825	68.0347	68.8418	68.1038	67.778	75.0376	65.0247	66.7294	103.46
XLOC_001152	AFLA_083460	C6 transcription factor RosA-like, putative	19.2928	22.6191	16.0192	17.2463	18.8916	14.1344	24.6303	33.0716	23.3101
XLOC_001153	AFLA_083470	Ribosomal protein S28e	1166.42	956.415	1201.22	1521.01	1666.29	1422.67	1151.22	1493.55	1267.45
XLOC_001154	AFLA_083480	importin beta-2 subunit, putative	23.3185	23.6407	27.1929	23.326	29.873	28.1434	26.6731	20.6262	17.8918
XLOC_001155	AFLA_083520,AFLA_083530,AFLA_083540	SacI domain protein	90.6744	95.9216	98.0737	75.7923	80.2487	96.9295	79.364	80.3319	88.3165
XLOC_001156	-	N/A	2.36314	3.27905	3.6657	1.53398	1.90372	2.43489	1.96908	2.47293	2.46057
XLOC_001157	AFLA_083570,AFLA_083580	conserved hypothetical protein	35.5544	38.4676	43.1531	41.4376	45.9441	46.8701	42.7819	36.711	27.7829
XLOC_001158	AFLA_083610,AFLA_083620	glutathione S-transferase, putative	17.1789	17.3716	18.6282	18.8467	19.1249	17.2977	23.2565	18.1458	29.8801
XLOC_001159	AFLA_083650	anaphase promoting complex subunit 10 (APC10), putative	11.2224	11.3588	10.9977	11.1569	12.3042	12.4748	15.1348	13.5314	11.4783
XLOC_001160	AFLA_083660	phosphatidylserine decarboxylase, putative	31.7843	32.7413	34.4799	35.1836	32.1882	36.195	30.0154	31.3561	44.9697
XLOC_001161	AFLA_083690,AFLA_083700	phosphoglycerate mutase family protein	16.8242	18.6003	16.8294	20.9542	19.0411	20.795	16.666	19.3714	14.7359
XLOC_001162	AFLA_083710	hypothetical protein	0.835302	0.357339	0.730914	0.570059	0.641713	0.831528	0.983621	0.925699	1.12565
XLOC_001163	AFLA_083720,AFLA_083730,AFLA_083740	conserved hypothetical protein	973.188	860.054	1411.96	1281.82	1488.58	1435.58	1187.98	1078.71	1168.18
XLOC_001164	AFLA_083750,AFLA_083760	importin beta-1 subunit	51.7396	56.9941	56.4865	56.2808	62.7235	52.546	59.1519	50.5112	48.9169
XLOC_001165	AFLA_083770,AFLA_083780,AFLA_083790,AFLA_083800	conserved hypothetical protein	19.5367	19.0218	17.691	17.6427	16.32	19.5926	14.8162	19.1248	19.4518
XLOC_001166	AFLA_083820	C6 finger domain protein, putative	20.3647	23.3729	20.9886	29.1754	24.009	23.4671	19.0476	25.5955	13.7212
XLOC_001167	AFLA_083840,AFLA_083850	conserved hypothetical protein	32.9913	27.1271	25.753	23.9765	22.0016	34.7884	26.3957	43.6305	115.947
XLOC_001168	AFLA_083860	conserved hypothetical protein	142.602	167.458	172.386	135.07	124.652	191.123	108.748	136.208	584.219
XLOC_001169	AFLA_083880	succinate dehydrogenase subunit CybS, putative	267.934	240.998	247.008	225.438	266.031	271.626	323.873	300.566	299.217
XLOC_001170	AFLA_083890	oxidoreductase, zinc-binding dehydrogenase family, putative	79.0009	76.8628	95.4426	52.5898	61.2853	116.031	63.2468	96.8156	126.742
XLOC_001171	AFLA_083910,AFLA_083920,AFLA_083930,AFLA_083940	pirin domain protein, putative	115.267	116.634	134.429	133.113	147.19	134.873	120.446	112.872	125.537
XLOC_001172	AFLA_083950	MFS multidrug transporter, putative	18.7834	19.4288	19.1632	17.4262	15.8493	28.637	21.3473	23.4092	58.524
XLOC_001173	AFLA_083960,AFLA_083970	hypothetical protein	4.5107	3.34525	3.28973	3.36869	2.5615	3.38303	3.12998	5.65076	2.87755
XLOC_001174	-	N/A	0.333175	0.395746	0.147079	0.217112	0.0616465	0.185966	0.0687522	0.109637	0.269215
XLOC_001175	AFLA_083980	GTP-binding protein Obg	1.23533	1.2621	1.1189	1.35799	1.33876	1.29759	1.42899	1.51134	1.83366
XLOC_001176	AFLA_084000	urea amidolyase, putative	28.8058	32.7274	31.6916	26.4547	33.4217	31.3055	26.5272	44.6008	15.5251
XLOC_001177	AFLA_084040	conserved hypothetical protein	0.330129	0.331951	0.309934	0.64053	0.385985	0.475404	0.338008	0.135119	0.240108
XLOC_001178	AFLA_084070	CUE domain protein, putative	6.56921	5.47343	5.84011	4.8628	3.94627	5.68715	5.97241	5.76165	4.13308
XLOC_001179	AFLA_084100,AFLA_084110,AFLA_084120,AFLA_084130,AFLA_084140	2-oxoglutarate dehydrogenase, putative	16.3768	15.5775	12.924	10.7136	11.0654	16.6157	15.7929	20.7681	27.3782
XLOC_001180	AFLA_084160	DUF1014 domain protein	154.356	153.152	190.649	186.227	169.244	179.587	109.218	140.619	137.713
XLOC_001181	AFLA_084170,AFLA_084180,AFLA_084190,AFLA_084200,AFLA_084210,AFLA_084220	L-ascorbate oxidase, putative	105.037	102.467	91.3878	89.1775	94.186	87.0364	94.399	105.309	76.1182
XLOC_001182	AFLA_084250	conserved hypothetical protein	10.7645	15.8088	9.99405	18.4562	15.9639	11.4407	13.0773	15.2309	9.70218
XLOC_001183	AFLA_084260	DNA replication initiation factor Cdc45	9.15506	10.0732	9.341	11.6686	9.84492	10.3424	11.0187	7.10833	6.23731
XLOC_001184	AFLA_084270	GPI anchor transamidase, putative	50.642	54.3907	54.5607	62.5675	62.133	60.0755	49.0671	41.9213	39.3303
XLOC_001185	AFLA_084280	cytochrome P450 monooxygenase, putative	1.95056	2.10399	1.43018	1.94843	1.69936	1.94163	1.10643	1.40237	0.673211
XLOC_001186	AFLA_084310	hypothetical protein	1.64063	1.32716	1.01868	0.808276	0.425982	0.719711	0.569923	0.467117	0.499248
XLOC_001187	AFLA_084320,AFLA_084330	hypothetical protein	190.005	155.333	243.488	175.079	221.458	225.113	253.6	204.81	185.51
XLOC_001188	AFLA_084370,AFLA_084380,AFLA_084390	conserved hypothetical protein	393.875	333.808	216.622	254.645	239.252	283.536	186.149	241.672	237.661
XLOC_001189	AFLA_084420	prefoldin subunit 4, putative	52.7756	45.7704	44.7991	56.3564	52.3015	50.2627	46.0194	70.4124	35.4106
XLOC_001190	AFLA_084430	hypothetical protein	0	0	0	0	0	0	0	0	0
XLOC_001191	AFLA_084450	conserved hypothetical protein	306.79	294.575	277.922	206.844	220.124	348.822	238.378	217.444	324.781
XLOC_001192	AFLA_084470,AFLA_084480,AFLA_084490	polysaccharide deacetylase family protein	8.44838	9.45076	9.97474	10.0675	12.4194	9.1207	8.95543	14.3208	8.84837
XLOC_001193	AFLA_084520	conserved hypothetical protein	23.8594	38.6106	13.039	14.2279	13.5175	8.75335	13.5421	27.2418	21.4474
XLOC_001194	AFLA_084530	EBP domain protein, putative	5.41545	4.53676	5.75724	6.80819	6.75631	5.94128	5.83504	5.98368	4.76832
XLOC_001195	AFLA_084550	hypothetical protein	0	0	0	0	0	0	0	0	0
XLOC_001196	AFLA_084560	pyridoxal reductase, putative	2.13125	1.69146	2.31819	2.58669	1.91401	2.60267	2.10542	1.79457	1.85264
XLOC_001197	AFLA_084570	conserved hypothetical protein	4.57011	5.01628	3.97777	5.62487	5.27335	4.30398	5.93247	5.48055	7.73899
XLOC_001198	AFLA_084600,AFLA_084610,AFLA_084620	conserved hypothetical protein	595.723	543.566	685.311	758.97	837.504	786.693	658.638	732.035	726.951
XLOC_001199	AFLA_084650	palmitoyltransferase with autoacylation activity Pfa4, putative	88.9053	101.408	82.8043	130.215	110.601	126.324	80.8999	129.769	146.003
XLOC_001200	AFLA_084660,AFLA_084670,AFLA_084680	2-isopropylmalate synthase	99.8923	79.4498	118.412	78.8431	106.015	112.908	114.123	103.727	101.788
XLOC_001201	AFLA_084720	C6 transcription factor, putative	16.3946	18.6673	15.0875	15.3628	12.7437	13.9591	14.1902	16.5171	10.4817
XLOC_001202	AFLA_084730,AFLA_084740,AFLA_084750	protein translocation complex component (Npl1), putative	220.573	158.069	230.549	168.418	188.641	216.336	166.291	152.833	232.219
XLOC_001203	AFLA_084780,AFLA_084790	N-acylethanolamine amidohydrolase, putative	51.6141	54.4067	45.4046	43.8691	45.2824	46.0276	44.4991	39.3609	35.3436
XLOC_001204	AFLA_084820	acyl-CoA dehydrogenase, putative	149.958	130.372	184.721	130.436	153.48	151.516	149.476	149.311	147.606
XLOC_001205	-	N/A	0.0977147	0.670644	0	0.133054	0	0.0386898	0.0535049	0.263861	0.0485182
XLOC_001206	AFLA_084850	serine/threonine protein kinase (Kin4), putative	9.30284e-10	4.92648e-08	8.06916e-38	1.0017e-41	3.99538	3.59291e-19	3.72566	1.93584	5.57467e-30
XLOC_001207	AFLA_084860	conserved hypothetical protein	963.999	785.966	1606.02	1142.57	1207.74	1781.5	1372.44	1436.64	1257.18
XLOC_001208	AFLA_084900	GTPase activating protein Sar1, putative	16.516	18.7165	16.325	20.0822	21.5045	17.361	22.355	18.0943	11.4644
XLOC_001209	-	N/A	0.206143	0.122723	0.0483054	0.178815	0.198169	0.155497	0.244624	0.173767	0.158702
XLOC_001210	AFLA_084910,AFLA_084920	exosome complex exonuclease Rrp6, putative	23.6653	25.1673	25.4229	25.9637	30.5977	27.1035	25.9887	20.4252	15.6987
XLOC_001211	AFLA_084930,AFLA_084940	DNA mismatch repair protein Msh2, putative	16.9778	17.3707	13.6891	19.7341	17.3984	16.7525	20.9601	15.7941	12.8173
XLOC_001212	AFLA_084950,AFLA_084960,AFLA_084970,AFLA_084990,AFLA_085000	conserved hypothetical protein	1518.25	1330.9	625.326	349.763	399.738	499.498	716.422	1095.38	3113.39
XLOC_001213	AFLA_085010,AFLA_085020,AFLA_085030,AFLA_085050,AFLA_085070	conserved hypothetical protein	227.203	219.731	215.494	264.416	241.252	201.825	205.13	189.577	126.44
XLOC_001214	AFLA_085120	amino acid permease	2.25426	2.34387	2.84894	3.07235	3.08753	3.40811	2.57162	1.75457	2.25778
XLOC_001215	AFLA_085150	ATP-binding cassette transporter, putative	21.752	23.0756	18.8887	26.1413	26.5565	19.689	30.858	21.0302	9.8481
XLOC_001216	AFLA_085160	ABC efflux transporter, putative	25.5451	28.3388	23.2608	28.9265	30.7028	19.5689	26.4408	20.8015	12.4209
XLOC_001217	AFLA_085170	C6 transcription factor OefC	150.697	184.453	158.133	176.306	172.376	158.608	126.878	130.375	104.652
XLOC_001218	AFLA_085180	hypothetical protein	1.8322	1.63444	1.49459	1.13384	0.965106	1.29274	0.792469	1.75331	1.22574
XLOC_001219	AFLA_085200	camp independent regulatory protein	70.1046	71.6527	72.2206	70.093	75.0334	59.1044	73.963	61.4215	31.5723
XLOC_001220	AFLA_085210	hypothetical protein	0.187825	0.0874401	0.189058	0.125801	0.148926	0.150121	0.158279	0.268673	0.126508
XLOC_001221	AFLA_085220	asparaginyl-tRNA synthetase Slm5, putative	16.5333	16.452	19.1407	17.0944	16.6441	20.1286	18.4694	15.5686	15.6175
XLOC_001222	AFLA_085240	hypothetical protein	28.0654	31.4457	19.6069	24.3693	20.937	12.549	10.3446	17.4321	9.79368
XLOC_001223	AFLA_085250	RNA binding protein, putative	134.031	129.408	109.086	119.198	121.853	101.628	121.516	94.4189	88.2299
XLOC_001224	AFLA_085270	t-complex protein 1, zeta subunit, putative	93.1438	94.1662	100.831	108.174	105.141	105.766	85.7215	76.9234	68.6256
XLOC_001225	AFLA_085300	conserved hypothetical protein	72.401	55.9329	94.981	69.0658	63.0973	83.7501	49.1271	55.659	58.8993
XLOC_001226	AFLA_085350	AMMECR1 family protein	44.0348	46.7384	28.7111	56.0853	41.3632	35.6205	37.8332	47.2147	71.5847
XLOC_001227	AFLA_085360	regulatory factor Sgt1, putative	17.5633	14.5038	16.6643	14.1187	15.4026	19.0549	12.6079	13.0393	22.2105
XLOC_001228	AFLA_085370	spindle-pole body protein (Pcp1), putative	4.69732	5.33421	5.79201	3.99173	5.00153	5.16374	7.10192	5.43414	4.15896
XLOC_001229	AFLA_085380,AFLA_085400	vacuolar sorting ATPase Vps4, putative	167.684	159.849	165.233	136.08	139.306	150.15	122.714	132.176	231.117
XLOC_001230	AFLA_085430	prenylcysteine lyase, putative	33.0073	34.3572	28.6001	33.095	31.557	33.0507	30.214	29.5881	32.9811
XLOC_001231	AFLA_085450	eukaryotic translation initiation factor 3 subunit EifCk, putative	67.8458	74.1438	78.8151	84.7171	92.2703	83.4317	76.108	62.3825	62.7643
XLOC_001232	AFLA_085460,AFLA_085470	conserved hypothetical protein	0.971315	0.669817	0.432553	0.298236	0.312652	1.67239	0.577369	2.15451	3.32444
XLOC_001233	AFLA_085500	extracellular proline-glycine rich protein	5.49377	5.09828	5.27788	4.72292	4.5748	5.77345	5.83904	7.96718	12.7413
XLOC_001234	AFLA_085510	trytophan synthase alpha subunit, putative	21.3324	22.5897	26.0421	23.4286	26.0479	25.5951	22.4177	20.4294	17.4131
XLOC_001235	AFLA_085520	glycan biosynthesis protein (PigL), putative	3.32615	4.04853	2.04824	1.71174	1.41097	0.62494	0.817475	2.6403	0.628673
XLOC_001236	AFLA_085590	endo-arabinanase, putative	8.96062	11.3472	9.94458	8.47116	9.43479	9.64104	7.19525	8.36593	8.23374
XLOC_001237	AFLA_085610,AFLA_085620	sulfur metabolite repression control protein, putative	10.9155	7.51574	7.79515	9.88153	7.09519	6.62477	1.68417	1.52729	1.52783
XLOC_001238	AFLA_085640	hypothetical protein	0.0528832	0	0	0	0	0	0.103927	0.173456	0.638384
XLOC_001239	AFLA_085670,AFLA_085680	efflux pump antibiotic resistance protein, putative	9.59808	8.22425	6.17188	7.08045	6.63318	7.90173	2.18086	3.29235	2.98412
XLOC_001240	AFLA_085690	conserved hypothetical protein	1.28303	1.22676	0.835979	0.598266	0.878803	0.645687	0.863842	0.78591	0.680377
XLOC_001241	AFLA_085700	arsenate reductase (Arc2), putative	69.9658	57.87	46.2106	73.5522	58.5691	55.6705	40.2567	75.3257	61.8429
XLOC_001242	AFLA_085720	conserved hypothetical protein	3.11014	3.21014	3.1794	2.69586	2.44882	3.41116	3.32317	3.61609	3.59549
XLOC_001243	AFLA_085730	conserved hypothetical protein	0.760525	1.6757	0.318458	0.600121	0.672721	0.201155	0	0.566109	0
XLOC_001244	AFLA_085740,AFLA_085750	C6 transcription factor, putative	19.9464	21.9678	21.9895	18.7973	21.6663	20.7649	19.7486	16.9463	14.6636
XLOC_001245	AFLA_085780	RING finger domain protein	29.645	27.4059	28.7606	24.8294	25.1433	29.8195	25.1527	26.0596	30.7118
XLOC_001246	AFLA_085820	conserved hypothetical protein	3.36917	8.79845	1.91875	1.62257	1.81977	1.30282	0.757898	7.13312	0.942721
XLOC_001247	AFLA_085850	conserved hypothetical protein	21.3444	19.6311	22.391	14.0235	18.5112	21.3018	24.2777	26.3869	7.94629
XLOC_001248	AFLA_085860	hypothetical protein	0.0656129	0.237064	0.283998	0.0889596	0.304774	0.358642	0.251087	0.12348	0.328931
XLOC_001249	AFLA_085870	conserved hypothetical protein	1.21488	2.0641	3.78986	2.8177	2.63814	2.75214	2.35122	3.21495	7.56623
XLOC_001250	AFLA_085880,AFLA_085890,AFLA_085900	BTB domain transcription factor, putative	67.7711	59.5619	34.2053	24.4952	24.9484	55.1042	51.4427	71.914	168.898
XLOC_001251	AFLA_085920	FAD dependent sulfhydryl oxidase Erv1, putative	26.0586	26.4359	29.5006	29.0914	27.3584	32.695	29.5095	31.36	34.1671
XLOC_001252	AFLA_085930	transcriptional regulator, putative	11.045	12.8952	17.2629	17.6747	14.3532	15.9154	12.3671	10.2935	11.1772
XLOC_001253	AFLA_085960	cell surface protein, putative	21.4112	22.3718	14.5975	26.8149	25.4746	16.7374	33.2464	26.5031	37.0478
XLOC_001254	AFLA_085980	regulatory protein SUAPRGA1	106.019	100.774	116.788	81.8077	99.32	134.992	110.133	129.128	145.357
XLOC_001255	AFLA_085990	translation machinery-associated protein, putative	39.5565	31.2606	46.9614	42.382	42.7729	44.1414	36.5611	32.6292	18.0832
XLOC_001256	AFLA_086020	caffeine resistance protein, putative	1.51741	1.0162	0.960863	1.5125	1.40287	1.04077	1.35103	1.24547	1.244
XLOC_001257	AFLA_086030	conserved hypothetical protein	0.532488	0.799605	0.611933	0.454491	0.485132	0.690489	0.363348	0.363576	0.710095
XLOC_001258	AFLA_086040	hypothetical protein	0.436857	0	0.706531	1.0588	0.440352	0.315215	0	0.36644	0.427746
XLOC_001259	AFLA_086050	conserved hypothetical protein	0.0686158	0.559157	0.748286	0.563479	0.25905	0.374609	0.266804	0.510938	0.449668
XLOC_001260	AFLA_086060	conserved hypothetical protein	0.0393149	0.0221871	0.0292934	0	0	0.0173253	0.0197228	0.0235875	0.0567205
XLOC_001261	-	N/A	0.395608	0.988593	0.198331	0.295824	0.332901	0.0442409	0.375221	0.0352233	0.3882
XLOC_001262	AFLA_086120	hypothetical protein	0	3.89877	0	0	0	0	0	0	0
XLOC_001263	AFLA_086130	NUDIX domain, putative	0	0.085115	0.0654448	0	0.194684	0	0.916909	1.5466	4.89607
XLOC_001264	AFLA_086140	conserved hypothetical protein	0	0.130493	0	0	0	0.096376	0.101159	0.502869	1.89144
XLOC_001265	AFLA_086180,AFLA_086190,AFLA_086200	conserved hypothetical protein	55.8551	61.2202	55.4269	66.9915	61.3119	72.7819	47.3799	66.083	71.0488
XLOC_001266	AFLA_086230	conserved hypothetical protein	25.3046	25.1557	30.9135	29.1323	25.7522	29.5067	24.7688	21.5275	20.6964
XLOC_001267	AFLA_086250	translation repressor/antiviral protein Ski3, putative	10.7783	10.0154	10.8461	9.93366	11.5839	11.9091	11.3189	11.2995	13.7478
XLOC_001268	AFLA_086280	NADH-ubiquinone oxidoreductase subunit GRIM-19, putative	200.015	171.803	167.812	206.109	212.423	194.166	191.965	224.875	185.362
XLOC_001269	AFLA_086310,AFLA_086320	oxidative stress response protein Oxr1, putative	42.2066	45.6552	44.3597	37.6207	46.7374	48.7137	38.0277	37.9157	30.7203
XLOC_001270	AFLA_086340	conserved hypothetical protein	16.5001	15.4499	14.1497	17.2621	15.4207	14.6874	9.04521	11.9405	15.6484
XLOC_001271	AFLA_086350	conserved hypothetical protein	5.46304	4.49086	4.49084	3.89281	3.46703	4.51316	2.90312	4.97607	8.37509
XLOC_001272	AFLA_086390,AFLA_086400,AFLA_086410	conserved hypothetical protein	157.556	180.307	169.209	191.781	193.41	161.704	186.198	226.693	152.239
XLOC_001273	AFLA_086430	coactivator bridging factor 1 (Mbf1), putative	115.773	127.42	118.529	147.198	117.107	134.093	86.1263	86.9763	154.993
XLOC_001274	AFLA_086480	translational initiation factor 2 beta	140.624	129.891	157.451	155.419	158.108	155.696	147.759	135.657	138.552
XLOC_001275	AFLA_086500	conserved hypothetical protein	3.49269	3.7466	2.61969	1.81058	2.57747	1.92244	3.35245	3.73762	2.68477
XLOC_001276	AFLA_086510	conserved hypothetical protein	1.86963	1.93809	1.54293	1.46997	1.46344	1.3622	1.1848	1.63302	1.21825
XLOC_001277	AFLA_086520	conserved hypothetical protein	0.33988	0.343666	0.124146	0.118944	0.220344	0.311275	0.551111	0.82876	0.52668
XLOC_001278	AFLA_086530	ariadne RING finger, putative	28.5748	27.7075	27.9541	33.4048	28.9259	25.9865	11.176	9.47807	7.84011
XLOC_001279	AFLA_086550	conserved hypothetical protein	10.8512	10.8187	13.7613	15.6121	16.6334	12.5301	14.3396	13.4615	12.2082
XLOC_001280	AFLA_086590	transcription factor smp1, putative	43.6583	43.6721	40.9538	37.7764	43.0423	42.8258	42.288	39.9358	40.5582
XLOC_001281	AFLA_086610,AFLA_086620	conserved hypothetical protein	224.69	242.821	211.543	241.279	227.394	231.596	161.03	195.03	289.391
XLOC_001282	AFLA_086630,AFLA_086640	60S ribosomal protein L35Ae	0.647102	0.969476	1.08554	0.99736	1.57312	1.05513	1.18529	1.3787	1.25937
XLOC_001283	AFLA_086650,AFLA_086660	conserved hypothetical protein	287.182	262.693	185.358	231.823	191.03	202.202	209.337	194.621	237.816
XLOC_001284	AFLA_086680	conserved hypothetical protein	22.8481	21.5167	20.3656	25.0192	18.6376	25.5756	16.1031	28.8592	30.5754
XLOC_001285	AFLA_086700	tRNA dihydrouridine synthase (Smm1), putative	26.2246	27.3572	26.5228	30.0348	31.7207	32.3841	25.5476	19.48	20.7401
XLOC_001286	AFLA_086720	conserved hypothetical protein	36.9917	33.468	38.5003	36.7054	44.1312	42.1117	50.6024	37.0288	33.7187
XLOC_001287	AFLA_086750	conserved hypothetical protein	20.4531	19.676	22.4393	22.5062	23.0277	24.3649	17.2446	19.4133	12.995
XLOC_001288	AFLA_086770,AFLA_086780	conserved hypothetical protein	90.8578	92.4954	83.8845	89.7992	85.3424	104.55	93.9815	107.503	118.416
XLOC_001289	AFLA_086800	epoxide hydrolase, putative	155.504	151.33	128.383	178.435	144.66	140.362	129.435	142.07	139.273
XLOC_001290	AFLA_086820	pyruvate dehydrogenase complex component Pdx1, putative	59.5468	59.3748	62.8409	51.8206	65.0133	67.5088	65.6047	68.7422	56.5643
XLOC_001291	AFLA_086860,AFLA_086870,AFLA_086880	NUDIX domain protein	132.349	145.469	132.485	133.085	127.694	144.695	130.403	125.973	131.414
XLOC_001292	AFLA_086910,AFLA_086930	spac6f6.09 protein, putative	36.6834	33.3561	39.4538	37.2906	37.7549	41.677	38.7246	40.0492	37.1181
XLOC_001293	AFLA_086960	fumarylacetoacetate hydrolase family protein	21.5451	25.3508	21.5679	35.61	27.2649	25.1978	23.0927	31.5431	25.6607
XLOC_001294	AFLA_086990	cell wall protein, putative	48.8357	47.8927	17.4235	30.6079	34.8739	17.1113	43.7228	56.5515	49.9245
XLOC_001295	AFLA_087010,AFLA_087020,AFLA_087030	conserved hypothetical protein	0.894272	0.40647	0.970182	1.57038	1.33406	0.565876	0.777855	1.22398	0.495099
XLOC_001296	AFLA_087040	60S ribosomal protein Nsa2, putative	80.5931	72.6352	95.2155	85.7756	90.4893	97.5826	81.8081	67.1202	57.4561
XLOC_001297	AFLA_087060	GMC oxidoreductase, putative	6.03193	9.82297	4.44621	4.7194	4.44764	3.13541	2.91477	6.00312	2.99894
XLOC_001298	AFLA_087070	DUF1338 domain protein	11.2412	7.25725	8.17311	3.87894	5.98958	6.23781	13.8849	23.058	24.1243
XLOC_001299	AFLA_087090	C6 transcription factor (OTam), putative	26.5739	30.0639	29.3044	32.0912	32.4692	35.7325	36.1142	43.8058	26.0098
XLOC_001300	AFLA_087110,AFLA_087120,AFLA_087130,AFLA_087140	polymerase (RNA) II (DNA directed) polypeptide D	181.303	184.126	184.404	199.007	184.105	181.142	192.391	178.026	199.943
XLOC_001301	AFLA_087180	endo alpha-1,4 polygalactosaminidase, putative	1.16911	0.922344	1.15677	0.530529	0.710954	1.0224	1.175	1.29563	0.735292
XLOC_001302	AFLA_087190,AFLA_087210	hypothetical protein	25.8359	26.8606	26.5195	22.2912	29.1239	36.5893	23.7473	31.5878	35.4449
XLOC_001303	AFLA_087240	glutathione S-transferase, putative	18.1176	16.2613	12.2782	18.7598	17.3299	13.0956	24.5767	20.8759	25.5316
XLOC_001304	AFLA_087270	transporter, putative	3.32113	2.76194	2.09017	2.02813	1.29743	1.6473	1.28278	2.22925	4.30668
XLOC_001305	AFLA_087290,AFLA_087300,AFLA_087310,AFLA_087320,AFLA_087330	hypothetical protein	105.527	108.379	110.525	92.9626	95.8878	98.2373	107.951	98.9278	77.6
XLOC_001306	AFLA_087360	ThiF domain protein, putative	21.2559	18.418	22.6165	17.0645	17.3997	24.4811	25.224	26.6349	33.4502
XLOC_001307	AFLA_087370	transcription/RNA-processing factor Ssu72	90.125	81.984	100.774	116.966	116.036	114.116	90.2993	90.2979	66.3959
XLOC_001308	AFLA_087410	histone deacetylase HosA	14.6081	17.197	15.1081	16.2774	17.3688	16.888	16.5646	13.7284	11.8802
XLOC_001309	AFLA_087420	carboxyphosphonoenolpyruvate phosphonomutase, putative	0.477572	0.584614	0.515317	0.309495	0.251552	0.595704	0.40304	0.747849	0.494684
XLOC_001310	AFLA_087440,AFLA_087450	mitochondrial import receptor subunit (Tom37), putative	50.5542	41.1784	60.4749	37.1623	40.8281	64.0007	45.3412	56.9001	85.3387
XLOC_001311	AFLA_087490	heme/steroid binding protein, putative	7.21461	9.41011	9.44133	7.83469	8.71114	9.65183	6.60429	5.60445	10.2726
XLOC_001312	AFLA_087500	ATP-dependent DNA helicase, putative	108.029	76.5499	118.765	83.1397	89.0648	125.532	70.4819	102.846	293.786
XLOC_001313	AFLA_087520	G1/S-specific cyclin Cln1, putative	30.9879	34.3275	33.6202	34.3594	39.695	36.5633	46.3507	38.8299	40.9563
XLOC_001314	-	N/A	1.33165	1.11888	1.31004	1.49483	1.2898	1.41238	0.952095	0.861069	1.05885
XLOC_001315	AFLA_087550,AFLA_087560,AFLA_087570	serine/threonine protein phosphatase, putative	101.077	106.015	90.3458	100.491	100.133	108.888	96.0826	93.0171	76.1313
XLOC_001316	AFLA_087590	alpha-1,3-glucanase/mutanase, putative	7.08748	5.63853	8.86207	8.46635	7.88415	9.86528	8.27626	9.33993	7.05277
XLOC_001317	AFLA_087610	peptidase (PNG1), putative	67.716	75.3157	63.3262	65.4918	72.3916	65.489	73.2437	60.6478	79.058
XLOC_001318	AFLA_087630	alpha,alpha-trehalose-phosphate synthase subunit, putative	19.0521	20.6783	17.3365	23.6006	20.173	18.2628	12.6392	13.6355	38.0614
XLOC_001319	AFLA_087650	chromatin assembly factor 1 subunit B, putative	22.1575	25.0818	21.5846	21.9967	23.0897	22.577	23.0681	20.4134	20.1951
XLOC_001320	AFLA_087660	conserved hypothetical protein	39.3163	40.8539	47.9286	42.6656	43.8314	48.301	40.9937	44.3494	30.9844
XLOC_001321	AFLA_087690	hypothetical protein	2.35577	2.17377	2.72763	2.98394	2.04303	2.49114	2.62271	3.09573	1.71654
XLOC_001322	AFLA_087720,AFLA_087730,AFLA_087740	conserved hypothetical protein	36.3164	54.5525	32.4947	38.6391	37.5872	31.832	38.3071	42.6531	19.3217
XLOC_001323	AFLA_087760	40S ribosomal protein S11	404.188	369.038	518.548	470.214	598.715	541.357	433.395	451.013	457.616
XLOC_001324	AFLA_087780,AFLA_087790	conserved hypothetical protein	213.275	137.56	92.8901	90.3412	74.4511	82.4977	212.464	205.148	348.898
XLOC_001325	AFLA_087820,AFLA_087830	cell wall integrity signaling protein Lsp1/Pil1, putative	244.462	235.689	131.215	120.382	115.439	136.744	165.054	187.435	737.159
XLOC_001326	AFLA_087890	conserved hypothetical protein	2.8186	3.05709	2.71213	2.95097	2.77789	2.62759	3.00334	2.77388	4.92623
XLOC_001327	AFLA_087900,AFLA_087920	pyruvate kinase	382.282	420.227	459.46	443.257	507.286	435.168	359.154	308.669	324.478
XLOC_001328	AFLA_087950	isocitrate dehydrogenase LysB	32.2206	37.3572	41.3185	45.1028	49.6327	44.2482	41.4128	41.2972	34.1008
XLOC_001329	AFLA_087980	RNA recognition motif-containing protein, putative	26.5909	31.7304	27.2433	32.6961	35.0717	33.5176	28.506	28.4302	25.3972
XLOC_001330	AFLA_088010	kynurenine 3-monooxygenase, putative	33.6182	35.2022	45.3019	36.0906	42.2437	40.8602	34.3059	26.7777	19.9133
XLOC_001331	AFLA_088050	mRNA splicing factor (Prp17), putative	22.4923	24.7387	25.8385	24.3479	25.8308	24.4169	22.4558	18.9703	17.4226
XLOC_001332	AFLA_088060	endosomal cargo receptor (Erv14), putative	109.077	104.458	107.637	116.805	108.928	125.221	110.964	114.975	157.133
XLOC_001333	AFLA_088070	ABC transporter (Adp1), putative	25.1793	25.303	19.9535	21.9435	23.4441	20.5557	24.4693	22.662	34.3262
XLOC_001334	AFLA_088100	purine-cytosine permease, putative	36.3702	36.5803	30.8468	52.3889	52.2913	36.0727	44.0714	28.6397	26.7813
XLOC_001335	AFLA_088120	hypothetical protein	44.3064	40.4109	62.1464	43.865	50.0999	71.813	40.8633	53.4926	71.1377
XLOC_001336	AFLA_088150	Fe superoxide dismutase, putative	89.4993	90.8697	123.92	101.452	89.4612	107.55	83.7416	82.1712	72.3335
XLOC_001337	AFLA_088170,AFLA_088180	GPI transamidase component PIG-S, putative	48.3029	46.8954	56.569	52.0412	51.3239	54.2655	44.0158	43.4213	36.9599
XLOC_001338	AFLA_088200,AFLA_088220	R3H domain protein, putative	50.8391	50.1686	55.4511	54.233	58.6927	56.0236	49.3843	41.9615	33.9879
XLOC_001339	AFLA_088240	S-adenosylmethionine-dependent methyltransferase, putative	32.5414	31.5414	38.2243	35.6441	34.4224	39.2688	28.7373	30.17	28.3237
XLOC_001340	AFLA_088260	eukaryotic translation initiation factor 3 subunit EifCf, putative	92.9425	88.747	110.303	108.725	117.289	119.143	107.022	82.6888	67.4379
XLOC_001341	AFLA_088300,AFLA_088310,AFLA_088320,AFLA_088330	cholinephosphate cytidylyltransferase	255.859	269.206	264.576	285.986	291.515	250.278	266.862	236.997	207.003
XLOC_001342	AFLA_088340	conserved hypothetical protein	18.0334	19.6618	21.3437	20.41	22.0918	21.9044	18.5827	16.4176	17.1791
XLOC_001343	AFLA_088390,AFLA_088400,AFLA_088410	transcription factor btf3, putative	36.283	35.656	36.0637	35.2349	35.5123	37.8082	34.7039	35.8374	38.4389
XLOC_001344	AFLA_088430	protein kinase activator (Mob2), putative	33.7508	33.6216	36.3796	39.3407	37.8524	40.5537	42.7558	37.2778	30.0235
XLOC_001345	AFLA_088450	C6 finger domain protein, putative	52.0261	52.9903	56.2704	54.7554	53.0477	54.045	48.4761	43.9625	40.6231
XLOC_001346	AFLA_088470,AFLA_088490	AAA family ATPase/60S ribosome export protein Rix7, putative	61.9396	52.1533	62.1312	64.8903	63.298	71.5001	57.6084	62.2162	53.1872
XLOC_001347	AFLA_088500,AFLA_088510	ATP dependent RNA helicase, putative	26.6394	23.2183	31.2666	29.0386	27.374	29.5482	24.7047	21.8018	37.081
XLOC_001348	AFLA_088550	phospholipid methyltransferase	95.701	77.8107	84.5661	61.3052	60.2793	88.357	61.4559	102.288	164.628
XLOC_001349	AFLA_088570	conserved hypothetical protein	6239.84	6201.93	4937.44	7205.48	5726.72	5279.98	5543.8	5956.66	8398.01
XLOC_001350	AFLA_088620	UPF0160 domain protein MYG1, putative	51.1571	53.472	56.6208	65.8477	71.0283	64.8428	62.653	58.3015	40.9842
XLOC_001351	AFLA_088640,AFLA_088650	hypothetical protein	283.912	337.173	321.318	294.738	315.451	329.727	253.358	268.179	309.612
XLOC_001352	AFLA_088680,AFLA_088690,AFLA_088700	WD repeat protein	106.327	104.196	113.458	105.669	103.922	109.225	85.5938	87.3098	88.3375
XLOC_001353	AFLA_088720,AFLA_088730	iron/copper transporter Atx1, putative	171.07	155.382	161.698	191.987	175.039	152.053	126.276	167.132	141.932
XLOC_001354	AFLA_088750,AFLA_088770,AFLA_088780,AFLA_088790	meiotic recombination protein Ski8/Rec14, putative	297.579	263.753	307.412	295.201	293.281	309.185	267.359	319.95	249.428
XLOC_001355	AFLA_088810	glycerol-3-phosphate dehydrogenase, mitochondrial	77.591	81.3594	62.0012	64.2566	62.2926	58.5775	68.3508	68.4339	185.762
XLOC_001356	-	N/A	31.7742	28.993	30.5348	32.7115	30.0965	36.2128	28.6385	32.7812	22.7852
XLOC_001357	AFLA_088840,AFLA_088850	ppp1r11-prov protein, putative	134.529	117.519	123.796	139.176	118.182	127.407	105.666	124.755	93.9934
XLOC_001358	AFLA_088870	porphobilinogen synthase, putative	115.041	110.864	134.279	117.928	129.889	118.695	104.868	101.257	77.4077
XLOC_001359	-	N/A	0.146976	0.160826	0.545611	0.123759	0.116135	0.255191	0.119816	0.199108	0.0902494
XLOC_001360	-	N/A	34.0011	0	0	0	42.5856	0	0	26.3056	0
XLOC_001361	-	N/A	9.99609	10.2358	9.8117	2.08337	13.9279	13.1085	1.80157	8.07666	13.3054
XLOC_001362	AFLA_022810	sugar transporter, putative	1.23578	1.24014	0.912877	1.20983	1.27334	0.894028	2.71925	2.16244	1.89461
XLOC_001363	AFLA_022830	conserved hypothetical protein	359.184	365.799	808.309	651.012	657.9	835.477	168.377	226.919	73.0575
XLOC_001364	AFLA_022850	conserved hypothetical protein	0.123207	0.0432846	0	0.103431	0.140787	0.0381776	0.0756691	0.123964	0.0862353
XLOC_001365	AFLA_022990	conserved hypothetical protein	7.76623	10.001	6.69313	12.1052	10.9483	6.25655	9.03266	8.18318	7.11147
XLOC_001366	AFLA_023010	GA4 desaturase family protein	268.769	255.068	259.819	179.525	183.228	343.917	67.4784	155.871	717.521
XLOC_001367	AFLA_023030,AFLA_023040,AFLA_023050,AFLA_023070	cytochrome P450 oxidoreductase GliC-like, putative	956.322	598.623	851.019	773.79	658.984	1162.67	431.945	709.024	1855.47
XLOC_001368	AFLA_023090	conserved hypothetical protein	4.27457	3.67332	4.88796	1.83699	2.98606	5.23077	1.80236	4.67732	8.35256
XLOC_001369	AFLA_023110	conserved hypothetical protein	12.0193	12.721	11.8877	11.0257	11.3269	10.9796	14.9466	12.6858	12.3939
XLOC_001370	AFLA_023180	GNAT family N-acetyltransferase, putative	0.822475	0.97069	0.863566	0.667419	0.445786	1.12084	1.9026	0.884608	0.900024
XLOC_001371	AFLA_023200	acetylcholinesterase, putative	0.0552108	0.0606491	0.096049	0.229757	0.128458	0.110729	0.355434	0.340648	0.237099
XLOC_001372	AFLA_023220,AFLA_023230,AFLA_023240	conserved hypothetical protein	2.03188	2.85489	1.74301	2.8681	1.79932	1.93015	3.17076	2.23214	4.36478
XLOC_001373	AFLA_023260	pathway-specific regulatory protein	40.0957	31.3892	22.7264	15.3514	16.734	44.4827	28.8095	46.2037	220.281
XLOC_001374	AFLA_023270	MFS multidrug transporter, putative	8.61444	7.52256	7.34218	5.00887	5.98534	9.57501	6.46866	7.49504	71.8083
XLOC_001375	-	N/A	0.331542	0.347689	0.480129	0.70272	0.270977	0.232032	0.123123	0.289831	0.213508
XLOC_001376	AFLA_023290	amino acids transporter, putative	10.1479	10.9605	11.6088	12.5373	10.0074	12.288	4.11321	5.35281	5.54413
XLOC_001377	AFLA_023310	conserved hypothetical protein	0	0	0	0	0	0	0.0588936	0	0.0614072
XLOC_001378	AFLA_023330,AFLA_023340	conserved hypothetical protein	126.54	139.982	119.914	66.9716	79.4491	117.948	64.401	101.405	118.367
XLOC_001379	AFLA_023360	hypothetical protein	0.3174	0.280698	0.161231	0.265898	0.136376	0.137078	0.449616	0.532471	0.321322
XLOC_001380	AFLA_023370	conserved hypothetical protein	0	0	0	0	0	0	0	0	0
XLOC_001381	AFLA_023390	cutinase precursor, putative	0.851122	0.997804	0.872083	0.71014	0.505091	0.678573	0.732198	1.10284	1.70504
XLOC_001382	AFLA_023410,AFLA_023420	hypothetical protein	30.0302	33.4216	35.1897	31.1595	34.4264	33.2	38.3121	39.5765	25.4323
XLOC_001383	AFLA_023440	acyltransferase, putative	4.9761	6.3998	3.702	5.71164	4.56971	3.7282	5.71531	5.75605	4.17075
XLOC_001384	AFLA_023450	conserved hypothetical protein	5.69064	7.69015	5.34941	5.67369	6.45623	4.98563	12.902	12.6916	7.79378
XLOC_001385	-	N/A	3.58304	1.77868	3.68454	1.84192	1.67094	4.22651	7.72382	15.8495	8.89622
XLOC_001386	AFLA_023470	hypothetical protein	0	0	0	0	0	0	0	0	0
XLOC_001387	AFLA_023480,AFLA_023490	alpha-amylase, putative	45.7444	49.4853	26.2179	41.0941	40.6166	24.342	67.5285	95.713	66.5666
XLOC_001388	AFLA_023510,AFLA_023520	UDP-galactose 4-epimerase, putative	29.7478	25.8153	14.0851	18.9927	16.5741	24.1044	25.1679	48.0246	101.625
XLOC_001389	AFLA_023530	alcohol dehydrogenase, putative	3.77795	2.79896	3.60825	4.14447	3.70502	4.55094	6.03307	7.19518	5.21579
XLOC_001390	AFLA_023550	MFS multidrug transporter, putative	0.0704942	0.0908833	0.108381	0.0534963	0.121171	0.0621497	0.0492471	0.130555	0.104035
XLOC_001391	AFLA_023570	molybdenum cofactor biosynthesis protein (MoeA), putative	3.26215	3.43287	2.53442	3.41579	2.77042	3.0619	3.63378	5.10791	11.3992
XLOC_001392	AFLA_023580	conserved hypothetical protein	0.998951	0.566541	0.616337	0.56099	0.934398	0.989339	0.866162	1.19263	3.35815
XLOC_001393	-	N/A	0.119993	0.0442953	0.0190022	0.0523092	0.0475421	0.117833	0.0382835	0.0905732	0.131861
XLOC_001394	AFLA_023600	cell wall protein PhiA	115.574	140.021	94.6893	112.793	114.7	150.87	244.522	284.933	565.906
XLOC_001395	AFLA_023610	conserved hypothetical protein	38.7291	42.8793	23.3497	57.1455	46.1572	30.457	87.0903	89.613	86.9607
XLOC_001396	AFLA_023620	sexual differentiation process protein isp4, putative	0.489818	0.395596	0.686631	0.439138	0.802062	0.758195	0.508753	0.563271	0.781811
XLOC_001397	AFLA_023640	conserved hypothetical protein	0.312159	0.259544	0.174155	0.0725161	0.253009	0.137526	0.201834	0.214542	0.490067
XLOC_001398	AFLA_023670	monooxygenase, putative	0.371899	0.492289	0.166508	0.417052	0.357644	0.24318	0	0	0
XLOC_001399	AFLA_023720	phosphocarrier protein HPr, putative	30.6485	26.9812	22.7809	23.0334	24.4995	26.0081	34.8329	36.7626	31.4671
XLOC_001400	AFLA_023740	glutathione S-transferase, putative	37.042	40.8102	40.964	46.6906	39.0911	53.7421	45.3504	68.8977	96.6653
XLOC_001401	AFLA_023750	conserved hypothetical protein	0.12536	0.126793	0.214396	0.153624	0	0.0447133	0	0.127023	0.0639865
XLOC_001402	AFLA_023780	alcohol dehydrogenase, putative	4.90614	5.58917	1.97526	2.31364	1.901	1.34721	1.24046	2.8814	1.22946
XLOC_001403	AFLA_023820	conserved hypothetical protein	6.97032	5.63558	4.32317	8.42803	8.63547	6.16626	11.0551	5.80666	27.1031
XLOC_001404	AFLA_023830	conserved hypothetical protein	30.9915	23.9707	27.1907	33.936	28.0892	17.9267	14.8314	19.8989	10.172
XLOC_001405	AFLA_023840	conserved hypothetical protein	4.654	5.5344	2.47808	3.20607	2.768	2.02682	8.05155	6.48853	6.57069
XLOC_001406	AFLA_023870	conserved hypothetical protein	3.47713	2.70492	4.22703	2.12372	3.63713	3.55547	1.91097	2.34068	4.19649
XLOC_001407	AFLA_023890,AFLA_023900	conserved hypothetical protein	2160.86	1247.07	1616.59	2136.31	1609.98	991.203	69.4392	86.4568	91.7272
XLOC_001408	AFLA_023930	conserved hypothetical protein	2.96841	2.08444	3.63399	1.73327	1.54258	2.36513	3.53322	3.75254	4.28422
XLOC_001409	AFLA_023940	hypothetical protein	0	0	0.138796	0	0	0.267239	13.4856	5.54429	14.4657
XLOC_001410	AFLA_023960,AFLA_023970,AFLA_023980	dihydrodipicolinate synthetase family protein	9.21136	9.05816	6.7225	8.3504	7.55519	6.2639	5.59667	5.55995	5.9625
XLOC_001411	AFLA_023990	conserved hypothetical protein	15.3072	8.30488	4.53173	14.8264	19.6815	37.8279	42.1568	16.6758	72.8373
XLOC_001412	AFLA_024010	amino-acid permease, putative	0.462819	0.560428	0.431674	0.50959	0.563318	0	0.25689	0.295846	0.185628
XLOC_001413	AFLA_024020	amino acid permease, putative	0.543148	0.536675	0.498879	0.782026	0.685933	0.457728	0.245918	0.23151	0.166682
XLOC_001414	AFLA_024030	2-haloalkanoic acid dehalogenase, putative	10.4258	12.1828	10.9616	14.2808	16.4838	12.5572	12.6726	12.0643	7.99524
XLOC_001415	AFLA_024040	fungal specific transcription factor, putative	0.199412	0.040404	0.476888	2.42807e-49	0.308446	0.574613	0.110835	0.000609063	1.12373e-06
XLOC_001416	AFLA_024050	secretory lipase, putative	0.540841	0.405091	0.304443	0.516939	0.319738	0.591043	1.08841	1.13183	1.10742
XLOC_001417	AFLA_024090	efflux pump antibiotic resistance protein, putative	124.841	156.549	117.156	144.942	139.852	101.696	81.8179	77.3377	47.2503
XLOC_001418	AFLA_024100	conserved hypothetical protein	220.377	262.954	251.519	227.629	216.108	234.341	177.986	155.369	133.021
XLOC_001419	AFLA_024110	set and mynd domain containing protein, putative	1.82674	1.44025	2.22543	1.09493	1.64227	1.71182	1.83479	2.1474	1.28872
XLOC_001420	AFLA_024130	conserved hypothetical protein	0	0	0	0	0	0	2.72937	2.3233	2.54036
XLOC_001421	AFLA_024150	urea active transporter, putative	0.0557785	0.045363	0.0741421	0	0.0498537	0.0696267	0.0704639	0.0154226	0.040605
XLOC_001422	AFLA_024180,AFLA_024190	conserved hypothetical protein	2.89584	3.33982	2.01975	2.61202	1.77069	1.45008	2.27579	2.62608	2.21841
XLOC_001423	AFLA_024200	polyamine transporter, putative	0	0.0216147	0	0	0	0	0.0167833	0.0439839	0.103449
XLOC_001424	AFLA_024210	cytochrome P450, putative	0	0.0330883	0.021899	0	0.0322489	0	0	0.0302613	0
XLOC_001425	AFLA_024220	conserved hypothetical protein	0	0.0495079	0	0	0	0	0	0	0
XLOC_001426	AFLA_024230	conserved hypothetical protein	14.6383	14.8317	14.0726	16.3413	16.3432	15.1296	15.43	15.9485	10.7166
XLOC_001427	AFLA_024250	general amidase, putative	18.462	21.1243	20.3057	22.0488	19.598	26.1709	19.1969	27.4174	22.408
XLOC_001428	AFLA_024270,AFLA_024280,AFLA_024290	aryl-alcohol dehydrogenase, putative	48.9154	55.0672	45.4834	72.7038	73.7991	43.7025	73.4455	57.4643	36.1499
XLOC_001429	-	N/A	0.057556	0.0880874	0.130757	0.000117581	4.64899e-05	0.0919774	2.54665e-07	0.212393	0.198286
XLOC_001430	AFLA_024330	phosphate transporter, putative	0.0163006	0.039372	0.0161901	0.044006	0	0.016107	0.0512887	0.189668	0
XLOC_001431	AFLA_024370	MFS pantothenate transporter, putative	8.33548	7.39187	9.77775	11.9393	9.66311	10.1378	9.73362	7.29431	5.73107
XLOC_001432	AFLA_024400	conserved hypothetical protein	0	0	0.0574599	0	0	0	0	0	0
XLOC_001433	AFLA_024410	hypothetical protein	0	0	0	0	0	0	0	0	0
XLOC_001434	AFLA_024420	hypothetical protein	0	0.0365593	0	0	0	0	0	0.0349359	0
XLOC_001435	AFLA_024430	hypothetical protein	0	0	0	0	0	0	0	0	0
XLOC_001436	AFLA_024440	conserved hypothetical protein	0	0	0	0	0	0	0	0	0
XLOC_001437	AFLA_024460	conserved hypothetical protein	9.67827	8.66711	7.70396	10.2904	10.6287	9.39486	8.6164	10.4293	7.44858
XLOC_001438	AFLA_024480	6-phosphofructokinase alpha subunit	61.4103	56.3777	45.262	37.8145	44.0359	52.1088	57.8349	53.2605	122.552
XLOC_001439	AFLA_024500	conserved hypothetical protein	17.543	14.4338	13.7552	14.5416	12.2332	16.4463	18.3849	16.3843	36.7091
XLOC_001440	AFLA_024540	sensory transduction histidine kinase, putative	1.40269	1.78305	0.983007	1.60933	1.7461	0.979531	0.823592	1.08972	0.905578
XLOC_001441	AFLA_024570	hypothetical protein	3.52557	3.33627	3.5375	3.08802	3.27431	3.52774	5.0954	3.48677	2.46408
XLOC_001442	AFLA_024600,AFLA_024610	short chain oxidoreductase (CsgA), putative	39.2534	37.5657	27.0608	31.3818	29.7118	25.5341	36.5914	34.2122	27.6103
XLOC_001443	AFLA_024630	conserved hypothetical protein	62.3814	62.1313	63.0569	70.183	74.318	70.1291	52.1291	50.627	35.743
XLOC_001444	AFLA_024650	short-chain dehydrogenase/reductase, putative	0.844768	1.6474	1.84653	1.42155	1.39476	1.87408	2.26761	2.85744	1.44178
XLOC_001445	AFLA_024660	conserved hypothetical protein	0.826693	0.340911	0.795898	0.761305	0.502238	0.80152	1.05491	1.73409	1.83028
XLOC_001446	AFLA_024680	hypothetical protein	1.22185	1.05203	1.15209	0.908434	1.26473	0.744284	0.14344	0.0881468	0
XLOC_001447	AFLA_024690	2-nitropropane dioxygenase precursor, putative	2.59784	2.3684	2.19867	1.77595	2.49105	2.65583	3.3728	3.64929	2.35225
XLOC_001448	AFLA_024700	short-chain alcohol dehydrogenase, putative	1.35084	1.212	1.0408	1.37959	1.27704	1.16353	0.697802	1.32582	1.51564
XLOC_001449	AFLA_024730	DUF1445 domain protein	11.765	7.98542	22.756	8.66711	12.7112	26.5581	7.59538	16.9456	15.0165
XLOC_001450	AFLA_024770,AFLA_024780	symbiotic chitinase, putative	2.1964	2.45491	3.22782	1.17124	1.6123	10.96	3.60041	8.62985	6.20547
XLOC_001451	AFLA_024790	conserved hypothetical protein	2.74006	3.03085	2.15539	2.11483	2.34021	3.89363	2.43292	3.62788	5.84748
XLOC_001452	AFLA_024800	conserved hypothetical protein	1.3343	1.69148	1.95696	1.52131	2.09026	2.15336	6.90909	9.57255	9.96328
XLOC_001453	AFLA_024820	hypothetical protein	0.320362	0.176197	0.365308	0.527063	0.228097	0.216553	0.240438	0.359647	0.58151
XLOC_001454	AFLA_024850,AFLA_024860	deoxyhypusine synthase, putative	121.41	130.603	130.942	114.734	117.338	110.797	143.28	85.6721	105.163
XLOC_001455	AFLA_024880	conserved hypothetical protein	166.885	151.235	144.494	192.1	169.12	157.704	132.629	142.573	111.598
XLOC_001456	AFLA_024920	DUF221 domain protein, putative	53.8754	55.9516	69.6882	74.6592	84.4569	82.7954	53.1888	37.6857	33.3145
XLOC_001457	-	N/A	0.289525	0.261998	0.378555	0.298657	0.0988462	0.492153	0.0758173	0.218696	0.0603455
XLOC_001458	AFLA_024940,AFLA_024960,AFLA_024970	eukaryotic translation initiation factor 3, gamma subunit, putative	160.893	202.108	165.365	251.492	232.743	197.052	266.854	312.07	198.074
XLOC_001459	AFLA_024990	conserved hypothetical protein	1.29801	0.823533	0.982552	1.26884	0.933239	1.48066	0.807965	1.25238	0.828363
XLOC_001460	AFLA_025000	flavoprotein, putative	52.7926	42.1869	37.7444	49.6419	41.5654	49.2391	41.584	47.2759	37.1383
XLOC_001461	AFLA_025010	conserved hypothetical protein	3.27969	3.29328	3.57919	4.69539	4.67784	4.55356	4.03943	3.50792	3.42946
XLOC_001462	AFLA_025020	peptidyl-prolyl cis-trans isomerase, putative	14.2531	13.4209	15.0852	12.6707	14.6571	14.0969	16.3784	14.3332	13.9253
XLOC_001463	AFLA_025050,AFLA_025060,AFLA_025070,AFLA_025090,AFLA_025100,AFLA_025130	conserved hypothetical protein	3841	3192.7	3127.66	2412.36	2655.09	4136.84	2968.9	4823.04	6950.37
XLOC_001464	AFLA_025110,AFLA_025120	hypothetical protein	44.8025	43.2015	45.2594	49.7351	48.8767	58.6074	49.197	52.3333	43.7814
XLOC_001465	AFLA_025170,AFLA_025180,AFLA_025190	a-pheromone processing metallopeptidase Ste23	70.395	76.4965	74.5828	87.5064	86.6151	86.1454	90.0113	83.1157	71.0146
XLOC_001466	AFLA_025200	conserved hypothetical protein	0.235764	0.135014	0.0814585	4.47048e-06	6.24339e-06	0.0611427	2.21558e-06	1.06861e-06	0.054586
XLOC_001467	AFLA_025210	NADH-ubiquinone oxidoreductase	57.2161	59.6825	62.1504	70.7552	80.2735	84.24	118.848	114.362	104.883
XLOC_001468	AFLA_025250	conserved hypothetical protein	16.0415	15.3275	8.28908	13.2852	8.44084	10.5482	12.3298	23.8199	91.2713
XLOC_001469	AFLA_025260,AFLA_025270	conserved hypothetical protein	38.722	41.5642	28.0182	44.4095	41.498	21.3306	45.1645	50.9926	18.1278
XLOC_001470	AFLA_025280,AFLA_025290	hypothetical protein	44.0006	53.143	44.9791	49.239	55.8388	49.971	46.1421	40.999	26.0378
XLOC_001471	AFLA_025300,AFLA_025310	alpha-galactosidase AglB	1.46424	1.95088	1.36593	1.64799	1.43675	1.78058	0.931752	1.38725	0.928784
XLOC_001472	-	N/A	1.64803	1.10072	1.47106	1.25574	1.26873	1.59751	0.197936	0	0.057056
XLOC_001473	AFLA_025320	conserved hypothetical protein	0.0712004	0.0807652	0.0267798	0.0862644	0.0406366	0.0250271	0.0281529	0	0.0314419
XLOC_001474	AFLA_025330	hypothetical protein	0.651429	0.529025	0.480504	0.256201	0.321767	0.759792	0.346983	0.791699	1.23612
XLOC_001475	AFLA_025350	hypothetical protein	7.38673	6.22257	7.48956	6.33892	6.23486	7.34331	6.0042	5.98154	5.7949
XLOC_001476	AFLA_025370	conserved hypothetical protein	19.8879	20.7487	20.8953	16.7006	20.4284	23.1828	9.5155	12.4883	6.1059
XLOC_001477	AFLA_025400,AFLA_025410	pectin lyase D precursor, putative	29.3621	30.5095	28.5745	28.329	28.1099	25.4573	35.3084	33.555	24.9671
XLOC_001478	AFLA_025440	alpha-L-rhamnosidase A, putative	7.68837	8.41002	6.40993	5.80015	5.21072	6.45689	9.7772	12.0375	14.0586
XLOC_001479	AFLA_025460,AFLA_025470	sugar transporter, putative	1.79745	1.4134	1.38332	1.9326	1.77505	1.5745	1.78136	2.31983	2.07778
XLOC_001480	AFLA_025490	conserved hypothetical protein	0.121706	0	0	0.336974	0	0.127644	0.126423	0.126142	0
XLOC_001481	AFLA_025500,AFLA_025510,AFLA_025520	conserved hypothetical protein	319.162	330.802	236.59	355.68	424.014	267.137	530.353	332.68	428.557
XLOC_001482	AFLA_025540	conserved hypothetical protein	0.242598	0.263077	0.186629	0.25853	0.222707	0.27907	0.0953381	0.110522	0.138464
XLOC_001483	AFLA_025550	conserved hypothetical protein	0	0	0	0	0	0	0.229478	0	0
XLOC_001484	AFLA_025560,AFLA_025570,AFLA_025580,AFLA_025590	conserved hypothetical protein	34.6181	37.9562	39.0715	42.61	42.5758	38.675	36.0871	26.7239	22.6762
XLOC_001485	AFLA_025620	secretory component protein shr3, putative	77.3235	80.6503	94.4223	124.379	100.987	91.8456	133.153	101.554	74.607
XLOC_001486	AFLA_025630	conserved hypothetical protein	2.97405	2.83921	1.78872	2.2043	2.06133	1.03599	2.9292	3.42405	5.49507
XLOC_001487	AFLA_025660	rhamnogalacturonan acetylesterase precursor, putative	2.25884	2.22795	2.50401	1.9991	2.48766	2.42163	3.28442	2.74003	4.43737
XLOC_001488	-	N/A	0.0618231	0.18447	0.162483	0.158862	0.178456	0.23031	0.0821737	0.0667465	0.207109
XLOC_001489	AFLA_025680	hypothetical protein	0	0	0	0	0	0	0.313957	0	0.373541
XLOC_001490	AFLA_025690	conserved hypothetical protein	23.7733	14.8198	34.6111	32.5739	33.362	36.6096	31.5563	56.9223	9.39393
XLOC_001491	AFLA_025700	conserved hypothetical protein	4.32212	3.93462	4.56944	5.70871	5.33496	6.48082	1.92657	3.53234	3.14143
XLOC_001492	AFLA_025730,AFLA_025750,AFLA_025760	mitochondrial inner membrane metallopeptidase Oma1, putative	189.942	189.111	204.648	209.784	225.291	231.451	217.663	185.846	162.256
XLOC_001493	AFLA_025770	conserved hypothetical protein	6.87904	7.75446	9.10628	8.99483	8.27388	9.65152	7.54047	6.8616	5.81617
XLOC_001494	AFLA_025810	SYF2 splicing factor family protein	63.0889	57.2676	69.226	70.3203	62.3829	70.7633	56.468	52.0292	46.7078
XLOC_001495	AFLA_025830	histone acetyltransferase subunit (Yaf9), putative	35.0685	30.1804	36.2047	32.5668	34.9379	34.9964	30.6363	27.938	25.759
XLOC_001496	AFLA_025850	kynureninase, putative	153.255	83.6882	146.581	42.2862	80.3755	94.0998	151.83	159.99	87.2114
XLOC_001497	AFLA_025870,AFLA_025880,AFLA_025890	conserved hypothetical protein	37.274	39.6811	35.8892	30.8261	32.9642	43.0494	37.7967	36.5612	47.395
XLOC_001498	-	N/A	2.8568e-05	5.63055e-07	1.90649e-06	6.37929e-07	2.40427e-06	0.0858036	5.22331e-06	0.113072	8.96588e-23
XLOC_001499	AFLA_025940	conserved hypothetical protein	3.87586	4.13319	3.22218	4.79419	3.87848	3.49818	3.52922	3.99482	3.86497
XLOC_001500	AFLA_025950	conserved hypothetical protein	0.158462	0.378991	0.641589	0.652328	0.883419	0.824018	1.82001	1.63104	1.7304
XLOC_001501	AFLA_025980,AFLA_026000	Hsp90 co-chaperone Cdc37	85.0885	89.7129	90.3603	100.959	91.2767	108.366	85.2049	93.4426	82.9255
XLOC_001502	AFLA_026020	calmodulin	443.619	449	546.594	667.07	556.053	544.787	411.579	402.774	383.756
XLOC_001503	AFLA_026040	class I alpha-mannosidase	11.0408	10.6694	9.85864	11.0679	11.6562	11.71	15.4721	12.9885	14.3603
XLOC_001504	AFLA_026060	GABA permease, putative	32.8622	29.3183	23.3807	32.7183	26.711	19.2261	13.8182	16.4611	10.4986
XLOC_001505	AFLA_026080	hypothetical protein	6.82176	3.27021	6.10902	2.86037	3.34429	5.26	3.9265	3.31227	6.43309
XLOC_001506	-	N/A	3.05461	3.05976	2.75673	2.56501	1.67097	2.53982	3.12473	3.40985	2.01695
XLOC_001507	-	N/A	1.28041	1.17423	1.41012	0.997537	1.28461	1.19901	0.951184	0.965116	0.658539
XLOC_001508	AFLA_026120,AFLA_026130	conserved hypothetical protein	97.6317	81.329	124.718	89.7786	114.753	89.4509	90.9552	110.559	90.7881
XLOC_001509	AFLA_026160	C6 transcription factor (AmyR), putative	9.22421	15.0803	13.7057	18.1261	20.0459	11.2146	15.7295	12.9969	7.05759
XLOC_001510	AFLA_026180	conserved hypothetical protein	6.44862	5.14835	7.05013	8.08715	6.32301	5.59863	4.79676	4.68251	13.8035
XLOC_001511	AFLA_026190	signal recognition particle protein, putative	30.4851	32.9748	38.0016	29.4573	36.0007	37.7832	34.92	31.7269	32.8558
XLOC_001512	AFLA_026220,AFLA_026230,AFLA_026240,AFLA_026250	hypothetical protein	276.443	280.066	256.315	232.372	243.821	206.419	174.116	151.981	219.319
XLOC_001513	AFLA_026260,AFLA_026270	small nuclear ribonucleoprotein SmD3, putative	170.379	159.222	170.494	214.526	189.944	196.779	161.897	162.835	135.58
XLOC_001514	AFLA_026290	phosphotransmitter protein Ypd1, putative	75.1542	72.6364	48.6074	60.5775	49.6893	60.7789	46.777	72.1842	163.957
XLOC_001515	AFLA_026300	conserved hypothetical protein	29.7443	36.3758	13.9141	18.4644	14.9616	13.1497	16.8069	28.6993	112.506
XLOC_001516	AFLA_026340	C6 finger domain protein, putative	71.8556	77.9362	67.4051	74.4956	81.3591	65.7275	85.2104	69.9104	68.848
XLOC_001517	AFLA_026350	conserved hypothetical protein	0.836518	0.929421	0.152094	1.36053	0.459517	0.100472	0.283478	0.347451	0.209537
XLOC_001518	AFLA_026380,AFLA_026390	polyubiquitin UbiD/Ubi4, putative	2130.92	2008.71	1731.69	1384.61	1308.14	1472.72	1549.66	1733.3	2911.49
XLOC_001519	AFLA_026410	C2H2 finger domain protein, putative	12.3678	15.721	14.2733	16.4471	17.024	15.2201	14.685	15.3206	40.9148
XLOC_001520	AFLA_026450	aspartic-type endopeptidase, putative	21.3029	20.9231	23.9543	29.4083	32.0165	23.1762	21.8451	17.2531	14.1923
XLOC_001521	AFLA_026510,AFLA_026530,AFLA_026540,AFLA_026560	conserved hypothetical protein	255.011	247.576	285.855	235.641	237.37	256.548	239.986	171.712	177.776
XLOC_001522	AFLA_026580	mitochondrial chaperone Frataxin, putative	54.8541	56.2365	43.1216	50.4588	45.196	70.3687	42.6308	63.7977	73.7368
XLOC_001523	AFLA_026620	small nucleolar ribonucleoprotein complex component (Utp5), putative	36.37	30.848	51.5486	39.7406	44.3162	42.8891	38.8176	24.0841	17.8822
XLOC_001524	AFLA_026630	cell cycle regulatory protein, putative	0.145375	0.208612	0.0456487	0	1.07142e-27	0.054374	0.046944	6.50484e-103	4.75253e-21
XLOC_001525	AFLA_026640	RAB geranylgeranyl transferase alpha subunit, putative	35.9658	36.8641	35.5111	37.6572	35.0373	38.7103	30.7098	36.2964	27.6338
XLOC_001526	AFLA_026650	GTPase activating protein (Gyp5), putative	35.5371	39.2799	40.5161	41.7992	42.5939	39.5924	42.2177	31.8085	26.3893
XLOC_001527	AFLA_026690	histone acetylase complex subunit MRG15-2	18.3473	25.0614	19.7604	19.937	17.491	18.4438	17.9159	20.9896	15.8858
XLOC_001528	AFLA_026710,AFLA_026720	iron-sulfur cluster assembly accessory protein Isa1, putative	77.1048	74.7141	67.2969	68.214	64.083	65.8443	81.0346	80.9696	138.27
XLOC_001529	AFLA_026740	conserved hypothetical protein	23.051	25.7831	13.1292	16.8961	17.0608	9.54252	20.9244	22.8553	19.4234
XLOC_001530	AFLA_026760	50S ribosomal protein L24	83.2875	70.4283	79.3302	87.8798	81.9315	87.4465	87.5031	74.9656	67.04
XLOC_001531	AFLA_026770	alpha-1,6-mannosyltransferase subunit, putative	64.6855	63.9107	60.6124	68.6812	64.4638	67.4875	66.7259	63.9434	44.6059
XLOC_001532	AFLA_026790,AFLA_026810,AFLA_026820,AFLA_026840,AFLA_026850,AFLA_027220,AFLA_027230,AFLA_027240,AFLA_027250	fatty acid oxygenase PpoA, putative	427.933	407.376	566.415	398.101	392.481	581.699	378.981	512.388	518.099
XLOC_001533	AFLA_026860,AFLA_026870	hypothetical protein	2.83616	2.92087	3.97876	3.87802	3.75602	4.26845	3.205	3.15745	2.05451
XLOC_001534	AFLA_026880	nicotinamide riboside kinase, putative	10.1511	8.77055	10.6395	13.078	11.587	12.1777	9.28393	11.132	10.047
XLOC_001535	AFLA_026900	developmental regulator VosA	1.71941	1.88551	2.16876	3.3437	3.76902	3.00101	3.45981	3.54877	0.970907
XLOC_001536	AFLA_026900	developmental regulator VosA	1.12176	1.3406	1.01799	1.4316	1.42892	0.828334	0.857372	0.708158	0.697346
XLOC_001537	AFLA_026910	histone acetyltransferase, putative	26.5369	25.3834	28.0982	23.4832	28.4295	28.284	30.5297	23.6027	20.6735
XLOC_001538	AFLA_026920	conserved hypothetical protein	831.809	713.909	842.535	1809.08	821.534	829.837	586.533	726.454	740.718
XLOC_001539	AFLA_026940	DlpA domain protein	21.2799	20.9464	14.7633	16.4206	15.8728	14.2469	14.5476	16.8592	33.5847
XLOC_001540	AFLA_026960	conserved hypothetical protein	20.2435	18.0266	15.6247	18.5914	17.0266	23.0818	22.7606	20.9245	21.2278
XLOC_001541	AFLA_026980	transporter protein smf2	3.37419	3.97644	2.79667	4.1224	3.19009	2.40336	1.77517	2.23529	2.32473
XLOC_001542	AFLA_027000,AFLA_027010,AFLA_027020,AFLA_027030	Sit4-associated protein (Sap185), putative	177.643	189.855	191.078	183.399	202.563	191.251	175.391	158.661	155.814
XLOC_001543	AFLA_027080	hypothetical protein	6.80217	7.12605	7.75459	5.80345	5.82652	5.91879	5.54093	6.49775	11.0924
XLOC_001544	AFLA_027110	C2 domain protein	14.5749	12.7983	6.29619	3.84376	4.06925	8.26736	7.68461	12.1857	126.357
XLOC_001545	AFLA_027130,AFLA_027140	DNA polymerase iota, putative	178.289	182.886	169.629	162.741	148.134	136.2	131.928	106.228	116.574
XLOC_001546	AFLA_027170	kynurenine aminotransferase, putative	27.9039	30.5882	22.3377	26.4257	25.1767	28.1359	23.9925	28.7189	35.4307
XLOC_001547	AFLA_027190	pheromone-regulated multispanning membrane protein Prm1, putative	7.47618	8.36774	7.41471	7.17289	6.5608	5.90716	7.5011	7.51259	5.87096
XLOC_001548	AFLA_027280,AFLA_027290,AFLA_027300	DUF409 domain protein	125.756	126.919	127.484	118.796	125.238	124.371	123.213	110.71	120.325
XLOC_001549	AFLA_027320,AFLA_027330,AFLA_027340	hypothetical protein	39.4498	37.1515	46.39	40.7573	46.4464	46.3807	39.312	35.0117	61.9943
XLOC_001550	AFLA_027380,AFLA_027390	hypothetical protein	225.291	203.979	293.615	271.178	288.604	282.97	238.48	241.242	233.226
XLOC_001551	AFLA_027410	involucrin repeat protein	24.5832	27.5491	26.1307	26.333	28.5058	25.7195	27.8332	24.252	16.9733
XLOC_001552	AFLA_027430,AFLA_027440	Rho guanyl nucleotide exchange factor, putative	76.1986	81.4106	78.9444	82.5801	92.8909	75.3846	94.0565	74.2993	58.9915
XLOC_001553	AFLA_027450	sucrase/ferredoxin-like family protein, putative	17.1114	17.1624	21.2398	21.1688	21.1103	20.4732	14.491	16.629	12.3135
XLOC_001554	AFLA_027470,AFLA_027480	hypothetical protein	20.3269	23.1743	12.6616	14.9945	15.9491	14.107	8.61627	18.0808	6.25995
XLOC_001555	AFLA_027490	3-ketosteroid reductase	11.1058	12.3412	13.1569	13.5986	14.6241	14.5194	15.4855	12.6347	9.11287
XLOC_001556	AFLA_027520	intermembrane space AAA protease IAP-1	74.3559	73.1301	79.9022	74.9128	79.0312	78.7505	75.5485	64.1012	58.6569
XLOC_001557	AFLA_027560	vacuolar protein sorting-associated protein vps13	34.0005	29.5049	20.1154	19.9535	22.0188	20.7913	24.4963	26.5085	45.1369
XLOC_001558	AFLA_027580	iron superoxide dismutase A, putative	166.292	151.656	140.828	130.199	116.272	177.546	149.357	159.202	245.738
XLOC_001559	AFLA_027620	GINS complex subunit Psf3, putative	0.541435	0.502912	0.28923	0.249894	0.209235	0.328166	0.172224	0.196072	0.383919
XLOC_001560	AFLA_027630,AFLA_027640	conserved hypothetical protein	21.9773	23.9438	21.4498	23.3174	25.0275	23.8822	23.7798	17.9213	24.5012
XLOC_001561	AFLA_027650	PHD finger domain protein (Ing1), putative	47.868	46.9129	47.9799	42.7994	48.7702	49.1002	56.3177	48.4483	61.1114
XLOC_001562	AFLA_027680	N-alkane-inducible cytochrome P450, putative	48.764	37.2169	42.6809	34.1182	37.8412	38.3519	58.8523	54.6524	65.9057
XLOC_001563	AFLA_027700	hypothetical protein	61.4798	52.1227	62.8218	65.7543	42.9277	38.8702	22.1372	55.4101	179.165
XLOC_001564	-	N/A	2.97615	2.07768	2.19284	1.99288	1.82068	2.23894	2.17281	2.98738	2.69938
XLOC_001565	AFLA_027710	cyclophilin, putative	1013.59	950.771	721.318	1231.73	931.698	783.249	751.591	1180.74	1185.35
XLOC_001566	AFLA_027730	glycerol dehydrogenase (GldB), putative	99.7483	118.873	105.961	119.777	125.243	118.805	79.5112	107.303	133.583
XLOC_001567	AFLA_027750	conserved hypothetical protein	0.104738	0.150075	0.168238	0.0743971	0.138032	0.198462	0.161628	0.28763	0.231235
XLOC_001568	AFLA_027770	conserved hypothetical protein	30.8745	29.6334	33.8278	31.1724	31.4186	36.5485	33.4846	34.8721	35.2911
XLOC_001569	AFLA_027800	MFS multidrug transporter, putative	6.51097e-147	2.77652e-157	1.43608e-125	6.1543e-70	1.98849e-35	0.312971	7.17298e-27	3.88317e-112	3.23558e-184
XLOC_001570	AFLA_027800	MFS multidrug transporter, putative	5.93014	7.41221	4.79029	4.76146	5.45937	5.14024	2.08685	3.84208	4.3302
XLOC_001571	-	N/A	2.11467	1.92258	1.6464	1.79372	1.40313	1.22538	0.490526	1.32768	1.02789
XLOC_001572	AFLA_027840	cell cycle control protein (Cwf19), putative	22.3354	23.0592	24.2203	23.9442	23.0991	27.0693	19.4502	20.2839	25.7437
XLOC_001573	AFLA_027850	glyoxylate reductase	8.03386	11.178	9.68796	14.5775	12.1522	11.1531	9.89282	13.8759	14.2225
XLOC_001574	AFLA_027870	hypothetical protein	8.10288	0	6.12346	0	0	3.78305	4.9413	0	0
XLOC_001575	AFLA_027900	splicing factor 3a subunit 2, putative	80.6103	75.6026	87.5853	84.8192	77.7981	88.4227	61.5272	64.9018	58.6682
XLOC_001576	AFLA_027920	TIM complex component Tim54	11.4816	11.3496	15.3197	13.4747	13.7294	14.2825	13.9457	10.6769	11.5338
XLOC_001577	AFLA_027940	caffeine-induced death protein Cid2, putative	1.44304e-15	5.17401e-24	3.8029e-109	3.50686e-73	2.44408e-29	3.6303e-50	1.14932e-14	2.56278	1.05282e-48
XLOC_001578	AFLA_027950	formamidopyrimidine-DNA glycosylase, putative	28.638	28.628	27.4654	32.7383	28.0966	31.8109	26.0175	26.8207	23.994
XLOC_001579	AFLA_027970	iron-sulfur cluster assembly associated protein Nar1, putative	19.9395	20.5011	19.4456	16.7281	18.2918	18.6643	19.8833	15.8466	15.6288
XLOC_001580	AFLA_028000	BNR/Asp-box repeat domain protein	21.9666	25.3364	21.0886	20.7334	21.6908	19.9886	19.9321	18.5529	16.9511
XLOC_001581	AFLA_028020	sugar transporter, putative	1.47645	1.45279	1.68712	1.78907	2.1154	2.07905	2.01905	2.00275	1.27304
XLOC_001582	AFLA_028040,AFLA_028050	phosphatidylinositol synthase, putative	51.0712	48.6182	51.7315	50.5085	45.9685	47.8253	37.3954	44.5812	34.1009
XLOC_001583	AFLA_028070	conserved hypothetical protein	15.811	14.7291	17.7765	16.3107	18.8416	18.6338	18.1205	14.785	13.7892
XLOC_001584	AFLA_028090	biotin-dependent 2-oxo acid dehydrogenases acyltransferase, putative	76.9859	57.5516	97.9316	45.4944	71.0312	76.3854	90.1035	117.046	131.558
XLOC_001585	AFLA_028110,AFLA_028120	D-lactate dehydrogenase (cytochrome), putative	37.656	33.6528	24.8427	16.6873	17.359	24.5892	22.2963	21.9623	68.944
XLOC_001586	AFLA_028140	Vacuolar protein sorting-associated protein 26, putative	47.6049	48.4125	51.4431	50.309	55.3742	56.9424	48.6941	45.875	48.1302
XLOC_001587	AFLA_028160,AFLA_028170	ubiquitin conjugating enzyme (MmsB), putative	128.758	133.004	133.436	161.765	136.112	146.965	125.199	132.411	126.911
XLOC_001588	AFLA_028190,AFLA_028200,AFLA_028210	TPR domain protein	184.292	128.225	215.886	166.777	159.022	193.294	163.063	124.342	123.371
XLOC_001589	AFLA_028240	50S ribosomal protein L2	39.0816	38.2463	45.8764	42.3209	43.2317	44.7718	40.8505	35.7874	40.3361
XLOC_001590	AFLA_028250	C6 transcription factor Prf, putative	17.4646	19.4948	17.5257	15.8275	17.4882	17.317	17.9145	15.0637	15.5339
XLOC_001591	AFLA_028290	conserved hypothetical protein	0	0	0	0	0	0	0	0	0.0325077
XLOC_001592	AFLA_028300	muramidase, putative	0.0163689	0.0468676	0.0261109	0.0708682	0	0.0232089	0	0.0289913	0.0147879
XLOC_001593	AFLA_028310,AFLA_028320,AFLA_028330,AFLA_028340,AFLA_028350	conserved hypothetical protein	319.643	206.29	274.781	196.069	208.152	226.7	271.848	339.676	336.23
XLOC_001594	AFLA_028370	conserved hypothetical protein	7.22464	5.35091	6.11853	5.1794	5.14826	4.84685	5.44538	6.73494	7.40931
XLOC_001595	AFLA_028390	4-carboxymuconolactone decarboxylase family protein	18.9213	20.7985	15.9331	20.7081	21.6451	19.7593	21.7802	28.8499	18.0864
XLOC_001596	AFLA_028400,AFLA_028410,AFLA_028420,AFLA_028430,AFLA_028440,AFLA_028450,AFLA_028460,AFLA_028470	conserved hypothetical protein	460.918	352.643	293.187	306.972	282.814	353.392	415.878	419.041	676.651
XLOC_001597	AFLA_028490	conserved hypothetical protein	19.586	18.2096	19.7369	17.242	17.8	20.2231	14.6776	15.6097	33.7971
XLOC_001598	AFLA_028500,AFLA_028510	C6 transcription factor, putative	66.2817	73.6065	82.8589	90.9694	90.3974	82.1881	67.0647	72.0275	82.2089
XLOC_001599	AFLA_028530,AFLA_028550	prefoldin subunit 2, putative	74.6574	76.5578	73.3407	88.2101	80.8478	83.9241	84.6082	93.0521	74.4716
XLOC_001600	AFLA_028580,AFLA_028590	alpha/beta hydrolase, putative	43.2908	47.8951	49.1829	45.4738	52.4469	54.2977	46.768	41.6393	50.2118
XLOC_001601	AFLA_028620	signal recognition particle, putative	40.0278	40.5788	46.7393	41.22	41.3553	45.146	38.7922	38.4703	32.1955
XLOC_001602	AFLA_028630	hypothetical protein	0	0	0	0	0	0	0	0	0
XLOC_001603	AFLA_028640	cytochrome P450 sterol C-22 desaturase, putative	6.34776	7.19712	6.54776	11.8009	11.1425	7.03593	11.3225	4.4745	6.19749
XLOC_001604	AFLA_028650	Rhodanese domain protein	28.9436	24.5541	23.4197	22.7637	20.5507	29.5193	25.84	30.8685	57.2942
XLOC_001605	AFLA_028680,AFLA_028690	TBC domain protein, putative	132.422	137.098	154.228	167.134	160.644	163.147	122.801	115.815	99.1509
XLOC_001606	AFLA_028710	short chain type dehydrogenase, putative	1.78928	2.68331	1.40997	1.04997	1.574	1.20803	1.56374	2.17153	2.34527
XLOC_001607	AFLA_028730	conserved hypothetical protein	0.192417	0	0	1.07747	0.245327	0	0.32195	0.200141	0
XLOC_001608	AFLA_028760	C2H2 transcription factor, putative	24.2872	29.6524	27.4721	29.5492	27.3781	28.1639	23.2535	23.0523	12.408
XLOC_001609	AFLA_028800,AFLA_028810,AFLA_028820,AFLA_028830	Eukaryotic translation initiation factor eIF-5A	3069.41	3006.73	2890.1	3379.44	3460.37	3640.32	2475.42	3590.49	4001.93
XLOC_001610	-	N/A	1.42945	2.28383	3.30234e-99	5.21152	2.83814	0.360466	0.599588	1.21549	1.62863
XLOC_001611	AFLA_028890,AFLA_028900	tartrate dehydrogenase, putative	46.2646	39.4492	77.2766	72.9322	66.2198	58.5557	36.7051	40.0845	32.2239
XLOC_001612	AFLA_028940,AFLA_028950,AFLA_028960,AFLA_028970,AFLA_028980	small nucleolar ribonucleoprotein complex subunit Utp14, putative	315.282	378.484	247.797	293.419	264.808	184.296	269.311	265.273	206.601
XLOC_001613	AFLA_029000,AFLA_029010,AFLA_029020	conserved hypothetical protein	667.592	609.445	617.304	610.399	709.013	690.391	645.331	748.974	2293.43
XLOC_001614	AFLA_029030	Ser/Thr protein phosphatase family protein	18.1678	18.3765	14.9161	16.1572	14.1235	18.1232	19.999	18.9011	54.2072
XLOC_001615	AFLA_029070	ribosome assembly and transport protein Srp40, putative	15.2902	14.3695	22.9463	18.8745	24.0534	20.596	17.4186	11.598	8.13756
XLOC_001616	AFLA_029090,AFLA_029110,AFLA_029120,AFLA_029130,AFLA_029140	cytochrome P450 monooxygenase, putative	127.817	125.291	120.147	119.615	116.163	137.861	128.836	158.963	206.709
XLOC_001617	AFLA_029170,AFLA_029180	C-8 sterol isomerase (Erg-1), putative	58.3659	58.7045	75.4465	69.5385	68.7764	68.5299	61.4126	59.1898	44.0424
XLOC_001618	AFLA_029210	HIT finger domain protein, putative	1.21522	1.04378	1.57889	1.73141	0.372105	1.38195	2.3536	2.25602	1.63419
XLOC_001619	AFLA_029230,AFLA_029240,AFLA_029250,AFLA_029260,AFLA_029270,AFLA_029280	hypothetical protein	431.413	382.853	451.239	415.033	516.453	509.621	456.291	514.435	547.621
XLOC_001620	AFLA_029290,AFLA_029300,AFLA_029310	conserved hypothetical protein	251.758	303.763	179.098	309.277	241.225	216.06	158.6	293.415	562.509
XLOC_001621	AFLA_029340	transcriptional regulator Ngg1, putative	28.5169	30.9672	30.5294	28.9769	30.0881	28.8941	31.3219	27.1654	26.838
XLOC_001622	AFLA_029370	DNA repair protein, putative	6.44071	6.82616	7.29907	6.09662	6.14181	6.28084	8.21783	6.71136	7.24264
XLOC_001623	-	N/A	0.399305	0.517494	0.459888	0.630056	0.25101	0.496656	0.669881	0.609108	0.557758
XLOC_001624	AFLA_029420,AFLA_029430	dipeptidyl-peptidase II, putative	27.9924	33.4383	23.746	26.9965	26.7556	26.5984	33.2732	48.6308	30.7535
XLOC_001625	AFLA_029460	COP9 signalosome complex subunit, putative	23.4131	28.5266	25.3176	26.1105	27.7541	25.1314	27.2588	26.8643	23.4107
XLOC_001626	AFLA_029490,AFLA_029500	mitochondrial intermembrane space translocase subunit Tim10, putative	41.2797	36.3816	45.4908	37.2592	43.6073	42.8635	41.6357	38.4223	41.7129
XLOC_001627	-	N/A	0.0158328	0.0190884	0.0401702	0	0	0	0	0.0278511	0
XLOC_001628	AFLA_029560,AFLA_029570,AFLA_029580	hypothetical protein	96.6424	99.0885	103.468	86.3294	98.2285	91.8133	99.4746	89.3754	77.6801
XLOC_001629	AFLA_029610	hypothetical protein	0	0	0	0	0	0	0	0	0.563192
XLOC_001630	AFLA_029640,AFLA_029650	dynein light chain type 1, putative	269.619	253.357	244.627	294.2	269.271	256.112	273.799	315.386	282.185
XLOC_001631	AFLA_029680	conserved hypothetical protein	43.5792	47.9716	39.6793	46.0946	56.4688	42.8762	68.7287	56.0324	33.2876
XLOC_001632	AFLA_029720,AFLA_029730,AFLA_029750,AFLA_029760	cytochrome P450, putative	275.192	275.089	262.412	289.952	287.005	257.769	250.985	258.235	304.488
XLOC_001633	AFLA_029780	Patatin-like serine hydrolase, putative	15.1031	14.2086	16.6629	9.61939	11.224	17.5162	13.4669	19.272	70.2616
XLOC_001634	AFLA_029800	phospholipase D precursor, putative	10.044	10.1102	6.84503	4.54259	6.23246	6.84732	4.08492	8.91885	5.52113
XLOC_001635	AFLA_029820	SAM domain protein	95.8804	97.5721	106.639	109.194	123.878	105.005	105.529	86.6168	76.9856
XLOC_001636	AFLA_029850,AFLA_029860	cysteine-rich secreted protein	5107.54	5335.03	9279.25	10720.9	9221.9	7543.61	2272.5	3430.19	4320.04
XLOC_001637	AFLA_029880	FAD dependent oxidoreductase, putative	98.6925	40.0594	117.974	14.4427	34.0507	75.0459	93.7976	92.0777	145.265
XLOC_001638	AFLA_029910	disulfide isomerase, putative	39.9924	48.8966	52.9626	62.9137	58.741	52.1429	46.617	47.5989	37.2239
XLOC_001639	AFLA_029930,AFLA_029940	hypothetical protein	25.9335	31.8591	29.0036	29.9002	30.6267	31.0429	27.4136	27.7339	30.907
XLOC_001640	AFLA_029970	conserved hypothetical protein	284.404	338.273	150.574	207.489	160.615	48.389	148.744	229.85	125.209
XLOC_001641	AFLA_029990,AFLA_030000,AFLA_030150,AFLA_030160,AFLA_030180,AFLA_030190	PHD finger and BAH domain protein (Snt2), putative	232.882	242.195	289.124	314.334	308.799	285.148	232.068	202.179	283.661
XLOC_001642	AFLA_030030	eukaryotic translation initiation factor 3 subunit EifCa, putative	79.5318	80.0653	81.2889	83.51	104.187	80.9016	95.8155	70.7283	69.3269
XLOC_001643	AFLA_030050	N-acetyltransferase (Nat5), putative	18.3778	20.1764	19.2969	21.8041	19.0054	25.4339	17.938	23.1185	19.4403
XLOC_001644	AFLA_030080	C2H2 transcription factor (TFIIIA), putative	20.4834	19.3696	27.5335	18.97	21.2407	23.8294	20.1733	14.7557	10.4109
XLOC_001645	AFLA_030100	PH domain protein	31.17	31.7767	31.1995	28.558	31.6869	27.613	39.0862	34.4965	49.1766
XLOC_001646	AFLA_030120,AFLA_030130	mRNA export factor mex67	41.6215	44.2874	45.975	43.298	45.4365	44.3829	42.5329	37.8216	50.4009
XLOC_001647	AFLA_030200	hypothetical protein	1.04177	0.789817	0.756158	1.05466	0.305771	0.679507	0.106571	0.174458	0.119999
XLOC_001648	AFLA_030220	lipopolysaccharide biosynthesis protein rffA, putative	31.6424	30.3119	32.4604	39.8371	37.7202	40.3177	20.8844	25.4027	18.1236
XLOC_001649	AFLA_030240	methionyl-tRNA formyltransferase, putative	15.6812	14.9727	14.5737	19.8486	16.8431	18.5095	12.1323	11.517	8.23531
XLOC_001650	AFLA_030270	conserved hypothetical protein	4.06159	3.92588	3.7489	2.95389	3.40198	4.71099	0.852963	1.12969	2.72775
XLOC_001651	AFLA_030280	protein-tyrosine phosphatase, putative	7.81665	9.17127	5.88985	9.98604	9.18861	6.26355	11.1488	9.00138	7.69861
XLOC_001652	AFLA_030310,AFLA_030320,AFLA_030330	inorganic phosphate transporter, putative	40.3004	44.2891	19.1028	37.5002	31.9255	15.855	28.6231	22.2584	21.3024
XLOC_001653	AFLA_030360	zinc binding dehydrogenase, putative	1.85766	1.90072	2.32341	2.16647	2.12578	2.56637	1.86248	2.46617	2.06932
XLOC_001654	AFLA_030370	cinnamoyl-CoA reductase, putative	3.35575	4.47117	3.75039	5.05635	3.90849	4.23516	3.20236	4.09977	3.73131
XLOC_001655	AFLA_030380,AFLA_030390,AFLA_030400	cation diffusion facilitator, putative	14.1187	15.0138	12.9907	12.4545	13.6319	12.8653	15.2435	13.3378	26.4535
XLOC_001656	AFLA_030420	conserved hypothetical protein	11.3104	5.96865	18.4819	9.08945	12.9388	21.1669	12.6162	12.5845	5.1679
XLOC_001657	AFLA_030430	fatty acid oxygenase PpoC, putative	28.3562	25.6435	41.6077	27.6558	31.1889	37.8071	37.5001	40.4286	22.3907
XLOC_001658	AFLA_030440	dynactin Arp1 p25 subunit	10.2905	11.8422	13.5832	11.1114	12.6108	15.4841	11.6769	12.5631	10.2452
XLOC_001659	AFLA_030460	ADP-ribosylation factor 6, putative	68.1447	61.1315	73.7408	71.903	77.4046	82.3079	74.5179	77.5093	100.114
XLOC_001660	AFLA_030480,AFLA_030490	F-box domain protein	22.657	22.0046	19.5973	20.6867	21.682	22.8923	21.8303	18.3866	23.4455
XLOC_001661	AFLA_030510	sigma-70 region 2 family protein	8.75895	9.02855	9.06486	7.59532	9.48425	6.73422	8.68828	7.54671	5.30994
XLOC_001662	AFLA_030530	C6 transcription factor (Mut3), putative	23.4486	26.6445	27.4772	34.1313	39.4619	26.0781	33.8305	20.5122	20.3442
XLOC_001663	AFLA_030560	hypothetical protein	18.5408	11.498	6.71316	7.24748	8.0117	8.27316	12.4255	16.5824	10.4177
XLOC_001664	AFLA_030570	RAB-33, putative	10.633	9.07666	7.79564	9.56338	7.26593	5.69355	8.62402	14.9736	8.55266
XLOC_001665	AFLA_030580	C2H2 transcription factor PacC, putative	91.9067	94.4685	89.4869	78.678	98.6517	90.5117	118.086	146.303	115.926
XLOC_001666	AFLA_030600	forkhead transcription factor Fkh1/2, putative	33.4898	33.9574	29.5419	23.8582	28.0674	27.5106	33.5354	28.0154	53.9431
XLOC_001667	AFLA_030630	PHD finger domain protein, putative	45.7006	49.1575	44.4629	45.7456	48.1041	45.0585	47.1376	39.3305	38.0643
XLOC_001668	AFLA_030650,AFLA_030660,AFLA_030670,AFLA_030680,AFLA_030690,AFLA_030700	dihydrodipicolinate synthetase family protein	216.671	220.118	258.61	244.559	255.656	246.53	214.645	223.423	261.32
XLOC_001669	AFLA_030750,AFLA_030760	hypothetical protein	1.7302	4.0373	5.31841	0.758287	2.88671	1.27045	0.990705	1.19382	1.71331
XLOC_001670	AFLA_030780,AFLA_030790,AFLA_030810	hypothetical protein	10.5859	7.45909	6.35001	8.86233	6.95469	5.61995	10.2396	8.84602	5.05796
XLOC_001671	AFLA_030830	oxysterol binding protein (Osh5), putative	44.377	54.0099	42.7507	45.9752	43.2624	47.3291	41.928	44.6752	108.525
XLOC_001672	AFLA_030850	hypothetical protein	9.96062	10.4824	11.8265	11.7074	11.1494	11.9458	10.5572	9.41005	7.34763
XLOC_001673	AFLA_030870,AFLA_030880,AFLA_030890,AFLA_030900	conserved hypothetical protein	226.509	249.077	272.11	296.151	297.288	294.417	199.413	213.237	186.617
XLOC_001674	AFLA_030920	cysteine synthase, putative	1.42356	1.22695	1.68833	1.33767	1.71054	1.72181	0.70485	1.13769	1.05946
XLOC_001675	AFLA_030930,AFLA_030940,AFLA_030950,AFLA_030960	fructose-bisphosphate aldolase, class II	678.252	580.462	528.245	526.559	574.822	520.52	549.317	576.743	775.186
XLOC_001676	AFLA_030980	conserved hypothetical protein	27.9372	26.5836	29.9775	26.3164	27.0631	31.9699	23.8221	24.6608	22.7214
XLOC_001677	AFLA_030990	conserved hypothetical protein	7.38073	6.42075	7.27019	5.78313	5.639	6.08373	6.19592	7.71449	6.03556
XLOC_001678	AFLA_031020,AFLA_031030	Taz1-interacting factor, putative	21.86	23.5602	22.0917	21.9055	23.3272	22.4919	22.127	21.0928	17.3113
XLOC_001679	AFLA_031050	conserved hypothetical protein	94.5357	82.2549	206.573	151.936	134.21	96.5297	74.5991	71.3191	39.7185
XLOC_001680	AFLA_031080	FHA domain protein SNIP1, putative	12.2785	9.98021	11.0775	9.82125	8.4781	11.0071	10.4904	11.8977	12.8729
XLOC_001681	AFLA_031100	conserved hypothetical protein	83.3906	98.0364	67.1118	67.2394	61.8955	50.2406	78.35	97.1191	80.5555
XLOC_001682	AFLA_031110	hypothetical protein	6.35894	1.45397	1.32393	13.2135	11.1077	2.63803	2.32071	1.28999	0
XLOC_001683	AFLA_031120	hypothetical protein	1.3422	0.695623	1.91614	0	1.45648	0.248127	0.775031	0.296971	0.639813
XLOC_001684	AFLA_031130	conserved hypothetical protein	14.0986	16.4492	10.1683	11.5423	10.7625	10.9311	9.40485	18.1673	6.48119
XLOC_001685	AFLA_031170,AFLA_031270,AFLA_031290,AFLA_031300	conserved hypothetical protein	246.483	260.593	288.626	256.9	280.3	280.244	246.807	196.803	220.016
XLOC_001686	AFLA_031190,AFLA_031200,AFLA_031210	glutamyl-tRNA(Gln) amidotransferase, B subunit	145.076	165.737	221.193	196.272	218.901	149.454	200.693	161.305	195.748
XLOC_001687	AFLA_031240	O-methyltransferase, putative	3.23801	3.91887	4.98732	6.14287	4.34298	4.81773	4.18168	5.00401	5.02287
XLOC_001688	AFLA_031320	transthyretin domain protein	81.698	83.4686	90.8132	97.5628	106.339	86.3602	79.48	81.0245	80.0433
XLOC_001689	AFLA_031340	bZIP transcription factor (AtfA), putative	77.0167	67.8681	64.5429	50.3962	55.5774	74.3183	56.3403	63.925	337.93
XLOC_001690	AFLA_031350	spindle pole body component (Alp6), putative	19.0352	20.4843	21.115	21.5462	22.291	22.3986	21.6898	20.0805	15.3242
XLOC_001691	AFLA_031360,AFLA_031370	proteasome component Prs2, putative	244.082	228.109	217.567	281.617	241.918	266.77	230.554	265.579	223.215
XLOC_001692	AFLA_031380	class V chitinase, putative	927.575	1142.56	766.951	997.93	766.887	235.736	792.416	1204.94	427.259
XLOC_001693	AFLA_031400	C2H2 transcription factor Swi5	27.7176	32.9024	23.5421	26.1744	26.9734	24.8208	33.5949	31.4841	35.8018
XLOC_001694	-	N/A	0	0	0	0	0	0	0.607246	0.853601	1.89296
XLOC_001695	AFLA_031430	vacuolar assembly protein, putative	14.4061	14.3661	14.0652	13.9544	14.4582	14.5371	13.9771	13.3012	12.3401
XLOC_001696	-	N/A	0.381689	0.28518	0.377011	0.161663	0.154611	0.230416	0.169029	0.269453	0.376084
XLOC_001697	AFLA_031480	conserved hypothetical protein	12.5855	14.9007	15.4695	15.8866	17.64	17.519	20.3302	15.8706	15.6089
XLOC_001698	AFLA_031500	RINT-1 family protein	26.2551	29.3972	31.4243	26.8311	26.8976	31.9638	25.4987	23.1633	22.9008
XLOC_001699	AFLA_031540,AFLA_031550	hypothetical protein	10.0931	11.7586	13.1727	10.8057	13.5218	13.1955	10.4496	8.97354	6.95525
XLOC_001700	AFLA_031580	THUMP domain protein	42.1131	30.2257	39.4106	29.7048	27.098	31.1077	27.8091	33.6886	38.1491
XLOC_001701	AFLA_031590,AFLA_031600	conserved hypothetical protein	68.5317	73.2965	63.7332	72.0417	70.5064	62.852	62.3262	73.66	60.7096
XLOC_001702	AFLA_031630	CFIA complex component Rna14, putative	8.28149	6.89155	9.59962	7.35037	9.27695	9.28638	8.82602	9.25519	9.58345
XLOC_001703	AFLA_031640,AFLA_031650	hypothetical protein	0.390487	0.678527	0.26277	0.488022	0.246434	0.189912	0.200425	0.640933	0.140868
XLOC_001704	AFLA_031670	VanZ domain protein, putative	84.1584	83.2024	84.0223	90.5532	86.4481	97.9062	83.5269	75.3492	93.0617
XLOC_001705	AFLA_031700	cell wall protein, putative	344.79	338.246	358.033	344.046	369.153	362.204	390.87	283.841	278.541
XLOC_001706	AFLA_031710	conserved hypothetical protein	7.52991	7.1776	4.82778	7.46897	5.9089	7.30267	7.87297	7.31597	7.59894
XLOC_001707	AFLA_031760	glutaminase, putative	77.0348	97.691	71.9085	99.6106	90.3085	82.5556	96.6499	98.5957	80.5612
XLOC_001708	AFLA_031770	conserved hypothetical protein	3.21619	1.63733	2.09873	3.15882	2.34695	2.38892	4.28165	3.0331	6.09987
XLOC_001709	AFLA_031780	telomere and ribosome associated protein Stm1, putative	0.775805	0.609251	0.822137	0.755768	0.893422	0.96565	1.01144	1.57938	2.76224
XLOC_001710	AFLA_031860,AFLA_031870	conserved hypothetical protein	86.8457	89.181	52.8891	46.0428	48.5075	68.916	52.8904	56.0201	234.211
XLOC_001711	AFLA_031880	RTA1 domain protein, putative	5.62221	6.21751	6.37652	5.95817	4.86653	4.79529	4.94925	5.51738	4.45839
XLOC_001712	AFLA_031910	acetate kinase, putative	37.1771	30.5219	16.6854	9.46852	9.75375	16.2158	19.7498	30.9218	221.095
XLOC_001713	AFLA_031920	hypothetical protein	0.499157	0.527214	0.448554	0.466078	0.31547	0.402802	0.345199	0.523043	0.675415
XLOC_001714	AFLA_031950,AFLA_031960	RAB GTPase Vps21/Ypt51, putative	486.194	506.097	535.397	547.124	668.344	611.488	505.676	500.614	596.4
XLOC_001715	AFLA_031980	conserved hypothetical protein	10.5843	11.0939	11.5518	11.5362	10.0067	13.4551	10.9006	12.8129	26.2496
XLOC_001716	-	N/A	0.540315	0.683372	0.605836	0.614439	0.575255	0.494066	0.0993448	0.371209	0.310331
XLOC_001717	AFLA_032050	glutamate carboxypeptidase Tre2, putative	41.0182	43.9612	45.0184	41.8013	42.8599	42.2103	38.8715	33.9475	31.6566
XLOC_001718	AFLA_032080	transcription initiation protein	86.3991	83.419	83.8805	82.0352	87.7693	82.3287	88.715	81.162	82.0811
XLOC_001719	AFLA_032110	conserved hypothetical protein	22.1565	24.5924	24.7188	26.6582	23.6768	28.0884	22.2992	21.6066	19.3121
XLOC_001720	AFLA_032130	hemolysin-III channel protein Izh2, putative	9.19792	9.76951	11.225	9.81558	9.8677	11.5329	6.99	10.1954	11.6614
XLOC_001721	AFLA_032150,AFLA_032160	C6 finger domain protein, putative	61.8891	69.0663	54.5575	74.8185	70.513	66.3629	61.5531	92.5865	71.7498
XLOC_001722	AFLA_032180	hypothetical protein	12.5757	3.92078	9.84191	8.83102	5.63863	11.1591	9.45542	10.2467	6.70429
XLOC_001723	AFLA_032200	coiled-coil domain-containing protein, putative	800.94	600.832	904.795	850.957	855.367	789.321	524.422	652.951	490.726
XLOC_001724	AFLA_032220	DNA damage response protein (Dap1), putative	306.911	331.296	391.686	489.269	460.604	358.787	149.668	166.887	150.402
XLOC_001725	AFLA_032240	PQ loop repeat protein	44.3966	47.9234	41.9603	57.3282	48.4073	47.6636	40.5213	43.1106	51.5934
XLOC_001726	AFLA_032270,AFLA_032280,AFLA_032290,AFLA_032300	conserved hypothetical protein	225.621	254.043	183.104	181.628	197.3	211.373	216.967	261.58	349.522
XLOC_001727	AFLA_032320,AFLA_032330	transcription factor TFIIIC complex subunit Tfc6, putative	18.082	24.4767	17.6695	19.2071	17.6336	18.0931	22.2118	19.084	34.3424
XLOC_001728	AFLA_032340	vacuolar sorting protein 35	40.1315	41.8302	40.8644	35.3153	38.5009	40.8953	39.3504	34.761	44.6751
XLOC_001729	AFLA_032360,AFLA_032370	hypothetical protein	92.6572	91.4109	118.22	98.5765	108.868	136.326	88.7476	123.592	138.335
XLOC_001730	AFLA_032410,AFLA_032420	conserved hypothetical protein	4.5158	5.98665	5.28613	6.03256	4.34199	5.05131	3.49381	3.48706	2.88944
XLOC_001731	AFLA_032450	MFS monocarboxylate transporter (Mct), putative	69.1936	61.5693	88.5832	77.3068	85.1957	67.1736	54.5895	46.0466	40.9596
XLOC_001732	AFLA_032470	phosphoglycolate phosphatase, putative	180.557	176.804	224.464	237.966	220.303	188.167	157.749	151.418	197.462
XLOC_001733	AFLA_032490	elongation of fatty acids protein, putative	0.585264	0.731649	0.799707	0.284705	0.58289	0.841808	0.349713	0.393643	0.386703
XLOC_001734	-	N/A	0.222628	0.580604	0.2518	0.151848	0.139317	0.245433	0.206377	0.838681	0.173996
XLOC_001735	AFLA_032510	galactokinase	38.3794	48.7663	37.8655	56.7307	56.3119	41.0588	53.7377	44.9481	43.1613
XLOC_001736	AFLA_032530	DNA replication protein, putative	8.43705	10.529	10.8522	9.94907	11.2419	10.4482	11.8589	9.46176	7.63604
XLOC_001737	AFLA_032550,AFLA_032560,AFLA_032570	hypothetical protein	66.194	58.3665	65.3427	67.2155	57.5603	63.4932	62.5484	59.6603	51.2721
XLOC_001738	AFLA_032590	efflux pump antibiotic resistance protein, putative	2.34043	2.342	2.80153	2.12111	2.43016	3.04115	2.18349	2.25623	1.8038
XLOC_001739	AFLA_032610,AFLA_032620,AFLA_032630	Ccr4-Not transcription complex subunit (NOT1), putative	33.0022	29.2581	24.1268	26.4046	26.6094	26.6314	24.7429	23.2717	40.5666
XLOC_001740	AFLA_032660	HEC/Ndc80p family protein	14.2622	14.8825	15.471	16.4283	15.6415	16.039	14.6453	12.5403	14.8948
XLOC_001741	AFLA_032670	conserved hypothetical protein	37.7039	36.23	46.3246	82.067	62.6968	55.4282	185.778	117.75	203.991
XLOC_001742	AFLA_032680	conserved hypothetical protein	6.31284	6.37982	6.93728	7.07008	7.47006	6.62235	7.51889	5.77683	4.81048
XLOC_001743	AFLA_032720	hypothetical protein	0	0	0	0	0	0	0	0	0
XLOC_001744	AFLA_032730	ubiquinone/menaquinone biosynthesis-related protein	1.27688	1.29909	1.43479	1.97393	1.25661	1.27298	1.08486	1.89588	1.25079
XLOC_001745	AFLA_032750,AFLA_032760,AFLA_032770,AFLA_032780	electron transfer flavoprotein-ubiquinone oxidoreductase	182.885	200.561	183.932	189.291	184.983	180.582	199.889	199.819	227.793
XLOC_001746	AFLA_032820,AFLA_032920	phosphoglycerate mutase family domain protein	1312.19	1163.95	1081.86	1351.36	1102.14	936.457	671.711	814.514	553.577
XLOC_001747	-	N/A	149.272	145.131	145.066	142.745	152.328	130.1	122.293	87.9116	175.896
XLOC_001748	AFLA_032840	forkhead domain protein	2.89033	2.819	2.11847	2.36365	1.78549	2.3154	2.24756	2.67024	3.63638
XLOC_001749	AFLA_032860	conserved hypothetical protein	42.1464	41.3267	47.2054	57.1577	51.3069	51.8063	42.7127	49.157	40.6954
XLOC_001750	AFLA_032890	conserved hypothetical protein	148.09	153.048	96.9818	82.04	83.3209	109.085	91.0472	111.674	736.301
XLOC_001751	AFLA_032940	conserved hypothetical protein	102.478	104.502	77.1113	90.2269	73.7714	60.0569	73.7225	73.1962	52.2823
XLOC_001752	AFLA_032960	MFS transporter, putative	1.01027	0.86586	0.854153	0.886104	0.983405	0.80257	0.865319	0.624726	0.251459
XLOC_001753	AFLA_032970	TfdA family taurine dioxygenase, putative	0.462594	0.393409	0.242723	0.364976	0.373169	0.20746	0.0540056	0.244628	0.220496
XLOC_001754	-	N/A	0.0901526	0.051284	0	0.109667	0.0496994	0.144736	0.124553	0.0461925	0.445525
XLOC_001755	-	N/A	5.75336	5.12805	4.28688	3.56434	3.76367	4.81782	4.50823	4.33943	4.32014
XLOC_001756	AFLA_033020	conserved hypothetical protein	0.118861	0.304923	0	0.328923	0.151588	0	0.348493	0.1281	0.375481
XLOC_001757	-	N/A	1.30123	0.837191	1.00277	0.337661	0.599652	0.837967	0.293984	0.745291	1.57639
XLOC_001758	AFLA_033030,AFLA_033040,AFLA_033050	aureobasidin resistance protein Aur1	57.4607	51.1937	50.407	39.873	42.9842	50.9729	55.11	48.5526	158.366
XLOC_001759	AFLA_033070	acetyltransferase, GNAT family, putative	12.9261	13.175	14.6503	12.4395	15.9672	15.6453	9.57566	14.7233	19.6348
XLOC_001760	AFLA_033090	kinetochore protein mis14, putative	25.7482	23.3436	24.4915	31.0732	21.8992	30.0129	20.3025	24.4238	38.3817
XLOC_001761	AFLA_033110	conserved hypothetical protein	2.92848e-07	8.29204e-07	0.0302033	2.08125e-07	0.0397338	0.038493	4.02897e-07	0.151724	2.93068e-07
XLOC_001762	AFLA_033140	hypothetical protein	2.02831	0.167111	0.334994	0.0932556	0.234333	0.318777	0.174282	0.525695	0.533262
XLOC_001763	AFLA_033150,AFLA_033160	hypothetical protein	45.1177	55.6132	47.9329	49.5461	56.215	46.8868	47.3664	45.6344	49.2966
XLOC_001764	AFLA_033190,AFLA_033200	Kelch motif domain protein	48.9862	49.4354	57.8515	54.3237	55.4402	58.0265	41.7357	40.8964	35.8702
XLOC_001765	AFLA_033220	amidase family protein	6.72106	9.43093	7.51672	6.55531	7.25879	5.86754	6.38224	7.25462	5.5201
XLOC_001766	AFLA_033280	WD repeat protein	27.8773	27.1508	29.8473	30.6407	27.657	31.1289	27.6039	23.6643	20.3741
XLOC_001767	AFLA_033300,AFLA_033310	hypothetical protein	49.9025	45.7841	50.9971	53.2717	46.1592	48.8561	43.2104	61.7188	55.8883
XLOC_001768	AFLA_033320	conserved hypothetical protein	35.9394	34.0763	53.1977	32.5484	34.396	46.3214	33.7385	32.0501	20.0854
XLOC_001769	AFLA_033350,AFLA_033360,AFLA_033380	lipin Smp2, putative	116.959	115.831	136.871	125.749	125.368	133.782	117.055	111.709	103.738
XLOC_001770	AFLA_033400,AFLA_033410	mannosidase MsdS	4759.96	2926.57	3970.55	1028.89	2035.46	5289.99	8592.77	7536.77	12110.6
XLOC_001771	AFLA_033430	oxidoreductase, short-chain dehydrogenase/reductase family	58.806	40.4406	46.3245	40.1445	35.12	67.0427	297.157	264.817	423.827
XLOC_001772	AFLA_033470,AFLA_033480	conserved hypothetical protein	5.48508	5.07263	4.78951	5.15131	5.96038	9.16735	6.94989	7.49803	8.52689
XLOC_001773	AFLA_033520	ubiquitin-like protein DskB, putative	14.9132	29.844	26.0978	22.7056	20.2858	23.0913	16.6026	13.7391	33.2797
XLOC_001774	AFLA_033530	nuclear mRNA splicing factor, putative	34.8009	33.672	46.0985	38.2081	47.3296	45.0888	36.8032	30.9355	24.8131
XLOC_001775	AFLA_033540,AFLA_033550	arrestin (or S-antigen), N-terminal domain protein	19.2237	12.5209	19.1766	10.9255	13.7745	17.7906	31.4482	28.9654	36.4528
XLOC_001776	AFLA_033560	conserved hypothetical protein	5.75128	7.31764	5.28537	7.14216	5.68794	5.05346	5.07274	6.32384	5.04466
XLOC_001777	AFLA_033580	conserved hypothetical protein	11.3969	12.167	11.7711	10.3613	10.36	11.4579	10.4213	9.97776	7.75092
XLOC_001778	AFLA_033600,AFLA_033610	conserved hypothetical protein	31.3464	26.0032	26.6531	28.4158	26.1163	34.7938	39.9354	44.7698	38.0061
XLOC_001779	AFLA_033640,AFLA_033650	26S proteasome non-ATPase regulatory subunit Nas2, putative	698.976	636.855	773.004	783.388	821.195	759.05	669.405	588.934	544.028
XLOC_001780	AFLA_033660,AFLA_033670,AFLA_033680	SWI/SNF family DNA-dependent ATPase Ris1, putative	637.252	665.924	548.801	700.253	500.952	501.396	503.213	474.977	470.204
XLOC_001781	AFLA_033710	conserved hypothetical protein	18.1562	20.8431	20.5814	18.7972	22.6865	20.3244	21.3889	18.619	12.7203
XLOC_001782	-	N/A	2.1326	1.06515	1.08561	0.814499	0.494835	0.361338	0.67222	0.524493	0.738568
XLOC_001783	AFLA_033750	H+/nucleoside cotransporter	89.8178	87.6583	78.1505	81.7385	89.9216	54.3474	101.724	78.2679	33.594
XLOC_001784	AFLA_033770,AFLA_033780	serine/threonine protein kinase, putative	39.7784	41.3556	40.5561	43.4064	47.2956	41.213	38.0142	32.7572	29.3468
XLOC_001785	AFLA_033790	3,4-dihydroxy-2-butanone 4-phosphate synthase	0.0796734	0.0905964	0	0	0.178917	0.198684	0.0785329	0.312338	0.171535
XLOC_001786	AFLA_033810	filament-forming protein (Tpr/p270), putative	24.5159	25.0619	22.5201	27.5618	29.392	25.7139	26.6311	24.2274	24.1973
XLOC_001787	AFLA_033830	magnesium dependent phosphatase, putative	0.796641	0.972492	0.765272	1.22048	0.868618	0.737934	0.500668	0.569502	0.552786
XLOC_001788	AFLA_034870	conserved hypothetical protein	493.109	507.2	419.023	546.719	510.703	404.264	533.951	722.819	322.979
XLOC_001789	AFLA_033900	conserved hypothetical protein	0.282337	0.173525	0.196581	0.204245	0.745503	0.164214	0.232114	0.349841	0.174208
XLOC_001790	AFLA_033920	cell division control protein Cdc4, putative	35.4403	37.6102	36.1434	34.4282	35.7337	32.6938	36.1653	29.036	26.2989
XLOC_001791	AFLA_033940	AP-3 adaptor complex subunit sigma, putative	80.9371	77.5142	75.5271	80.5157	73.6231	80.4138	72.1264	83.7886	61.518
XLOC_001792	AFLA_033960,AFLA_033970,AFLA_033980	phenylacrylic acid decarboxylase, putative	413.223	444.277	440.185	464.347	571.566	477.277	513.735	515.436	414.222
XLOC_001793	AFLA_034010	short chain dehydrogenase, putative	1.11185	1.13245	1.30784	0.753127	1.09134	1.19952	0.744896	1.14841	0.818081
XLOC_001794	AFLA_034030	trehalose-phosphate synthase/phosphatase complex subunit Tps1	47.6387	58.1393	48.243	27.1214	24.7779	55.7543	26.4556	30.347	151.513
XLOC_001795	AFLA_034060	hypothetical protein	61.2902	49.2431	71.274	61.0413	61.9642	63.5533	49.0101	54.5127	36.7627
XLOC_001796	AFLA_034080	dsDNA-dependent ATPase Rad54, putative	6.66592	6.96069	4.881	5.85484	5.34107	5.72777	5.11617	6.51596	6.96264
XLOC_001797	AFLA_034090,AFLA_034100	conserved hypothetical protein	223.126	168.715	142.064	183.828	153.019	109.928	103.867	140.951	61.5819
XLOC_001798	AFLA_034110	conserved hypothetical protein	27.1898	30.6276	30.3448	35.0957	33.8812	33.9007	40.6409	32.7106	26.7805
XLOC_001799	AFLA_034130,AFLA_034140	mitochondrial protein Fmp26, putative	73.3913	70.3854	66.0458	85.1916	87.7423	67.724	66.3301	54.3732	72.7666
XLOC_001800	AFLA_034160,AFLA_034170	protein transport protein Sec24, putative	258.79	298.703	260.158	284.536	286.698	261.39	239.77	239.114	200.899
XLOC_001801	AFLA_034210	proteasome regulatory particle subunit (RpnI), putative	70.5556	74.1337	76.0963	70.4872	73.6687	79.4212	76.246	71.2664	65.3165
XLOC_001802	AFLA_034250,AFLA_034260	integral membrane protein	0.331872	0.24374	0.163699	0.253104	0.0846992	0.164708	0.112714	0.274595	0.51372
XLOC_001803	AFLA_034270,AFLA_034280	conserved hypothetical protein	90.5445	79.3847	99.4038	104.669	121.264	100.385	82.5842	113.085	106.954
XLOC_001804	AFLA_034310	conserved hypothetical protein	45.5889	53.6349	54.1685	48.9693	46.9564	47.085	40.8137	43.9516	36.9561
XLOC_001805	AFLA_034330,AFLA_034350,AFLA_034360,AFLA_034380	beta-alanine synthase, putative	242.95	237.068	169.009	230.235	204.25	177.029	149.589	194.855	141.861
XLOC_001806	AFLA_034390	conserved hypothetical protein	6.02141	0.898462	6.64767	1.99196	2.13382	2.98959	2.32866	1.83545	4.56237
XLOC_001807	AFLA_034400	conserved hypothetical protein	0.650894	0.267298	0.76078	0.0866066	0.520729	0.670687	0.326018	0.362344	0.722013
XLOC_001808	AFLA_034410	aspartate aminotransferase, putative	47.6565	43.5165	49.7796	25.6288	37.3725	71.8242	84.0399	76.0737	103.446
XLOC_001809	AFLA_034430	50S ribosomal protein Mrp49	53.6411	47.5043	56.6507	55.9289	51.6614	60.0012	49.4007	51.6311	44.0007
XLOC_001810	AFLA_034450	WD repeat protein	67.7385	72.8738	75.8191	59.4502	60.1139	74.1518	62.1487	47.1786	40.5639
XLOC_001811	AFLA_034470,AFLA_034490	anthranilate synthase component I, putative	214.452	217.6	203.326	184.107	208.577	195.451	192.147	169.464	292.844
XLOC_001812	-	N/A	0	0	0.0812761	0	0	0.180744	0	0.11023	0.0855977
XLOC_001813	AFLA_034560	conserved hypothetical protein	2.7136	2.09404	2.12441	1.86088	1.7181	2.62907	1.66834	2.38928	2.85031
XLOC_001814	AFLA_034570,AFLA_034580	hypothetical protein	3.07875	2.19041	2.57562	2.43432	3.7115	2.8051	2.29553	4.00348	2.64012
XLOC_001815	AFLA_034600	monocarboxylate transporter, putative	0.490016	0.486009	0.529502	0.72352	0.361097	0.528674	0.568959	0.638306	0.433141
XLOC_001816	-	N/A	1.43796	1.41203	0.685565	0.16689	0.228549	0.248162	0.640327	0.654698	1.32495
XLOC_001817	AFLA_034620	copper amine oxidase	4.79705	5.54224	5.3526	5.77891	6.72723	5.19761	7.10605	7.95142	4.05341
XLOC_001818	AFLA_034630	conserved hypothetical protein	373.492	347.881	382.353	414.776	299.393	376.762	180.071	430.63	569.927
XLOC_001819	AFLA_034650	allantoate permease, putative	0.0508743	0.0293478	0.0682526	0.141768	0	0.0219733	0	0.065057	0
XLOC_001820	AFLA_034660	hypothetical protein	0	0	0	0	0	1.02582	0	0	0
XLOC_001821	AFLA_034680	salicylate hydroxylase, putative	2.02097	1.66481	1.9747	1.82395	0.921525	1.14889	0.563507	1.73637	1.04122
XLOC_001822	AFLA_034700	transcription factor RfeD, putative	98.9484	113.376	91.7361	87.1914	106.915	85.0428	84.3281	80.2206	40.5983
XLOC_001823	AFLA_034730,AFLA_034740	hypothetical protein	9.49019	7.36183	8.84647	7.19413	8.24543	8.90617	9.79609	6.78825	5.45993
XLOC_001824	AFLA_034760	conserved hypothetical protein	3.85446	3.32564	3.97473	2.74256	2.95912	3.96885	4.54493	4.06289	2.76289
XLOC_001825	AFLA_034790	transcription factor, putative	0.668124	0.211861	0.586329	0.817402	0.345199	0.650976	0.75828	0.154933	0.347497
XLOC_001826	AFLA_034820	conserved hypothetical protein	0.0256825	0.12387	0.115582	0.278035	0.0656041	0.131665	0.0514976	0.205182	0.170292
XLOC_001827	-	N/A	0	0	0	0	0	0	0	0	0
XLOC_001828	AFLA_034840	conserved hypothetical protein	33.8421	28.9179	26.9223	20.9685	19.6342	21.5883	24.0202	20.8219	12.7391
XLOC_001829	AFLA_034860	conserved hypothetical protein	0.390725	0.375209	0.424854	2.85402e-88	0.760855	0.338147	0.806989	0.427712	0.178409
XLOC_001830	AFLA_034900	hypothetical protein	18.6264	15.5136	10.6088	6.7684	13.1426	9.92425	15.1413	12.273	15.4292
XLOC_001831	AFLA_034910	ER membrane protein (Pkr1), putative	154.071	158.577	122.144	142.736	140.784	120.493	153.931	162.334	150.8
XLOC_001832	AFLA_034930	hypothetical protein	0.195044	0.231205	0	0	3.9152e-194	0	0.105377	0.132636	0.137594
XLOC_001833	AFLA_034950	glucoamylase precursor, putative	4.66743	9.70051	5.35981	4.56049	3.35708	4.4982	3.07491	4.42167	3.86693
XLOC_001834	AFLA_034980,AFLA_034990	hypothetical protein	12.9576	11.5324	11.0939	12.3795	12.5226	11.3084	13.1559	14.018	12.1551
XLOC_001835	AFLA_035000,AFLA_035010	conserved hypothetical protein	63.8057	54.229	58.1875	65.895	59.3337	66.8184	61.2582	66.6712	49.7204
XLOC_001836	AFLA_035030	ACN9 family domain containing protein, putative	22.1568	18.7292	21.4678	26.0764	22.0444	28.4159	24.5766	29.7152	33.1906
XLOC_001837	AFLA_035040	acetyltransferase, GNAT family, putative	8.85475	9.29892	11.3343	11.3682	10.6701	11.3564	15.3788	21.7134	10.5366
XLOC_001838	AFLA_035080,AFLA_035100	glucose-methanol-choline (gmc) oxidoreductase, putative	15.7466	15.6965	16.0399	15.7675	17.5636	15.1753	22.0277	16.7683	21.8886
XLOC_001839	AFLA_035140	vacuolar fusion protein mon1, putative	13.1069	13.0614	14.527	14.7587	13.8643	14.9444	15.0484	15.42	12.3845
XLOC_001840	AFLA_035160	tyrosine decarboxylase, putative	13.5636	14.9521	10.7972	16.4289	13.1157	9.75365	12.4373	12.0239	7.0352
XLOC_001841	AFLA_035180	RecQ family helicase MusN	4.90614	5.81499	4.71299	5.11332	4.9517	5.17913	6.52868	5.18964	4.73009
XLOC_001842	AFLA_035210	KH domain RNA binding protein	57.3018	53.7645	71.8661	53.5949	59.8413	61.7694	58.2322	46.8223	56.0358
XLOC_001843	AFLA_035240	proteasome component Pup1, putative	115.909	121.792	109.111	132.721	134.898	117.781	99.955	124.467	100.603
XLOC_001844	AFLA_035300	DNA repair protein Rad4, putative	10.6077	9.39606	8.1327	7.66195	6.62042	10.8455	8.4966	12.0992	20.15
XLOC_001845	AFLA_035310	conserved hypothetical protein	5.08542	4.43393	4.16714	4.66362	4.08303	4.70252	5.40515	5.20322	4.29942
XLOC_001846	AFLA_035330	translation release factor eRF3, putative	119.585	127.16	142.475	133.999	153.056	144.843	130.913	108.827	99.4993
XLOC_001847	AFLA_035370	WD repeat protein	32.2524	25.1363	36.3053	29.897	33.2234	31.7999	28.018	18.3396	13.8672
XLOC_001848	AFLA_035380	hypothetical protein	5.57455	22.1393	29.1305	29.9247	6.11284	23.2274	11.2879	7.57056	4.79834
XLOC_001849	AFLA_035400	BTB domain and ankyrin repeat protein	17.1309	17.9242	15.5024	15.3886	15.8711	13.6583	17.8968	13.1234	12.8536
XLOC_001850	AFLA_035430	2-deoxy-D-gluconate 3-dehydrogenase, putative	1.64698	2.40403	1.03975	1.99777	1.03374	1.06037	1.43812	1.54024	1.34388
XLOC_001851	AFLA_035490	ubiquitin C-terminal hydrolase, putative	24.0798	26.313	24.9612	23.753	25.5267	22.8291	22.261	19.7501	35.3242
XLOC_001852	AFLA_035500	cytochrome b5, putative	239.316	248.889	315.571	354.029	338.38	318.327	332.115	303.827	256.28
XLOC_001853	AFLA_035520,AFLA_035530	nucleoside transporter, putative	41.2989	49.8041	45.8479	43.4077	49.837	44.3825	47.9675	42.4543	55.5327
XLOC_001854	AFLA_035540	signal transducing adapter molecule, putative	40.5964	43.5737	36.4153	31.9361	37.1199	35.1654	36.7914	40.5333	77.053
XLOC_001855	AFLA_035550,AFLA_035560,AFLA_035570	PAB-dependent poly(A)-specific ribonuclease subunit (Pan2), putative	43.3507	45.3966	44.6865	44.9823	47.6959	44.8764	40.3169	45.6087	41.519
XLOC_001856	AFLA_035580	alcohol dehydrogenase, putative	28.4977	31.0774	16.64	29.0609	23.2922	15.3603	27.1387	29.8373	17.9681
XLOC_001857	AFLA_035610	DUF967 domain protein	82.9867	78.2062	50.2983	45.8746	46.3236	38.4766	61.3173	69.5814	76.8271
XLOC_001858	AFLA_035660	conserved hypothetical protein	13.4155	11.5535	12.9091	8.73909	9.70455	12.1392	10.8199	14.5235	13.9695
XLOC_001859	AFLA_035690,AFLA_035700,AFLA_035710	conserved hypothetical protein	12.8808	14.2762	9.84459	6.49281	8.83997	8.20519	8.30665	10.3969	7.33013
XLOC_001860	AFLA_035720	12-oxophytodienoate reductase opr, putative	0.944614	0.92619	1.11717	1.5473	1.39971	0.925419	0.694906	0.790678	0.343611
XLOC_001861	AFLA_035730	conserved hypothetical protein	5.51661	5.6699	3.02033	4.3528	3.72299	2.23363	4.17873	3.31879	2.87157
XLOC_001862	AFLA_035740	Bys1 family protein	0.979725	1.09365	0.608023	0.599252	0.813506	0.690077	0.974246	1.6618	1.09157
XLOC_001863	AFLA_035760	Fe-containing alcohol dehydrogenase, putative	25.2272	35.1362	22.7622	39.15	35.6843	25.6816	31.6419	31.341	25.7665
XLOC_001864	AFLA_035770	conserved hypothetical protein	0.15373	0.165732	0.0824244	0.395223	0.254323	0.0473603	0.376806	0.292357	0.314617
XLOC_001865	AFLA_035780,AFLA_035790	conserved hypothetical protein	47.5751	49.7732	50.833	60.8019	61.0004	53.4143	50.1094	53.5787	46.6429
XLOC_001866	AFLA_035810	MFS multidrug transporter, putative	158.987	137.356	117.48	92.4819	75.8454	97.0306	76.0999	123.763	231.808
XLOC_001867	AFLA_035820	hypothetical protein	0	0	0	0	0	0	0	0	0
XLOC_001868	AFLA_035830	hypothetical protein	0.341619	0.168802	0	0	0.187324	0.292255	0	0	0
XLOC_001869	AFLA_035850	C2H2 finger domain protein, putative	59.8336	64.2268	75.9221	67.3633	71.6717	66.6507	50.2828	48.0115	53.9561
XLOC_001870	AFLA_035870,AFLA_035880,AFLA_035890,AFLA_035900,AFLA_035920	conserved hypothetical protein	45.5164	40.3549	59.8104	54.5105	59.3763	39.0266	379.991	261.555	197.269
XLOC_001871	AFLA_035940,AFLA_035950,AFLA_035960	cytomegalovirus gH-receptor family protein, putative	68.733	48.1897	54.1814	37.628	40.0385	71.7234	41.0274	45.6917	135.029
XLOC_001872	AFLA_035980,AFLA_035990	conserved hypothetical protein	43.7649	48.3523	58.7669	51.7404	55.7497	53.371	41.8052	44.5185	75.0118
XLOC_001873	AFLA_036000	salicylate hydroxylase, putative	9.67438	11.6131	8.50565	8.23729	9.51633	8.81059	7.74593	8.80074	9.80384
XLOC_001874	AFLA_036020	cytochrome P450 monooxygenase, putative	9.66655	12.8661	8.05023	8.30877	9.21159	7.58974	8.90687	11.2791	6.52486
XLOC_001875	AFLA_036070	maleylacetoacetate isomerase MaiA	53.3529	48.2141	49.3079	37.2314	43.0426	34.4582	47.7027	59.8188	101.53
XLOC_001876	AFLA_036090	homogentisate 1,2-dioxygenase (HmgA), putative	69.2734	47.2896	75.084	29.9428	60.8056	46.9045	68.9766	92.3042	178.895
XLOC_001877	AFLA_036110	4-hydroxyphenylpyruvate dioxygenase, putative	162.245	88.666	165.129	43.6511	119.658	90.3715	191.983	225.047	519.986
XLOC_001878	AFLA_036130	14-alpha sterol demethylase Cyp51A	60.7649	46.7831	59.9149	29.6688	38.7473	50.4478	68.7832	107.132	89.3391
XLOC_001879	AFLA_036150	conserved hypothetical protein	3.58736	2.66943	2.78127	3.01525	1.50461	1.97402	3.00915	4.88783	2.17695
XLOC_001880	AFLA_036180	heterochromatin protein, putative	43.4142	43.5278	43.3019	49.3696	44.6437	42.6024	40.0368	43.4558	41.6619
XLOC_001881	AFLA_036200,AFLA_036210	conserved hypothetical protein	45.4127	54.8563	52.5307	46.5194	51.5059	49.7266	41.7854	38.6724	30.2956
XLOC_001882	AFLA_036240	conserved hypothetical protein	38.7246	42.8896	43.7879	41.7503	44.7794	45.2945	39.6685	36.7648	78.3918
XLOC_001883	AFLA_036270	lysyl-tRNA synthetase	70.5156	70.6003	80.8595	76.4016	91.5298	77.2798	72.5187	69.3153	72.2081
XLOC_001884	AFLA_036280	conserved hypothetical protein	0.116466	0.15282	0.133145	0.114345	0.1417	0.199807	0.095748	0.112709	0.0159061
XLOC_001885	AFLA_036300	conserved hypothetical protein	0.650396	1.3589	1.05945	0.51146	1.55664	0.888273	1.08551	1.08807	1.04563
XLOC_001886	-	N/A	0.508884	0.583784	0.191295	0.424257	0.100093	0.362282	0.23264	0.374871	0.114246
XLOC_001887	AFLA_036310	hypothetical protein	2.6573	2.8104	0.282683	3.3457	0.351709	0.976644	0	3.22987	0.299555
XLOC_001888	AFLA_036330,AFLA_036340,AFLA_036350	conserved hypothetical protein	42.901	44.458	45.6201	39.025	42.0119	46.8003	39.0882	39.4536	32.9668
XLOC_001889	AFLA_036380,AFLA_036390	hypothetical protein	549.788	542.8	500.096	670.27	507.46	382.249	364.682	410.449	540.362
XLOC_001890	AFLA_036400	conserved hypothetical protein	273.8	302.409	168.558	317.177	250.949	137.634	276.293	406.017	173.221
XLOC_001891	AFLA_036430,AFLA_036440	proteasome regulatory particle subunit (RpnG), putative	341.655	350.91	446.074	299.172	352.966	343.661	471.809	620.559	450.829
XLOC_001892	AFLA_036470	C6 finger domain protein, putative	27.3777	29.0984	31.0904	28.2753	30.0899	30.7946	29.3121	23.1007	21.6767
XLOC_001893	AFLA_036480	chromatin remodeling complex subunit (Rsc9), putative	11.9699	12.7481	13.4288	12.2007	12.5044	13.6186	13.236	10.6223	10.1873
XLOC_001894	AFLA_036550,AFLA_036560	hypothetical protein	17.61	50.4975	14.8242	17.5139	17.1527	14.9847	17.5984	62.9092	24.2868
XLOC_001895	AFLA_036600,AFLA_036610,AFLA_036620,AFLA_036630,AFLA_036640	DUF500 and SH3 domain protein	266.793	283.341	237.797	244.989	233.584	284.421	244.096	228.94	288.427
XLOC_001896	AFLA_036660,AFLA_036670,AFLA_036680,AFLA_036700	lactoylglutathione lyase	257.171	242.609	222.652	222.161	209.364	226.291	204.811	241.966	485.298
XLOC_001897	AFLA_036740	oxidoreductase, 2OG-Fe(II) oxygenase family	4.18982	3.21914	5.46846	3.6099	4.7364	5.28455	4.11259	2.92356	2.60548
XLOC_001898	AFLA_036760,AFLA_036780,AFLA_036790,AFLA_036800	conserved hypothetical protein	33.0813	32.7418	28.1695	30.2837	34.0535	33.8713	26.0809	27.9057	26.7818
XLOC_001899	AFLA_036810	NAD dependent epimerase/dehydratase, putative	10.15	9.51535	9.89669	8.10369	6.07182	9.26992	5.01055	7.43694	9.97633
XLOC_001900	AFLA_036820	conserved hypothetical protein	0.0557023	4.50524e-07	0.130984	0	0.161895	0.262052	0.0435138	0.152521	2.89213e-24
XLOC_001901	AFLA_036830	RNP domain protein	41.5539	33.3306	32.9238	37.4514	28.6574	33.4067	30.3864	35.921	57.2328
XLOC_001902	AFLA_036830	RNP domain protein	35.9662	31.8333	54.6955	38.6551	40.0707	46.146	34.7885	30.413	42.1175
XLOC_001903	AFLA_036840,AFLA_036850	6-phosphogluconate dehydrogenase Gnd1, putative	373.589	396.546	368.827	350.336	382.705	410.862	340.551	422.573	510.103
XLOC_001904	AFLA_036860	nucleotide-sugar transporter, putative	58.9741	65.7188	59.3016	50.643	53.5314	65.609	54.3808	70.8265	66.2563
XLOC_001905	AFLA_036880,AFLA_036890,AFLA_036900,AFLA_036910,AFLA_036920	spindle checkpoint protein bubr1, putative	13.2213	15.8039	11.1781	17.2704	15.0878	12.757	16.1063	17.3742	13.6753
XLOC_001906	-	N/A	1.68054	1.73152	2.291	1.59139	1.96326	1.7309	1.93969	1.91099	3.03132
XLOC_001907	AFLA_036950,AFLA_036960,AFLA_036970,AFLA_036980	hypothetical protein	112.304	109.271	116.279	112.52	112.746	110.577	116.108	125.738	108.088
XLOC_001908	AFLA_037000,AFLA_037010,AFLA_037020	cell cycle control protein tyrosine phosphatase Mih1, putative	36.0167	45.8195	40.9977	43.6403	41.2319	47.3989	42.0738	55.4411	37.8956
XLOC_001909	AFLA_037040	mitochondrial import protein Zim17, putative	18.3257	21.0877	18.3164	18.7337	18.7056	20.0169	21.8493	18.5215	21.1734
XLOC_001910	AFLA_037060	CwfJ domain protein	4.403	4.49092	5.89372	4.08108	5.16638	5.83166	6.17963	4.44336	3.32472
XLOC_001911	AFLA_037100	DNA-directed RNA polymerase I subunit beta (Rpa2), putative	38.0824	32.6981	42.2107	31.5232	37.9632	37.0602	33.8977	25.5506	20.2234
XLOC_001912	AFLA_037130	alpha/beta superfamily hydrolase, putative	1.37587	1.34858	0.675922	0.773948	0.721441	0.350325	0.610079	1.07196	0.56064
XLOC_001913	AFLA_037150	sphingomyelinase family protein, putative	15.0982	16.3678	16.8417	17.6598	16.5548	19.2689	15.6767	14.588	18.4904
XLOC_001914	AFLA_037200	conserved hypothetical protein	38.4204	42.4237	42.1256	42.1713	45.1307	46.1697	39.1224	32.1978	24.9318
XLOC_001915	AFLA_037210,AFLA_037220	conserved hypothetical protein	2.23874	3.40174	1.55734	2.26033	1.99872	1.40454	2.69979	3.99139	4.53353
XLOC_001916	AFLA_037240	lipoyltransferase and lipoate-protein ligase, putative	18.2245	18.789	22.5	22.6411	21.9077	22.7828	18.5616	17.4525	13.5153
XLOC_001917	AFLA_037260	MFS quinate transporter, putative	19.9048	27.599	12.2957	24.3504	17.1408	10.2149	14.3059	12.9681	8.11705
XLOC_001918	AFLA_037270,AFLA_037280	hypothetical protein	4.67319	3.30464	4.11733	5.73923	3.08415	2.65475	3.79463	4.04313	0.80828
XLOC_001919	AFLA_037310,AFLA_037330,AFLA_037340	conserved hypothetical protein	115.837	111.224	124.301	121.447	119.588	139.162	105.996	116.463	100.17
XLOC_001920	AFLA_037350,AFLA_037360	casein kinase I, putative	133.768	145.76	153.19	146.171	140.559	133.155	131.688	125.668	131.353
XLOC_001921	AFLA_037370	regulator of G protein signaling domain protein RgsD	203.639	168.817	230.93	161.439	200.949	200.444	202.339	132.699	184.771
XLOC_001922	AFLA_037390	conserved hypothetical protein	0.73713	0.906804	0.836371	0.65107	0.898756	0.880861	0.539689	0.342426	0.435134
XLOC_001923	AFLA_037410,AFLA_037420,AFLA_037430	RNA polymerase II mediator complex subunit Srb5, putative	33.0526	29.9055	30.3852	30.4428	33.5684	34.9155	36.0652	33.3887	27.4995
XLOC_001924	AFLA_037450	peptidase, putative	13.2159	14.2693	12.2672	16.874	15.6334	18.196	15.2065	19.0054	40.9062
XLOC_001925	AFLA_037480,AFLA_037490	enolase/allergen Asp F 22	411.507	396.419	416.948	408.151	450.96	441.971	360.796	405.981	436.447
XLOC_001926	AFLA_037510,AFLA_037520	endoplasmic reticulum calcium ATPase, putative	147.303	172.643	112.692	178.659	157.999	89.4207	129.102	109.137	54.3557
XLOC_001927	AFLA_037560	conserved hypothetical protein	24.1821	24.7425	24.9122	28.8748	27.1192	30.8203	24.1378	25.3535	15.6538
XLOC_001928	AFLA_037580,AFLA_037590,AFLA_037600,AFLA_037610	MFS transporter, putative	82.7816	84.1122	65.2339	72.2112	71.299	70.0267	67.2951	79.9811	220.258
XLOC_001929	AFLA_037640	hypothetical protein	7.40776	5.41323	13.4392	16.1283	9.72273	6.06552	7.69679	5.10276	10.3021
XLOC_001930	AFLA_037650	endoplasmic reticulum DnaJ domain protein Erj5, putative	70.7724	73.6909	91.2027	89.1166	91.8272	84.3614	71.4182	59.4938	57.6811
XLOC_001931	AFLA_037680	conserved hypothetical protein	0.568349	0.491149	0.23456	0.418515	0.352044	0.368282	0.447154	0.326442	0.438076
XLOC_001932	-	N/A	1.38263	0.373118	0.885769	0.438071	0.189523	0.295918	0.160485	0.160991	0.180759
XLOC_001933	AFLA_037690,AFLA_037700,AFLA_037710,AFLA_037720,AFLA_037730,AFLA_037740,AFLA_037750,AFLA_037760,AFLA_037770	choline dehydrogenase, putative	336.56	252.211	278.387	251.423	246.892	295.237	225.886	219.713	279.562
XLOC_001934	AFLA_037790,AFLA_037810	small nuclear ribonucleoprotein, putative	61.9179	62.9896	68.3335	73.4279	79.5189	71.4459	62.0845	61.0714	44.5188
XLOC_001935	AFLA_037830,AFLA_037850	fumarylacetoacetate hydrolase family protein	258.217	258.016	252.609	273.19	257.496	281.691	230.548	277.837	263.921
XLOC_001936	AFLA_037870,AFLA_037880	mitochondrion biogenesis protein (Mdm31), putative	70.8332	71.716	76.8289	68.7356	67.6221	77.9994	65.0915	61.3811	78.4485
XLOC_001937	AFLA_037900	methyltransferase, putative	95.1097	76.9468	110.477	102.261	102.752	104.277	83.1208	80.3489	51.6082
XLOC_001938	AFLA_037920	mating alpha-pheromone PpgA	9.60377	7.36005	6.18946	7.6101	8.93881	10.7008	9.70491	123.09	6.54309
XLOC_001939	AFLA_037940	proteasome subunit alpha type 3, putative	266.144	226.544	235.588	302.103	254.049	271.726	225.285	274.457	246.241
XLOC_001940	AFLA_037970	SET domain protein	33.3472	35.05	37.3368	30.7503	32.6222	34.4576	29.6087	26.7562	29.719
XLOC_001941	AFLA_022800	conserved hypothetical protein	0.333341	0.436319	0.0364445	0.258244	0.250713	0.0557798	0.0644522	0.06571	0.0218325
XLOC_001942	AFLA_022820	conserved hypothetical protein	149.498	160.081	360.114	321.281	347.567	374.367	88.9869	98.9243	30.4856
XLOC_001943	AFLA_022840	allantoate permease, putative	0.0589049	0.179694	0.0303722	0.147146	0.0688821	0.0785449	0.0366201	0.103595	0
XLOC_001944	AFLA_022860,AFLA_022870,AFLA_022880	hypothetical protein	77.0242	128.839	47.5461	157.613	122.944	27.7109	73.2183	36.2743	31.417
XLOC_001945	AFLA_023000	Ankyrin domain protein	70.1989	56.8661	87.9082	71.7965	69.4078	117.263	62.7139	136.99	241.526
XLOC_001946	AFLA_023020	NRPS-like enzyme, putative	640.061	361.311	607.643	379.063	389.248	795.785	247.556	499	847.115
XLOC_001947	AFLA_023060	hypothetical protein	1.7099	0.832021	1.6945	1.47284	1.60715	2.01399	0.945533	1.05998	1.20228
XLOC_001948	AFLA_023080,AFLA_023100	integral membrane protein TmpA	5.6108	5.4362	6.70433	6.44372	7.00696	6.04301	4.37517	6.72501	6.83319
XLOC_001949	AFLA_023120	quercetin 2,3-dioxygenase family protein	0.0964907	0	0.0777802	0	0.197784	0.208376	0.153015	0.255255	0
XLOC_001950	AFLA_023130	hypothetical protein	0.106507	0.171748	0.0175012	0	0.163568	0.0905211	0.0234573	0.16809	0.128998
XLOC_001951	AFLA_023140,AFLA_023150,AFLA_023160,AFLA_023170	conserved hypothetical protein	7.22924	6.27843	8.32901	7.26907	7.68317	7.91849	4.25504	3.00126	2.08277
XLOC_001952	AFLA_023190	C6 finger domain protein, putative	5.14794	5.46465	4.8119	5.2167	6.24972	5.49746	6.01846	5.75313	4.20556
XLOC_001953	AFLA_023210	FAD dependent oxidoreductase, putative	1.17666	1.09708	0.760555	1.28392	1.24179	1.00996	0.806737	0.822955	0.797751
XLOC_001954	AFLA_023230	general amidase GmdB	0.60396	0.903794	0.720082	0.925075	0.741114	0.868119	1.15706	1.7001	2.88003
XLOC_001955	AFLA_023250	conserved hypothetical protein	34.5186	36.5755	36.823	32.4476	45.3588	40.2991	47.1742	52.7712	149.163
XLOC_001956	AFLA_023280	hypothetical protein	0	0	0	0	0	0	0	0	0
XLOC_001957	AFLA_023300	conserved hypothetical protein	0	0.195194	9.73165e-96	0	0	0.148841	0	0	0
XLOC_001958	AFLA_023320	immunophilin, putative	21.0196	14.2868	18.4022	16.7009	15.8928	21.3011	14.6667	26.951	20.6673
XLOC_001959	AFLA_023330	conserved hypothetical protein	1.58525	1.44232	1.71432	2.17863	1.51728	1.27474	2.53091	3.00683	2.47597
XLOC_001960	AFLA_023350,AFLA_023360	beta-glucosidase, putative	0.573444	0.745847	0.688854	0.769584	1.03651	0.765247	1.88057	1.58667	1.51362
XLOC_001961	AFLA_023380	hexokinase family protein	45.0126	48.076	36.8721	48.245	45.1881	31.5085	46.6319	45.7836	26.2534
XLOC_001962	AFLA_023390	cutinase precursor, putative	119.305	105.706	71.1062	53.9066	30.9249	34.6075	50.8867	110.335	207.878
XLOC_001963	AFLA_023400	pantothenate transporter, putative	9.03854	8.73743	7.1265	9.33652	8.52997	6.39675	11.9987	12.8191	6.9263
XLOC_001964	AFLA_023430	glycosyl transferase, putative	5.32528	6.67536	2.7067	7.01738	3.92844	3.4312	6.16489	7.25084	4.00187
XLOC_001965	-	N/A	0.343518	0.348336	0.236928	0.349122	0.154152	0.341865	0.761945	1.12314	0.860692
XLOC_001966	AFLA_023460	alpha-1,3-glucan synthase Ags1	3.02374	2.79131	2.64589	3.27309	3.15034	3.52343	7.21696	7.95044	9.16093
XLOC_001967	AFLA_023480	alpha-amylase, putative	0.414985	0.76783	0.661472	0.45289	0.856985	0.0949782	1.15128	0.855842	1.71252
XLOC_001968	AFLA_023500	extracellular conserved serine-rich protein	13.5986	8.81859	12.1664	9.17143	9.18686	27.7894	26.8335	40.7935	70.8559
XLOC_001969	AFLA_023540	ABC multidrug transporter, putative	1.28546	1.64016	0.674559	0.636953	0.697468	0.502334	0.690307	1.43194	0.749919
XLOC_001970	AFLA_023560	periplasmic nitrate reductase, putative	0.666657	0.936822	0.705652	0.642699	0.715371	0.767837	2.55808	2.6536	3.49448
XLOC_001971	AFLA_023580	conserved hypothetical protein	3.54651	2.69032	2.51018	3.73706	1.80776	3.53689	3.15577	4.71764	12.1286
XLOC_001972	AFLA_023590	F-box domain protein	25.5666	25.2865	37.6677	25.9913	25.9833	40.9219	41.7649	29.8293	40.0675
XLOC_001973	AFLA_023600	cell wall protein PhiA	0.160104	0.113834	0.109845	0.13531	0.108184	0.17844	0.270412	0.438891	0.431385
XLOC_001974	AFLA_023610	conserved hypothetical protein	2.2654e-06	1.10714e-06	0.0629718	1.02436e-06	0.147828	0.0703362	0.106229	0.0876587	0.0443257
XLOC_001975	AFLA_023630	hypothetical protein	0.293296	0.756172	0.907872	0.837112	0.805085	0.243647	0.427872	0.460816	0.385452
XLOC_001976	AFLA_023650	endo-1,3-1,4-beta-D-glucanase, putative	0.270381	0.547909	0.248017	1.22601	0.398505	0.314287	0.316673	0.746039	0.75361
XLOC_001977	AFLA_023660	hypothetical protein	0	0.0579374	0.0506385	0.13987	0	0	0	0	0
XLOC_001978	AFLA_023680	conserved hypothetical protein	0.630792	0.693949	0.44524	0.119253	0.275583	0.453526	0.269808	0.289578	0.37272
XLOC_001979	AFLA_023690,AFLA_023700,AFLA_023710	conserved hypothetical protein	38.4094	34.3111	32.702	44.9391	31.2937	31.7646	35.4039	31.1253	36.7894
XLOC_001980	AFLA_023730	2-hydroxyacid dehydrogenase, putative	0.533442	0.43111	0.412803	0.253777	0.40667	0.155065	2.02715	4.56844	1.5102
XLOC_001981	AFLA_023760	conserved hypothetical protein	4.28707	3.93947	3.17076	3.64335	3.20823	2.66956	2.72673	2.79418	2.50689
XLOC_001982	AFLA_023770	conserved hypothetical protein	1.69745	2.1014	1.22183	0.903451	0.914096	0.901168	0.5536	1.76074	1.06904
XLOC_001983	AFLA_023790	conserved hypothetical protein	1.23376	1.96182	0.455759	0.593173	0.18129	0.10253	0.0195148	0.729331	0
XLOC_001984	AFLA_023800	conserved hypothetical protein	0.2661	0.350559	0	0.116082	0.0525425	0	0.169058	0.282213	0.34464
XLOC_001985	AFLA_023810,AFLA_023820	conserved hypothetical protein	10.0497	9.92887	7.44047	11.2777	12.1669	7.3831	11.5698	4.88814	39.2557
XLOC_001986	AFLA_023840	conserved hypothetical protein	7.85805	8.25482	4.27391	3.74169	4.22056	4.21789	0.203927	3.77835	6.88416
XLOC_001987	AFLA_023850,AFLA_023860,AFLA_023870	conserved hypothetical protein	40.9426	33.9255	45.2449	53.2279	46.5388	37.789	32.9518	45.3441	32.7002
XLOC_001988	AFLA_023880	conserved hypothetical protein	138.555	115.982	197.636	154.264	140.776	118.112	29.8481	41.0599	49.3347
XLOC_001989	AFLA_023910,AFLA_023920	conserved hypothetical protein	28.7014	22.1712	38.8652	24.3586	23.935	26.3284	44.077	72.4654	44.4103
XLOC_001990	AFLA_023940	hypothetical protein	1.25531	0.546677	1.17096	1.01817	0.977944	1.1846	19.8825	20.3659	20.3142
XLOC_001991	AFLA_023950	conserved hypothetical protein	0.911671	1.62194	0.975292	1.45413	1.07569	1.2031	7.51067	8.56273	13.5229
XLOC_001992	AFLA_024000	FAD dependent oxidoreductase superfamily	2.18951	2.74644	3.11902	3.77959	3.3782	3.20102	2.31994	2.26115	1.69785
XLOC_001993	AFLA_024040	fungal specific transcription factor, putative	5.07511	5.52489	5.0779	4.95794	5.39329	5.01595	7.11575	5.76488	4.76565
XLOC_001994	AFLA_024060,AFLA_024070,AFLA_024080	nonspecific lipid-transfer protein, putative	125.503	150.255	116.388	136.651	132.342	110.113	139.185	130.283	109.868
XLOC_001995	AFLA_024120	conserved hypothetical protein	3.75394	3.90136	3.12135	4.86905	4.13478	2.56502	46.9857	33.9884	19.3671
XLOC_001996	AFLA_024140	xenobiotic compound monooxygenase, DszA family, putative	0.320609	0.381489	0.454917	0.316327	0.416009	0.869172	0.885095	1.93689	3.31507
XLOC_001997	AFLA_024160	kinesin light chain, putative	8.71911	8.53556	9.00949	8.56624	8.31029	8.72907	17.5424	18.5538	17.0332
[truncated: 9,147 more rows]
