# Supplementary material for: Responses of Aspergillus flavus to Oxidative Stress Are Related to Fungal Development Regulator, Antioxidant Enzyme, and Secondary Metabolite Biosynthetic Gene Expression
Source: Front Microbiol. 2016 Dec 21;7:2048. doi: 10.3389/fmicb.2016.02048 (PMC5175028; doi:10.3389/fmicb.2016.02048)
Supplement: Dataset S2 — Genes expressed with FPKM ≥ 2 exclusively in each isolate. [file DataSheet2.XLSX]

## Sheet: NRRL3357
Supplementary Dataset 2. Genes expressed with FPKM ≥ 2 exclusively in each isolate.
Expressed Exclusively in NRRL3357
Locus ID	Accession	Annotation
XLOC_000010	AFLA_072370	hexokinase%2C putative
XLOC_000025	AFLA_072670	zinc-iron transporter%2C putative
XLOC_000033	AFLA_072930	monooxygenase%2C putative
XLOC_000096	AFLA_074410	dihydrodipicolinate synthase%2C putative
XLOC_000182	AFLA_076350	conserved hypothetical protein
XLOC_000183	AFLA_076360	conserved hypothetical protein
XLOC_000270	AFLA_078350	conserved hypothetical protein
XLOC_000300	AFLA_079080	conserved hypothetical protein
XLOC_000413	AFLA_081920	ZIP Zinc transporter%2C putative
XLOC_000486	AFLA_083500	diaminopropionate ammonia-lyase%2C putative
XLOC_000532	AFLA_084990	conserved hypothetical protein
XLOC_000633	AFLA_087680	NADH:flavin oxidoreductase/NADH oxidase family protein
XLOC_000661	AFLA_088410	rhomboid family protein%2C putative
XLOC_000692	AFLA_072400	conserved hypothetical protein
XLOC_000708	AFLA_072830	sugar transporter%2C putative
XLOC_000709	AFLA_072840	aconitase%2C putative
XLOC_000710	AFLA_072850	aconitase%2C mitochondrial%2C putative
XLOC_000718	AFLA_072980	bicyclomycin resistance protein%2C putative
XLOC_000721	AFLA_073010	conserved hypothetical protein
XLOC_000725	AFLA_073080	arabinosidase%2C putative
XLOC_000726	AFLA_073090,AFLA_073100	conserved hypothetical protein
XLOC_000768	AFLA_074210	conserved hypothetical protein
XLOC_000851	AFLA_075860	conserved hypothetical protein
XLOC_000854	-	#N/A
XLOC_000855	AFLA_075920	aldehyde reductase II
XLOC_000912	AFLA_077450	cinnamoyl-CoA reductase%2C putative
XLOC_000951	AFLA_078340	conserved hypothetical protein
XLOC_001232	AFLA_085460,AFLA_085470	conserved hypothetical protein
XLOC_001263	AFLA_086130	NUDIX domain%2C putative
XLOC_001362	AFLA_022810	sugar transporter%2C putative
XLOC_001392	AFLA_023580	conserved hypothetical protein
XLOC_001409	AFLA_023940	hypothetical protein
XLOC_001420	AFLA_024130	conserved hypothetical protein
XLOC_001444	AFLA_024650	short-chain dehydrogenase/reductase%2C putative
XLOC_001479	AFLA_025460,AFLA_025470	sugar transporter%2C putative
XLOC_001577	AFLA_027940	caffeine-induced death protein Cid2%2C putative
XLOC_001618	AFLA_029210	HIT finger domain protein%2C putative
XLOC_001709	AFLA_031780	telomere and ribosome associated protein Stm1%2C putative
XLOC_001954	AFLA_023230	general amidase GmdB
XLOC_001970	AFLA_023560	periplasmic nitrate reductase%2C putative
XLOC_001980	AFLA_023730	2-hydroxyacid dehydrogenase%2C putative
XLOC_001990	AFLA_023940	hypothetical protein
XLOC_001991	AFLA_023950	conserved hypothetical protein
XLOC_001996	AFLA_024140	xenobiotic compound monooxygenase%2C DszA family%2C putative
XLOC_002238	AFLA_030580	C2H2 transcription factor PacC%2C putative
XLOC_002241	AFLA_030620	conserved hypothetical protein
XLOC_002552	AFLA_013500	conserved hypothetical protein
XLOC_002589	AFLA_014250	conserved hypothetical protein
XLOC_002618	AFLA_014890	hypothetical protein
XLOC_002658	AFLA_015970	1-aminocyclopropane-1-carboxylate oxidase%2C putative
XLOC_002755	AFLA_018580	conserved hypothetical protein
XLOC_002805	AFLA_019660	deoxyribonuclease tatD%2C putative
XLOC_002895	AFLA_021930	C6 transcription factor RosA
XLOC_002896	AFLA_021940	conserved hypothetical protein
XLOC_002953	AFLA_013590	conserved hypothetical protein
XLOC_002963	AFLA_013760	endo-1%2C4-beta-glucanase%2C putative
XLOC_002964	AFLA_013770	conserved hypothetical protein
XLOC_002965	AFLA_013790	conserved hypothetical protein
XLOC_003057	AFLA_016020	hscarg dehydrogenase%2C putative
XLOC_003074	AFLA_016380	alcohol dehydrogenase%2C putative
XLOC_003096	AFLA_016760	NmrA-like family protein
XLOC_003171	AFLA_018570	monooxygenase%2C putative
XLOC_003219	AFLA_019630	plasma membrane ammonium transporter (Ato3)%2C putative
XLOC_003307	AFLA_021910,AFLA_021920	NACHT and Ankyrin domain protein
XLOC_003347	AFLA_104380	conserved hypothetical protein
XLOC_003349	AFLA_104420	conserved hypothetical protein
XLOC_003393	AFLA_105560	MFS transporter%2C putative
XLOC_003406	AFLA_105910	endoglucanase%2C putative
XLOC_003461	AFLA_107390,AFLA_107400	hypothetical protein
XLOC_003472	AFLA_107620	conserved hypothetical protein
XLOC_003476	AFLA_107750	conserved hypothetical protein
XLOC_003484	AFLA_107920	hypothetical protein
XLOC_003552	AFLA_109450	apoptosis inducing factor%2C putative
XLOC_003584	AFLA_110190	anticoagulant protein C%2C putative
XLOC_003687	AFLA_113310	nitrosoguanidine resistance protein SNG1%2C putative
XLOC_003742	AFLA_104890	hydrolase%2C putative
XLOC_003759	AFLA_105290	3-beta hydroxysteroid dehydrogenase/isomerase%2C putative
XLOC_003768	AFLA_105500	conserved hypothetical protein
XLOC_003851	AFLA_107540	transketolase%2C putative
XLOC_003857	AFLA_107670,AFLA_107680	hypothetical protein
XLOC_003858	AFLA_107690,AFLA_107700	hypothetical protein
XLOC_003862	AFLA_107790	glucan 1%2C3-beta-glucosidase precursor%2C putative
XLOC_003867	AFLA_107910	hypothetical protein
XLOC_003868	AFLA_107920	hypothetical protein
XLOC_003993	AFLA_110940	hypothetical protein
XLOC_004016	AFLA_111490	hypothetical protein
XLOC_004054	AFLA_112550	conserved hypothetical protein
XLOC_004121	-	#N/A
XLOC_004122	-	#N/A
XLOC_004134	AFLA_038280	dynamin GTPase%2C putative
XLOC_004136	AFLA_038330	hypothetical protein
XLOC_004140	AFLA_038420	endo-chitosanase B
XLOC_004145	AFLA_038520	conserved hypothetical protein
XLOC_004166	AFLA_038920	conserved hypothetical protein
XLOC_004174	-	#N/A
XLOC_004186	AFLA_039350	cutinase%2C putative
XLOC_004189	AFLA_039420	conserved hypothetical protein
XLOC_004192	AFLA_039510	conserved hypothetical protein
XLOC_004205	AFLA_039810	DUF1212 domain membrane protein
XLOC_004217	AFLA_040060	TPR domain protein
XLOC_004241	AFLA_040710,AFLA_040720	iron-sulfur domain containing protein%2C putative
XLOC_004246	AFLA_040820	kinesin light chain%2C putative
XLOC_004273	AFLA_041410	aldehyde dehydrogenase family protein%2C putative
XLOC_004275	AFLA_041450	glutamyl-tRNA(Gln) amidotransferase%2C subunit A
XLOC_004288	-	#N/A
XLOC_004301	AFLA_042320	conserved hypothetical protein
XLOC_004304	AFLA_042420,AFLA_042430,AFLA_042440	hypothetical protein
XLOC_004307	AFLA_042480	zinc-binding oxidoreductase CipB
XLOC_004330	AFLA_043070	C2H2 finger domain protein%2C putative
XLOC_004340	AFLA_043310	conserved hypothetical protein
XLOC_004431	AFLA_045610	carboxylesterase domain containing protein%2C putative
XLOC_004509	AFLA_038270	conserved hypothetical protein
XLOC_004568	AFLA_039740,AFLA_039750	conserved hypothetical protein
XLOC_004569	AFLA_039760	conserved hypothetical protein
XLOC_004579	AFLA_040070	hypothetical protein
XLOC_004605	AFLA_040700	GABA permease%2C putative
XLOC_004657	AFLA_041860,AFLA_041870,AFLA_041880	triacylglycerol lipase (LipA)%2C putative
XLOC_004681	AFLA_042400	AMP-binding enzyme family protein
XLOC_004724	AFLA_043530,AFLA_043540	hypothetical protein
XLOC_004823	AFLA_046180	terminal deoxynucleotidyl transferase%2C putative
XLOC_004950	AFLA_056480	glycosyl transferase%2C putative
XLOC_004991	AFLA_057480	hypothetical protein
XLOC_005057	AFLA_059100	cytochrome B5 mitochondrial%2C putative
XLOC_005061	AFLA_059200	hypothetical protein
XLOC_005062	AFLA_059210	conserved hypothetical protein
XLOC_005077	AFLA_059610	conserved hypothetical protein
XLOC_005079	AFLA_059650	short chain dehydrogenase (AtsC)%2C putative
XLOC_005081	AFLA_059690	conserved hypothetical protein
XLOC_005082	AFLA_059700	conserved hypothetical protein
XLOC_005086	AFLA_059750	conserved hypothetical protein
XLOC_005087	AFLA_059760	hypothetical protein
XLOC_005098	AFLA_059960	conserved hypothetical protein
XLOC_005108	AFLA_060130	NACHT and WD40 domain protein
XLOC_005122	-	#N/A
XLOC_005144	AFLA_061090	MAP kinase SakA
XLOC_005172	AFLA_061730	conserved hypothetical protein
XLOC_005216	AFLA_062820	polyketide synthase%2C putative
XLOC_005245	AFLA_063490	alpha-L-arabinofuranosidase precursor%2C putative
XLOC_005380	AFLA_057440,AFLA_057450	conserved hypothetical protein
XLOC_005431	AFLA_058640	HET and Ankyrin domain protein
XLOC_005438	AFLA_058780	conserved hypothetical protein
XLOC_005441	AFLA_058840	conserved hypothetical protein
XLOC_005470	AFLA_059550	hypothetical protein
XLOC_005478	AFLA_059740,AFLA_059750	conserved hypothetical protein
XLOC_005512	AFLA_060350	hypothetical protein
XLOC_005515	-	#N/A
XLOC_005551	AFLA_061520	conserved hypothetical protein
XLOC_005589	AFLA_062630	conserved hypothetical protein
XLOC_005590	-	#N/A
XLOC_005608	AFLA_062980	conserved hypothetical protein
XLOC_005610	AFLA_063040	conserved hypothetical protein
XLOC_005624	-	#N/A
XLOC_005652	-	#N/A
XLOC_005668	AFLA_131440	conserved hypothetical protein
XLOC_005702	AFLA_132340	conserved hypothetical protein
XLOC_005709	-	#N/A
XLOC_005718	AFLA_132770	lysosomal protective protein precursor%2C putative
XLOC_005927	AFLA_138090	alpha-glucuronidase
XLOC_005928	AFLA_138130,AFLA_138140	hypothetical protein
XLOC_005929	AFLA_138160	conserved hypothetical protein
XLOC_005939	AFLA_138360	endo-1%2C4-beta-xylanase B precursor%2C putative
XLOC_005958	AFLA_138680	pentachlorophenol 4-monooxygenase%2C putative
XLOC_005968	AFLA_138990	hypothetical protein
XLOC_005971	AFLA_139080	AAA ATPase%2C putative
XLOC_005979	AFLA_139220	aflO/ omtB/ dmtA/ O-methyltransferase B
XLOC_005980	AFLA_139230,AFLA_139240,AFLA_139250	aflI/ avfA/ cytochrome P450 monooxygenase
XLOC_005982	AFLA_139290	aflMa/ hypE/ hypothetical protein
XLOC_006024	AFLA_131700	nitrilotriacetate monooxygenase component A%2C putative
XLOC_006064	-	#N/A
XLOC_006076	AFLA_133010	hypothetical protein
XLOC_006222	AFLA_136890	monooxygenase%2C putative
XLOC_006259	AFLA_137920	MFS siderophore iron transporter%2C putative
XLOC_006270	AFLA_138150	hypothetical protein
XLOC_006313	AFLA_139140	aflYa/ nadA/ NADH oxidase
XLOC_006316	AFLA_139200	aflQ/ ordA/ ord-1/ oxidoreductase/ cytochrome P450 monooxigenase
XLOC_006332	AFLA_139640,AFLA_139650	hypothetical protein
XLOC_006339	AFLA_064080	matrix metalloproteinase%2C putative
XLOC_006351	AFLA_064450,AFLA_064460	aminotransferase GliI-like%2C putative
XLOC_006352	AFLA_064490	conserved hypothetical protein
XLOC_006354	AFLA_064550	membrane dipeptidase GliJ-like%2C putative
XLOC_006359	AFLA_064690	conserved hypothetical protein
XLOC_006360	AFLA_064710	pantothenate transporter%2C putative
XLOC_006361	AFLA_064720	sugar transporter%2C putative
XLOC_006363	AFLA_064770	hypothetical protein
XLOC_006376	AFLA_065040	conserved hypothetical protein
XLOC_006377	AFLA_065050	Defensin domain protein
XLOC_006397	AFLA_065470	NAD dependent epimerase/dehydratase family protein
XLOC_006451	AFLA_066630,AFLA_066640	transcriptional activator protein acu-15%2C putative
XLOC_006457	AFLA_066740,AFLA_066750,AFLA_066760	MSF multidrug transporter%2C putative
XLOC_006458	AFLA_066780	geranylgeranyl pyrophosphate synthase%2C putative
XLOC_006506	AFLA_068230	hypothetical protein
XLOC_006607	AFLA_070890	hypothetical protein
XLOC_006648	AFLA_064440	transport protein%2C putative
XLOC_006649	AFLA_064470	cytochrome P450%2C putative
XLOC_006650	AFLA_064480	conserved hypothetical protein
XLOC_006655	AFLA_064590	O-methyltransferase%2C putative
XLOC_006657	AFLA_064620	conserved hypothetical protein
XLOC_006738	AFLA_066460	developmental regulator AflYf / VeA
XLOC_006891	AFLA_070630	conserved hypothetical protein
XLOC_006981	AFLA_089960	conserved hypothetical protein
XLOC_007231	AFLA_096660	conserved hypothetical protein
XLOC_007271	-	#N/A
XLOC_007275	AFLA_089860	lipase 1 precursor%2C putative
XLOC_007308	AFLA_090600	conserved hypothetical protein
XLOC_007440	AFLA_094260	IBR finger domain protein
XLOC_007443	AFLA_094320	ankyrin repeat domain%2C putative
XLOC_007446	AFLA_094440	spherulin 4-like cell surface protein%2C putative
XLOC_007515	AFLA_096130	conserved hypothetical protein
XLOC_007534	AFLA_096590	monoxygenase%2C putative
XLOC_007549	-	#N/A
XLOC_007559	AFLA_123280	conserved hypothetical protein
XLOC_007573	AFLA_123700	extracellular proline-rich protein
XLOC_007599	AFLA_124310	rhamnogalacturonase%2C putative
XLOC_007627	AFLA_124870,AFLA_124880	conserved hypothetical protein
XLOC_007662	AFLA_125450,AFLA_125460,AFLA_125470	conserved hypothetical protein
XLOC_007666	AFLA_125530	conserved hypothetical protein
XLOC_007697	AFLA_126210	conserved hypothetical protein
XLOC_007710	AFLA_126430	conserved hypothetical protein
XLOC_007737	AFLA_126930,AFLA_126940,AFLA_126950,AFLA_126960	conserved hypothetical protein
XLOC_007745	AFLA_127100	conserved hypothetical protein
XLOC_007747	AFLA_127140	conserved hypothetical protein
XLOC_007749	AFLA_127180	hypothetical protein
XLOC_007839	AFLA_129450	MFS transporter%2C putative
XLOC_007884	AFLA_122970	conserved hypothetical protein
XLOC_007957	AFLA_124660	pectin lyase precursor%2C putative
XLOC_007970	AFLA_124980	4-carboxymuconolactone decarboxylase%2C putative
XLOC_007987	-	#N/A
XLOC_007989	AFLA_125410	monocarboxylate permease%2C putative
XLOC_007990	AFLA_125440	conserved hypothetical protein
XLOC_007991	AFLA_125480	conserved hypothetical protein
XLOC_007995	AFLA_125570,AFLA_125580,AFLA_125590	hypothetical protein
XLOC_008001	AFLA_125710	conserved hypothetical protein
XLOC_008005	AFLA_125840	conserved hypothetical protein
XLOC_008014	AFLA_126000	carboxylesterase hlo%2C putative
XLOC_008020	AFLA_126150	conserved hypothetical protein
XLOC_008040	-	#N/A
XLOC_008154	AFLA_129520	hypothetical protein
XLOC_008198	-	#N/A
XLOC_008199	AFLA_000330	Ankyrin domain protein
XLOC_008200	AFLA_000350,AFLA_000360,AFLA_000370,AFLA_000380,AFLA_000390	NAD dependent epimerase/dehydratase%2C putative
XLOC_008201	AFLA_000510	conserved hypothetical protein
XLOC_008207	AFLA_000600	amino acid transporter%2C putative
XLOC_008209	AFLA_000640	polyamine oxidase%2C putative
XLOC_008219	AFLA_000930	acetolactate synthase%2C large subunit%2C putative
XLOC_008229	AFLA_001130	hypothetical protein
XLOC_008230	AFLA_001140,AFLA_001150	conserved hypothetical protein
XLOC_008232	AFLA_001200	conserved hypothetical protein
XLOC_008237	AFLA_001280	isoflavone reductase family protein CipA%2C putative
XLOC_008241	AFLA_001390	conserved hypothetical protein
XLOC_008252	AFLA_001650	efflux pump antibiotic resistance protein%2C putative
XLOC_008259	AFLA_001810	conserved hypothetical protein
XLOC_008269	AFLA_002080	hypothetical protein
XLOC_008313	AFLA_003080	hypothetical protein
XLOC_008321	AFLA_003200	hypothetical protein
XLOC_008355	AFLA_004000	conserved hypothetical protein
XLOC_008391	AFLA_004820	conserved hypothetical protein
XLOC_008414	AFLA_005190	hypothetical protein
XLOC_008478	AFLA_000500	conserved hypothetical protein
XLOC_008480	AFLA_000530	conserved hypothetical protein
XLOC_008481	AFLA_000540	amidase%2C putative
XLOC_008501	AFLA_001070	ABC transporter%2C putative
XLOC_008506	AFLA_001130	hypothetical protein
XLOC_008507	-	#N/A
XLOC_008532	AFLA_001680	conserved hypothetical protein
XLOC_008534	AFLA_001710	aldo-keto reductase%2C putative
XLOC_008536	AFLA_001750	cell surface protein Mas1%2C putative
XLOC_008540	AFLA_001810	conserved hypothetical protein
XLOC_008541	AFLA_001840	conserved hypothetical protein
XLOC_008550	AFLA_002000	DUF821 domain protein
XLOC_008630	AFLA_003990	conserved hypothetical protein
XLOC_008635	-	#N/A
XLOC_008636	AFLA_004130	hypothetical protein
XLOC_008648	AFLA_004290	conserved hypothetical protein
XLOC_008653	AFLA_004360	alcohol dehydrogenase%2C putative
XLOC_008695	AFLA_005310	vacuolar ATP synthase proteolipid subunit%2C putative
XLOC_008697	AFLA_005340	conserved hypothetical protein
XLOC_008767	-	#N/A
XLOC_008848	AFLA_049860	hypothetical protein
XLOC_008861	AFLA_050200	conserved hypothetical protein
XLOC_008992	AFLA_053430	3-hydroxyacyl-CoA dehyrogenase%2C putative
XLOC_009000	AFLA_053570	conserved hypothetical protein
XLOC_009027	AFLA_054250,AFLA_054260	conserved hypothetical protein
XLOC_009037	AFLA_054470	class V chitinase Chi100
XLOC_009248	AFLA_053230	conserved hypothetical protein
XLOC_009267	AFLA_053620	geranylgeranyl pyrophosphate synthase%2C putative
XLOC_009294	AFLA_054160	hypothetical protein
XLOC_009341	AFLA_097920	C6 transcription factor%2C putative
XLOC_009391	AFLA_099170	conserved hypothetical protein
XLOC_009471	AFLA_101400	conserved hypothetical protein
XLOC_009542	AFLA_103210	mating-type protein MAT alpha 1
XLOC_009582	AFLA_097280	mao-B%2C putative
XLOC_009613	AFLA_098070	hypothetical protein
XLOC_009634	AFLA_098560	hypothetical protein
XLOC_009665	AFLA_099340	conserved hypothetical protein
XLOC_009703	AFLA_100240	glucose dehydrogenase%2C putative
XLOC_009738	AFLA_101080	conserved hypothetical protein
XLOC_009834	AFLA_103640	C6 transcription factor (Fcr1)%2C putative
XLOC_009871	AFLA_116110	C6 transcription factor%2C putative
XLOC_009958	AFLA_118090,AFLA_118100	conserved hypothetical protein
XLOC_010029	-	#N/A
XLOC_010051	AFLA_120240	hypothetical protein
XLOC_010057	AFLA_120390	conserved hypothetical protein
XLOC_010150	AFLA_115630	hypothetical protein
XLOC_010151	AFLA_115640,AFLA_115650	hypothetical protein
XLOC_010156	AFLA_115830	conserved hypothetical protein
XLOC_010172	AFLA_116240	hypothetical protein
XLOC_010203	AFLA_117110	conserved hypothetical protein
XLOC_010245	AFLA_118120	hscarg dehydrogenase%2C putative
XLOC_010269	AFLA_118640	hypothetical protein
XLOC_010270	-	#N/A
XLOC_010345	AFLA_120470,AFLA_120480,AFLA_120490	conserved hypothetical protein
XLOC_010452	-	#N/A
XLOC_010504	AFLA_008660	hypothetical protein
XLOC_010526	AFLA_009220	conserved hypothetical protein
XLOC_010536	AFLA_009440	cytochrome B5%2C putative
XLOC_010587	AFLA_010610	enoyl-CoA hydratase/isomerase family protein
XLOC_010608	AFLA_011060	conserved hypothetical protein
XLOC_010628	AFLA_011440	endoglucanase%2C putative
XLOC_010640	AFLA_011710	conserved hypothetical protein
XLOC_010691	AFLA_007990	conserved hypothetical protein
XLOC_010744	AFLA_009120,AFLA_009130,AFLA_009140	NRPS-like enzyme%2C putative
XLOC_010765	AFLA_009470	short chain alcohol dehydrogenase%2C putative
XLOC_010784	AFLA_009780	hypothetical protein
XLOC_010825	AFLA_010740	lysosomal protective protein precursor%2C putative
XLOC_010829	AFLA_010830	conserved hypothetical protein
XLOC_010854	AFLA_011520	conserved hypothetical protein
XLOC_010871	AFLA_011910	triacylglycerol lipase%2C putative
XLOC_010894	AFLA_114240	hypothetical protein
XLOC_010907	AFLA_114660,AFLA_114670,AFLA_114680	ankyrin%2C putative
XLOC_010930	-	#N/A
XLOC_011063	-	#N/A
XLOC_011084	-	#N/A
XLOC_011110	-	#N/A
XLOC_011112	-	#N/A
XLOC_011125	-	#N/A
XLOC_011131	-	#N/A
XLOC_011135	-	#N/A
XLOC_011144	-	#N/A

## Sheet: AF13
Supplementary Dataset 2. Genes expressed with FPKM ≥ 2 exclusively in each isolate.
Expressed Exclusively in AF13
Locus ID	Accession	Annotation
XLOC_000068	AFLA_073730	Rho GTPase activator (Bem2)%2C putative
XLOC_000209	AFLA_076860	MOSC domain protein
XLOC_000293	AFLA_078940	hypothetical protein
XLOC_000635	AFLA_087700	hypothetical protein
XLOC_000739	AFLA_073390	3-oxoacyl-[acyl-carrier-protein] reductase%2C putative
XLOC_000814	AFLA_075220	hypothetical protein
XLOC_000832	AFLA_075550	conserved hypothetical protein
XLOC_000866	AFLA_076210	hypothetical protein
XLOC_000928	AFLA_077780	hypothetical protein
XLOC_001947	AFLA_023060	hypothetical protein
XLOC_002002	AFLA_024280	cell wall glycosyl hydrolase Dfg5%2C putative
XLOC_002248	AFLA_030840	RTA1 domain protein%2C putative
XLOC_002541	AFLA_013240	C6 transcription factor%2C putative
XLOC_002623	AFLA_015020	conserved hypothetical protein
XLOC_002693	AFLA_016930	O-methyltransferase%2C putative
XLOC_002772	AFLA_018910	elastase%2C putative
XLOC_002816	AFLA_019910	conserved hypothetical protein
XLOC_002861	-	#N/A
XLOC_002924	-	#N/A
XLOC_003055	AFLA_015980	conserved hypothetical protein
XLOC_003172	AFLA_018590	aspartate aminotransferase%2C putative
XLOC_003198	AFLA_019160	conserved hypothetical protein
XLOC_003218	-	#N/A
XLOC_003557	AFLA_109540,AFLA_109550	hypothetical protein
XLOC_003807	AFLA_106410	vitamin H transporter%2C putative
XLOC_004260	AFLA_041150	cenp-B%2C putative
XLOC_004486	AFLA_047120	hypothetical protein
XLOC_004525	AFLA_038630	cytochrome P450%2C putative
XLOC_004551	AFLA_039440	hypothetical protein
XLOC_004609	-	#N/A
XLOC_004635	AFLA_041290	short chain dehydrogenase%2C putative
XLOC_004676	AFLA_042340	conserved hypothetical protein
XLOC_005067	AFLA_059330	hypothetical protein
XLOC_005141	AFLA_061010,AFLA_061020	conserved hypothetical protein
XLOC_005249	AFLA_063580	short chain type dehydrogenase%2C putative
XLOC_005424	AFLA_058500	WD-repeat protein%2C putative
XLOC_005659	AFLA_131190	hypothetical protein
XLOC_005952	AFLA_138610	hypothetical protein
XLOC_006034	AFLA_131950	carnitinyl-CoA dehydratase%2C putative
XLOC_006455	AFLA_066720	nonribosomal peptide synthase%2C putative
XLOC_006484	AFLA_067560	hypothetical protein
XLOC_006992	AFLA_090260	conserved hypothetical protein
XLOC_007284	AFLA_090070	allergen%2C putative
XLOC_007359	AFLA_091970	hypothetical protein
XLOC_007623	AFLA_124770	hypothetical protein
XLOC_007636	AFLA_125070	efflux pump antibiotic resistance protein%2C putative
XLOC_008418	AFLA_005290	conserved hypothetical protein
XLOC_008679	AFLA_004910	MFS multidrug transporter%2C putative
XLOC_008832	AFLA_049550	conserved hypothetical protein
XLOC_009309	-	#N/A
XLOC_009495	AFLA_101810	conserved hypothetical protein
XLOC_009742	AFLA_101210	septin
XLOC_009876	AFLA_116200	conserved hypothetical protein
XLOC_009930	AFLA_117520	hypothetical protein
XLOC_010056	AFLA_120360	conserved hypothetical protein
XLOC_010336	AFLA_120320,AFLA_120330	integral membrane protein (Pth11)%2C putative
XLOC_010514	AFLA_008900	conserved hypothetical protein
XLOC_010562	AFLA_009980	ABC multidrug transporter%2C putative
XLOC_010629	AFLA_011450	hypothetical protein
XLOC_010634	AFLA_011540	conserved hypothetical protein
XLOC_010737	AFLA_008950	aminotransferase%2C classes I and II family%2C putative
XLOC_010869	-	#N/A

## Sheet: Tox4
Supplementary Dataset 2. Genes expressed with FPKM ≥ 2 exclusively in each isolate.
Expressed Exclusively in Tox4
Locus ID	Accession	Annotation
XLOC_000147	AFLA_075470	conserved hypothetical protein
XLOC_000240	AFLA_077710,AFLA_077720	secretory lipase%2C putative
XLOC_000883	-	#N/A
XLOC_001126	AFLA_082790	conserved hypothetical protein
XLOC_001185	AFLA_084280	cytochrome P450 monooxygenase%2C putative
XLOC_001262	AFLA_086120	hypothetical protein
XLOC_001571	-	#N/A
XLOC_001762	AFLA_033140	hypothetical protein
XLOC_001782	-	#N/A
XLOC_001821	AFLA_034680	salicylate hydroxylase%2C putative
XLOC_001850	AFLA_035430	2-deoxy-D-gluconate 3-dehydrogenase%2C putative
XLOC_001982	AFLA_023770	conserved hypothetical protein
XLOC_002007	AFLA_024340	conserved hypothetical protein
XLOC_002015	AFLA_024550	conserved hypothetical protein
XLOC_002168	AFLA_028720	NRPS-like enzyme%2C putative
XLOC_002586	AFLA_014160	alcohol dehydrogenase%2C putative
XLOC_002975	AFLA_014010	integral membrane protein
XLOC_003310	-	#N/A
XLOC_003324	AFLA_022350	conserved hypothetical protein
XLOC_003621	AFLA_111440	hypothetical protein
XLOC_003876	AFLA_108160	extracellular polygalacturonase%2C putative
XLOC_004256	AFLA_041120	hypothetical protein
XLOC_004270	AFLA_041360	hypothetical protein
XLOC_004426	AFLA_045480	conserved hypothetical protein
XLOC_004432	AFLA_045640	hydrolase%2C putative
XLOC_004581	AFLA_040090	conserved hypothetical protein
XLOC_004905	AFLA_055300	conserved hypothetical protein
XLOC_005101	AFLA_060000	metallo-beta-lactamase domain protein
XLOC_005231	AFLA_063130,AFLA_063140	conserved hypothetical protein
XLOC_005421	AFLA_058430	hypothetical protein
XLOC_005779	AFLA_134600	conserved hypothetical protein
XLOC_005826	AFLA_135760	hypothetical protein
XLOC_005848	AFLA_136210	conserved hypothetical protein
XLOC_005872	AFLA_136900	hypothetical protein
XLOC_005921	AFLA_137930	aldehyde dehydrogenase%2C putative
XLOC_006105	AFLA_133760	aminotransferase%2C putative
XLOC_006143	AFLA_134760	hypothetical protein
XLOC_006179	AFLA_135750	conserved hypothetical protein
XLOC_006408	AFLA_065710	conserved hypothetical protein
XLOC_006767	AFLA_067220,AFLA_067230	conserved hypothetical protein
XLOC_007013	AFLA_090870	hypothetical protein
XLOC_007104	AFLA_093510	conserved hypothetical protein
XLOC_007329	AFLA_091160,AFLA_091170	conserved hypothetical protein
XLOC_007379	AFLA_092620	hypothetical protein
XLOC_007416	AFLA_093610	hypothetical protein
XLOC_007441	AFLA_094270,AFLA_094280	conserved hypothetical protein
XLOC_007445	AFLA_094390,AFLA_094400	hypothetical protein
XLOC_007655	-	#N/A
XLOC_008002	AFLA_125730	hypothetical protein
XLOC_008077	AFLA_127410	conserved hypothetical protein
XLOC_008100	-	#N/A
XLOC_008124	AFLA_128680	flavin-binding monooxygenase%2C putative
XLOC_008195	-	#N/A
XLOC_008284	AFLA_002380	conserved hypothetical protein
XLOC_008505	AFLA_001120	conserved hypothetical protein
XLOC_008688	-	#N/A
XLOC_008854	AFLA_049940,AFLA_049950	G1/S-specific cyclin Pcl5%2C putative
XLOC_008954	AFLA_052520	hypothetical protein
XLOC_008988	AFLA_053370	conserved hypothetical protein
XLOC_009089	AFLA_049100	aminotransferase%2C putative
XLOC_009176	AFLA_051460	vitamin H transporter%2C putative
XLOC_009278	AFLA_053870	polyketide synthase%2C putative
XLOC_009927	AFLA_117390	alpha-ketoglutarate-dependent sulfonate dioxygenase%2C putative
XLOC_009999	AFLA_119000	O-methyltransferase%2C putative
XLOC_010045	AFLA_120090	lipopolysaccharide-induced transcription factor regulating tumor necrosis factor alpha%2C putative
XLOC_010109	AFLA_121740	hypothetical protein
XLOC_010125	AFLA_122100	sphingosine phosphate lyase%2C putative
XLOC_010198	-	#N/A
XLOC_010204	AFLA_117130	conserved hypothetical protein
XLOC_010283	AFLA_118940	polyketide synthase%2C putative
XLOC_010493	AFLA_008420	hypothetical protein
XLOC_010498	AFLA_008510	hypothetical protein
XLOC_010964	AFLA_114850	hypothetical protein

## Sheet: NRRL3357 & AF13
Supplementary Dataset 2. Genes expressed with FPKM ≥ 2 exclusively in each isolate.
Expressed Exclusively in NRRL3357 and AF13
Locus ID	Accession	Annotation
XLOC_000099	AFLA_074450	aldo-keto reductase%2C putative
XLOC_000112	AFLA_074750	conserved hypothetical protein
XLOC_000326	AFLA_079760	hypothetical protein
XLOC_000353	AFLA_080380	conserved hypothetical protein
XLOC_000437	AFLA_082390	beta-xylosidase XylA
XLOC_000565	AFLA_085710	arsenite efflux transporter (ArsB)%2C putative
XLOC_000697	AFLA_072490	hypothetical protein
XLOC_000910	AFLA_077410	acyl-CoA dehydrogenase%2C putative
XLOC_001078	AFLA_081790	phenol 2-monooxygenase%2C putative
XLOC_001206	AFLA_084850	serine/threonine protein kinase (Kin4)%2C putative
XLOC_001452	AFLA_024800	conserved hypothetical protein
XLOC_001581	AFLA_028020	sugar transporter%2C putative
XLOC_001959	AFLA_023330	conserved hypothetical protein
XLOC_002004	AFLA_024310	hypothetical protein
XLOC_002568	AFLA_013780	conserved hypothetical protein
XLOC_002637	AFLA_015390	C6 transcription factor%2C putative
XLOC_002665	AFLA_016200,AFLA_016210	bypass of stop codon protein%2C putative
XLOC_002824	AFLA_020070	DUF1212 domain membrane protein Prm10%2C putative
XLOC_003269	AFLA_020960	copper resistance-associated P-type ATPase%2C putative
XLOC_003372	AFLA_104920	cutinase%2C putative
XLOC_003388	AFLA_105460	conserved hypothetical protein
XLOC_003432	AFLA_106610	hypothetical protein
XLOC_004226	AFLA_040370	membrane copper amine oxidase%2C putative
XLOC_004248	AFLA_040890	dienelactone hydrolase%2C putative
XLOC_004254	AFLA_041060	cell wall associated protein%2C putative
XLOC_004268	AFLA_041300	conserved hypothetical protein
XLOC_004484	AFLA_047040	conserved hypothetical protein
XLOC_005171	AFLA_061720	conserved hypothetical protein
XLOC_005331	AFLA_056370	high-affinity glucose transporter%2C putative
XLOC_005335	AFLA_056470	conserved hypothetical protein
XLOC_005405	AFLA_058000	integral membrane protein
XLOC_005511	AFLA_060310,AFLA_060320	alpha-glucosidase%2C putative
XLOC_005533	AFLA_060990,AFLA_061000	conserved hypothetical protein
XLOC_005611	AFLA_063070	conserved hypothetical protein
XLOC_005637	AFLA_063710	conserved hypothetical protein
XLOC_005660	AFLA_131210	ARF GTPase activator (Csx2)%2C putative
XLOC_005892	AFLA_137240	conserved hypothetical protein
XLOC_005934	AFLA_138230	6-hydroxy-D-nicotine oxidase%2C putative
XLOC_005975	AFLA_139150	aflY/ hypA/ hypP/ hypothetical protein
XLOC_005976	AFLA_139160	aflX/ ordB/ monooxygenase/ oxidase
XLOC_005977	AFLA_139180	aflV/ cypX/ cytochrome P450 monooxygenase
XLOC_005978	AFLA_139210	aflP/ omtA/ omt-1/ O-methyltransferase A
XLOC_005981	AFLA_139260	aflG/ avnA/ ord-1/ cytochrome P450 monooxygenase
XLOC_006304	AFLA_138930	C6 transcription factor%2C putative
XLOC_006305	AFLA_138960	tropinone reductase%2C putative
XLOC_006310	AFLA_139070	conserved hypothetical protein
XLOC_006314	AFLA_139170	aflW/ moxY/ monooxygenase
XLOC_006315	AFLA_139190	aflK/ vbs/ VERB synthase
XLOC_006318	AFLA_139300	aflM/ ver-1/ dehydrogenase/ ketoreductase
XLOC_006440	AFLA_066450	GTP cyclohydrolase I%2C putative
XLOC_006519	AFLA_068690	conserved hypothetical protein
XLOC_006521	AFLA_068760	succinyl-CoA synthetase subunit alpha%2C putative
XLOC_006577	AFLA_070130	MFS multidrug transporter%2C putative
XLOC_006639	AFLA_064230,AFLA_064240	hypothetical protein
XLOC_006658	AFLA_064640	oxidoreductase%2C short-chain dehydrogenase/reductase family
XLOC_006704	AFLA_065650,AFLA_065660	conserved hypothetical protein
XLOC_006735	AFLA_066380,AFLA_066390	nf kappa B inhibitor I-kappa-B%2C putative
XLOC_006846	AFLA_069600	conserved hypothetical protein
XLOC_007673	AFLA_125690	conserved hypothetical protein
XLOC_007760	AFLA_127400	conserved hypothetical protein
XLOC_007902	AFLA_123410	GPI anchored cell wall protein%2C putative
XLOC_007911	AFLA_123710	fatty acid repression mutant protein%2C putative
XLOC_007971	AFLA_124990	hypothetical protein
XLOC_008149	AFLA_129370	cytochrome B5%2C putative
XLOC_008411	-	#N/A
XLOC_008524	AFLA_001500,AFLA_001510	integral membrane protein
XLOC_008590	AFLA_003070	conserved hypothetical protein
XLOC_008672	AFLA_004720	conserved hypothetical protein
XLOC_008833	AFLA_049580	NAD binding Rossmann fold oxidoreductase%2C putative
XLOC_009405	AFLA_099540	conserved hypothetical protein
XLOC_009439	AFLA_100340	nonribosomal peptide synthase%2C putative
XLOC_009451	AFLA_100740	hypothetical protein
XLOC_009868	AFLA_116040	pectin lyase B
XLOC_009965	AFLA_118250	hypothetical protein
XLOC_010005	AFLA_119100,AFLA_119110	hypothetical protein
XLOC_010079	AFLA_121020	lipase 8 precursor%2C putative
XLOC_010119	AFLA_121970	pectate lyase%2C putative
XLOC_010339	AFLA_120380	tyrosinase%2C putative
XLOC_010359	AFLA_120710	cytochrome P450 monooxygenase%2C putative
XLOC_010360	AFLA_120720,AFLA_120730	hypothetical protein
XLOC_010819	AFLA_010590	siderophore biosynthesis lipase/esterase%2C putative
XLOC_010828	AFLA_010820	hypothetical protein

## Sheet: AF13 & Tox4
Supplementary Dataset 2. Genes expressed with FPKM ≥ 2 exclusively in each isolate.
Expressed Exclusively in AF13 and Tox4
Locus ID	Accession	Annotation
XLOC_000011	AFLA_072390	srpk%2C putative
XLOC_000043	-	#N/A
XLOC_000097	AFLA_074430	sugar transporter%2C putative
XLOC_000152	AFLA_075570	glucuronyl hydrolase%2C putative
XLOC_000208	AFLA_076850	conserved hypothetical protein
XLOC_000218	AFLA_077140	conserved hypothetical protein
XLOC_000241	AFLA_077750	conserved hypothetical protein
XLOC_000242	AFLA_077760,AFLA_077770	conserved hypothetical protein
XLOC_000264	AFLA_078170,AFLA_078180	conserved hypothetical protein
XLOC_000299	AFLA_079080	conserved hypothetical protein
XLOC_000373	-	#N/A
XLOC_000408	AFLA_081840	esterase%2C putative
XLOC_000831	AFLA_075540	MFS monosaccharide transporter%2C putative
XLOC_000900	AFLA_077150	amino acid transporter%2C putative
XLOC_000921	AFLA_077630	hypothetical protein
XLOC_001015	-	#N/A
XLOC_001123	AFLA_082730	conserved hypothetical protein
XLOC_001237	AFLA_085610,AFLA_085620	sulfur metabolite repression control protein%2C putative
XLOC_001610	-	#N/A
XLOC_001669	AFLA_030750,AFLA_030760	hypothetical protein
XLOC_002022	AFLA_024690	2-nitropropane dioxygenase precursor%2C putative
XLOC_002224	AFLA_030200,AFLA_030210	hypothetical protein
XLOC_002251	AFLA_030920	cysteine synthase%2C putative
XLOC_002284	AFLA_031710	conserved hypothetical protein
XLOC_002455	-	#N/A
XLOC_002759	AFLA_018660	conserved hypothetical protein
XLOC_002802	AFLA_019550	MFS multidrug transporter%2C putative
XLOC_003054	AFLA_015930	NAD dependent epimerase/dehydratase%2C putative
XLOC_003078	AFLA_016430	sugar transporter%2C putative
XLOC_003107	AFLA_016990	fibrillarin
XLOC_003120	AFLA_017310	hypothetical protein
XLOC_003206	AFLA_019330	MFS transporter%2C putative
XLOC_003239	AFLA_020080	MFS transporter%2C putative
XLOC_003381	AFLA_105300	metallo-beta-lactamase domain protein%2C putative
XLOC_003490	AFLA_108020	conserved hypothetical protein
XLOC_003569	AFLA_109790	conserved hypothetical protein
XLOC_003788	AFLA_106010	MFS multidrug transporter%2C putative
XLOC_003870	AFLA_108000	conserved hypothetical protein
XLOC_003871	AFLA_108010	hypothetical protein
XLOC_003882	AFLA_108310	conserved hypothetical protein
XLOC_003930	-	#N/A
XLOC_003946	-	#N/A
XLOC_003983	-	#N/A
XLOC_004098	AFLA_113480	DUF974 domain protein
XLOC_004127	-	#N/A
XLOC_004257	-	#N/A
XLOC_004368	AFLA_043890	conserved hypothetical protein
XLOC_004557	AFLA_039520	conserved hypothetical protein
XLOC_004603	AFLA_040620	MFS aflatoxin efflux pump%2C putative
XLOC_004621	AFLA_041080,AFLA_041090	hypothetical protein
XLOC_004648	AFLA_041620	aquaporin%2C putative
XLOC_004683	AFLA_042460	hypothetical protein
XLOC_004994	AFLA_057510	monocarboxylate transporter%2C putative
XLOC_005037	AFLA_058520	hypothetical protein
XLOC_005075	AFLA_059570	conserved hypothetical protein
XLOC_005085	AFLA_059740	conserved hypothetical protein
XLOC_005112	AFLA_060180	conserved hypothetical protein
XLOC_005139	AFLA_060950	hypothetical protein
XLOC_005140	-	#N/A
XLOC_005233	AFLA_063190	conserved hypothetical protein
XLOC_005242	AFLA_063440	transesterase (LovD)%2C putative
XLOC_005357	AFLA_056970	hypothetical protein
XLOC_005397	AFLA_057920	ankyrin repeat-containing protein%2C putative
XLOC_005427	AFLA_058520	hypothetical protein
XLOC_005585	AFLA_062570	phosphatidylserine decarboxylase%2C putative
XLOC_005602	AFLA_062880	short chain dehydrogenase/oxidoreductase%2C putative
XLOC_005615	AFLA_063160,AFLA_063170	3-hydroxyisobutyrate dehydrogenase%2C putative
XLOC_005930	AFLA_138170	exopolygalacturonase precursor%2C putative
XLOC_005938	AFLA_138350	conserved hypothetical protein
XLOC_006053	AFLA_132410	hypothetical protein
XLOC_006196	AFLA_136120,AFLA_136130,AFLA_136140	iron ABC transporter%2C putative
XLOC_006224	AFLA_136920	conserved hypothetical protein
XLOC_006251	AFLA_137600	conserved hypothetical protein
XLOC_006567	AFLA_069830	conserved hypothetical protein
XLOC_006574	AFLA_070030,AFLA_070040	sugar transporter%2C putative
XLOC_006580	-	#N/A
XLOC_006675	AFLA_064990	conserved hypothetical protein
XLOC_006769	AFLA_067280	short-chain dehydrogenase%2C putative
XLOC_006878	AFLA_070370,AFLA_070380	geranylgeranyl pyrophosphate synthase%2C putative
XLOC_006900	AFLA_070910	aminotransferase%2C putative
XLOC_006936	-	#N/A
XLOC_006952	AFLA_089380	extracellular chitosanase CsnC%2C putative
XLOC_006985	AFLA_090050	conserved hypothetical protein
XLOC_007100	AFLA_093410	conserved hypothetical protein
XLOC_007127	AFLA_094130	Asp-hemolysin precursor%2C putative
XLOC_007212	AFLA_096170	alfa-L-rhamnosidase%2C putative
XLOC_007258	AFLA_089620	chalcone synthase%2C putative
XLOC_007264	AFLA_089740	short-chain dehydrogenase%2C putative
XLOC_007338	-	#N/A
XLOC_007460	-	#N/A
XLOC_007517	AFLA_096160	beta-glucosidase%2C putative
XLOC_007631	AFLA_124950	FAD/FMN-containing protein
XLOC_007675	AFLA_125740	steroid alpha reductase family protein
XLOC_007766	-	#N/A
XLOC_007802	AFLA_128460	conserved hypothetical protein
XLOC_007831	AFLA_129280	conserved hypothetical protein
XLOC_007891	AFLA_123180	CRAL/TRIO domain protein
XLOC_007973	AFLA_125060	epimerase/dehydratase family protein%2C putative
XLOC_008081	AFLA_127480	MFS multidrug transporter%2C putative
XLOC_008127	AFLA_128720	conserved hypothetical protein
XLOC_008142	AFLA_129220	conserved hypothetical protein
XLOC_008145	AFLA_129270	conserved hypothetical protein
XLOC_008318	AFLA_003170	caffeine resistance protein%2C putative
XLOC_008508	AFLA_001160	hypothetical protein
XLOC_008516	AFLA_001330	hypothetical protein
XLOC_008539	AFLA_001800	hypothetical protein
XLOC_008652	AFLA_004340	conserved hypothetical protein
XLOC_008723	AFLA_006080	hypothetical protein
XLOC_008793	AFLA_048410	BAR adaptor protein RVS161%2C putative
XLOC_009008	AFLA_053820	FAD dependent oxidoreductase%2C putative
XLOC_009276	AFLA_053810	alpha-ketoglutarate-dependent taurine dioxygenase
XLOC_009303	AFLA_054430	2%2C4-dichlorophenol 6-monooxygenase%2C putative
XLOC_009346	-	#N/A
XLOC_009414	AFLA_099730	hypothetical protein
XLOC_009500	AFLA_101940	multidrug resistance-associated protein 2%2C 6 (mrp2%2C 6)%2C ABC-transporter%2C putative
XLOC_009502	AFLA_102050,AFLA_102060,AFLA_102070	DEAD/DEAH box RNA helicase%2C putative
XLOC_009607	AFLA_097880,AFLA_097890	aminotransferase%2C putative
XLOC_009608	AFLA_097910	conserved hypothetical protein
XLOC_009684	AFLA_099730	hypothetical protein
XLOC_009766	AFLA_101760	molybdenum cofactor biosynthesis protein Gephyrin%2C putative
XLOC_009998	AFLA_118990	efflux pump antibiotic resistance protein%2C putative
XLOC_010104	AFLA_121680	cytochrome P450%2C putative
XLOC_010117	AFLA_121950	conserved hypothetical protein
XLOC_010134	AFLA_122310	esterase%2C putative
XLOC_010219	AFLA_117440	MFS sugar transporter%2C putative
XLOC_010231	AFLA_117750	conserved hypothetical protein
XLOC_010325	AFLA_119970	hypothetical protein
XLOC_010363	AFLA_120790	MFS transporter%2C putative
XLOC_010379	AFLA_121220	aminotriazole resistance protein%2C putative
XLOC_010406	AFLA_121690	conserved hypothetical protein
XLOC_010467	AFLA_007650	conserved hypothetical protein
XLOC_010616	AFLA_011200	alpha-ketoglutarate-dependent sulfonate dioxygenase%2C putative
XLOC_010779	-	#N/A
XLOC_011059	-	#N/A

## Sheet: NRRL3357 & Tox4
Supplementary Dataset 2. Genes expressed with FPKM ≥ 2 exclusively in each isolate.
Expressed Exclusively in NRRL3357 and Tox4
Locus ID	Accession	Annotation
XLOC_000020	AFLA_072560	5-oxoprolinase%2C putative
XLOC_000032	AFLA_072910	conserved hypothetical protein
XLOC_000369	AFLA_080880	2-heptaprenyl-1%2C4-naphthoquinone methyltransferase%2C putative
XLOC_000428	AFLA_082270	UDP-glucose dehydrogenase
XLOC_000493	AFLA_083830	hypothetical protein
XLOC_000521	-	#N/A
XLOC_000562	AFLA_085650,AFLA_085660	conserved hypothetical protein
XLOC_000684	AFLA_072140	cysteine-rich secretory protein%2C putative
XLOC_000833	-	#N/A
XLOC_000846	AFLA_075790	integral membrane protein
XLOC_000849	AFLA_075840	hyaluronan synthase%2C putative
XLOC_001093	AFLA_082130	hypothetical protein
XLOC_001095	-	#N/A
XLOC_001115	AFLA_082560	conserved hypothetical protein
XLOC_001235	AFLA_085520	glycan biosynthesis protein (PigL)%2C putative
XLOC_001246	AFLA_085820	conserved hypothetical protein
XLOC_001419	AFLA_024110	set and mynd domain containing protein%2C putative
XLOC_001606	AFLA_028710	short chain type dehydrogenase%2C putative
XLOC_001906	-	#N/A
XLOC_002041	AFLA_025220,AFLA_025230,AFLA_025240	UPF0047 domain protein
XLOC_002155	AFLA_028310	conserved hypothetical protein
XLOC_002156	AFLA_028320	vanillin dehydrogenase%2C putative
XLOC_002332	-	#N/A
XLOC_002391	AFLA_034800	thermophilic desulfurizing enzyme family protein
XLOC_002424	AFLA_035530	serine/threonine kinase Ste20
XLOC_002434	AFLA_035730	conserved hypothetical protein
XLOC_002469	AFLA_036690	hypothetical protein
XLOC_002522	-	#N/A
XLOC_002550	AFLA_013470	flavin-containing amine oxidasedehydrogenase%2C putative
XLOC_002573	AFLA_013890	C2H2 transcription factor%2C putative
XLOC_002671	AFLA_016340	conserved hypothetical protein
XLOC_002874	AFLA_021300	piwil3 protein%2C putative
XLOC_002937	AFLA_013260	conserved hypothetical protein
XLOC_003017	AFLA_014860	porphobilinogen deaminase%2C putative
XLOC_003088	-	#N/A
XLOC_003144	AFLA_017940	hypothetical protein
XLOC_003192	AFLA_019010	C2H2 finger domain protein%2C putative
XLOC_003203	AFLA_019280	peroxiredoxin%2C putative
XLOC_003236	AFLA_020030,AFLA_020040	conserved hypothetical protein
XLOC_003257	AFLA_020610	conserved hypothetical protein
XLOC_003356	AFLA_104550,AFLA_104560	conserved hypothetical protein
XLOC_003495	AFLA_108160	extracellular polygalacturonase%2C putative
XLOC_003565	AFLA_109720	pentachlorophenol 4-monooxygenase%2C putative
XLOC_003850	AFLA_107530	conserved hypothetical protein
XLOC_003878	AFLA_108220,AFLA_108230	conserved hypothetical protein
XLOC_003890	AFLA_108550	polyketide synthase%2C putative
XLOC_003990	AFLA_110870,AFLA_110880	conserved hypothetical protein
XLOC_004071	AFLA_112880	2%2C4-dichlorophenol 6-monooxygenase%2C putative
XLOC_004096	AFLA_113450	bZIP transcription factor (MetR)%2C putative
XLOC_004187	AFLA_039360	multidrug resistance protein 1%2C 2%2C putative
XLOC_004315	AFLA_042630	hypothetical protein
XLOC_004351	AFLA_043520	glutamyl-tRNA synthetase%2C putative
XLOC_004407	AFLA_044970	pectate lyase precursor%2C putative
XLOC_004415	AFLA_045120	conserved hypothetical protein
XLOC_004424	AFLA_045430	hypothetical protein
XLOC_004449	AFLA_046180	terminal deoxynucleotidyl transferase%2C putative
XLOC_004575	AFLA_039930	conserved hypothetical protein
XLOC_004786	AFLA_045220	oxidoreductase%2C putative
XLOC_004988	AFLA_057410	NAD binding Rossmann fold oxidoreductase%2C putative
XLOC_004997	AFLA_057560,AFLA_057570	conserved hypothetical protein
XLOC_005040	AFLA_058680	oxidoreductase%2C 2OG-Fe(II) oxygenase family%2C putative
XLOC_005121	AFLA_060430	conserved hypothetical protein
XLOC_005158	AFLA_061400	aminotransferase%2C putative
XLOC_005196	AFLA_062300	conserved hypothetical protein
XLOC_005234	AFLA_063200,AFLA_063210	choline transport protein%2C putative
XLOC_005235	AFLA_063270	hypothetical protein
XLOC_005363	AFLA_057050,AFLA_057060	conserved hypothetical protein
XLOC_005442	AFLA_058850	methionine permease%2C putative
XLOC_005506	AFLA_060200	neutral amino acid permease%2C putative
XLOC_005518	AFLA_060440	hypothetical protein
XLOC_005598	AFLA_062810,AFLA_062820	conserved hypothetical protein
XLOC_005618	AFLA_063220,AFLA_063230,AFLA_063240,AFLA_063250,AFLA_063260	conserved hypothetical protein
XLOC_005619	AFLA_063280	conserved hypothetical protein
XLOC_005625	AFLA_063370	conserved hypothetical protein
XLOC_005685	AFLA_131890,AFLA_131900	conserved hypothetical protein
XLOC_005957	AFLA_138670	aquaporin%2C putative
XLOC_006242	AFLA_137360	conserved hypothetical protein
XLOC_006349	AFLA_064400	benzoate 4-monooxygenase cytochrome P450%2C putative
XLOC_006355	AFLA_064580	oxidoreductase%2C putative
XLOC_006379	AFLA_065090	conserved hypothetical protein
XLOC_006438	AFLA_066420	MSF oligopeptide transporter%2C putative
XLOC_006594	AFLA_070490	conserved hypothetical protein
XLOC_006602	AFLA_070750	hypothetical protein
XLOC_006654	AFLA_064570	uracil permease%2C putative
XLOC_006672	AFLA_064910	hypothetical protein
XLOC_006683	AFLA_065180	thioredoxin%2C putative
XLOC_006762	AFLA_067110	MFS peptide transporter%2C putative
XLOC_006857	AFLA_069900	hypothetical protein
XLOC_007158	AFLA_094860	srpk%2C putative
XLOC_007172	AFLA_095310	conserved hypothetical protein
XLOC_007219	AFLA_096370,AFLA_096380	Zn2Cys6 transcription factor
XLOC_007292	AFLA_090260,AFLA_090270,AFLA_090280	conserved hypothetical protein
XLOC_007335	AFLA_091360	hypothetical protein
XLOC_007349	AFLA_091790	alpha-1%2C3-glucanase/mutanase%2C putative
XLOC_007439	AFLA_094250	hypothetical protein
XLOC_007563	AFLA_123370	hypothetical protein
XLOC_007652	AFLA_125360	hypothetical protein
XLOC_007748	AFLA_127170	penicillin-binding protein%2C putative
XLOC_007909	AFLA_123650	glutathione synthetase%2C putative
XLOC_008010	AFLA_125940	alcohol dehydrogenase%2C putative
XLOC_008062	AFLA_127030	conserved hypothetical protein
XLOC_008066	AFLA_127150,AFLA_127160	hypothetical protein
XLOC_008067	AFLA_127170	penicillin-binding protein%2C putative
XLOC_008148	AFLA_129360	3-hydroxyacyl-CoA dehyrogenase%2C putative
XLOC_008551	AFLA_002010	conserved hypothetical protein
XLOC_008815	AFLA_049130	conserved hypothetical protein
XLOC_008991	AFLA_053420	low density lipoprotein receptor%2C putative
XLOC_009090	AFLA_049120	hypothetical protein
XLOC_009194	AFLA_051910	hypothetical protein
XLOC_009247	AFLA_053200	homoserine dehydrogenase%2C putative
XLOC_009270	AFLA_053670	hypothetical protein
XLOC_009401	AFLA_099390	hypothetical protein
XLOC_009479	AFLA_101540	conserved hypothetical protein
XLOC_009519	AFLA_102570	monooxygenase%2C putative
XLOC_009708	-	#N/A
XLOC_009709	AFLA_100350,AFLA_100360	conserved hypothetical protein
XLOC_010106	AFLA_121710	hypothetical protein
XLOC_010227	AFLA_117650	glycophorin A domain protein
XLOC_010353	AFLA_120610	hypothetical protein
XLOC_010427	AFLA_122190	cytochrome P450%2C putative
XLOC_010463	AFLA_007550	hypothetical protein
XLOC_010588	AFLA_010620	nonribosomal siderophore peptide synthase Sid2
XLOC_010715	AFLA_008480	CFEM domain protein
XLOC_010721	AFLA_008650	short-chain dehydrogenases/reductase%2C putative
XLOC_010850	AFLA_011380	conserved hypothetical protein
XLOC_011061	-	#N/A
XLOC_011075	-	#N/A

## Sheet: Common Genes
Supplementary Dataset 2. Genes expressed with FPKM ≥ 2 exclusively in each isolate.
Expressed Commonly in NRRL3357, AF13, and Tox4
Locus ID	Accession	Annotation
XLOC_000001	AFLA_071790	galactose oxidase%2C putative
XLOC_000002	AFLA_072030	conserved hypothetical protein
XLOC_000006	-	#N/A
XLOC_000008	AFLA_072340	alcohol dehydrogenase%2C putative
XLOC_000017	AFLA_072510,AFLA_072520	hypothetical protein
XLOC_000024	AFLA_072630,AFLA_072640	24-dehydrocholesterol reductase precursor%2C putative
XLOC_000026	AFLA_072680,AFLA_072690,AFLA_072700	hypothetical protein
XLOC_000027	AFLA_072740,AFLA_072750	proline oxidase Put1%2C putative
XLOC_000028	AFLA_072770,AFLA_072780	pyrroline-5-carboxylate dehydrogenase%2C putative
XLOC_000029	AFLA_072810	conserved hypothetical protein
XLOC_000030	AFLA_072860	conserved hypothetical protein
XLOC_000034	AFLA_072970	hypothetical protein
XLOC_000036	AFLA_073050,AFLA_073060	monooxygenase%2C putative
XLOC_000037	AFLA_073110	hypothetical protein
XLOC_000039	AFLA_073150,AFLA_073160	SAM domain methyltransferase%2C putative
XLOC_000040	AFLA_073170,AFLA_073180	manganese ion homeostasis (Fr)%2C putative
XLOC_000041	AFLA_073190,AFLA_073200	ab-hydrolase associated lipase%2C putative
XLOC_000044	AFLA_073250,AFLA_073260	hypothetical protein
XLOC_000045	AFLA_073280	conserved hypothetical protein
XLOC_000046	AFLA_073310,AFLA_073320	conserved hypothetical protein
XLOC_000047	AFLA_073330	conserved hypothetical protein
XLOC_000048	AFLA_073350	protein kinase C substrate%2C putative
XLOC_000049	AFLA_073360	conserved hypothetical protein
XLOC_000052	AFLA_073400	topoisomerase family protein TRF4%2C putative
XLOC_000053	AFLA_073430	integral peroxisomal membrane protein
XLOC_000054	AFLA_073450	copper amine oxidase%2C putative
XLOC_000055	AFLA_073480	tropomyosin%2C putative
XLOC_000056	AFLA_073500	conserved hypothetical protein
XLOC_000057	AFLA_073510	conserved hypothetical protein
XLOC_000058	AFLA_073530	peroxisome biosynthesis protein (Peroxin-10)%2C putative
XLOC_000059	AFLA_073550,AFLA_073560,AFLA_073570	small nuclear ribonucleoprotein (LSM5)%2C putative
XLOC_000060	AFLA_073590	UBX domain protein (Ubx5)%2C putative
XLOC_000061	AFLA_073610	conserved hypothetical protein
XLOC_000062	AFLA_073630	Ste20-like serine/threonine protein kinase%2C putative
XLOC_000063	AFLA_073650	mandelate racemase/muconate lactonizing enzyme family protein
XLOC_000064	AFLA_073660	alcohol dehydrogenase
XLOC_000065	AFLA_073680	alcohol dehydrogenase%2C putative
XLOC_000067	AFLA_073720	ribosome biogenesis protein (Rrs1)%2C putative
XLOC_000069	AFLA_073740,AFLA_073750,AFLA_073760	Rab geranylgeranyltransferase%2C beta subunit
XLOC_000070	AFLA_073790	alcohol dehydrogenase%2C zinc-containing
XLOC_000071	AFLA_073800	short chain dehydrogenase/reductase family
XLOC_000072	AFLA_073830	hypothetical protein
XLOC_000073	AFLA_073840	Na/K ATPase alpha 1 subunit%2C putative
XLOC_000074	AFLA_073870	C6 transcription factor RegA%2C putative
XLOC_000078	AFLA_073930	MFS transporter%2C putative
XLOC_000079	AFLA_074910,AFLA_074960,AFLA_074970	conserved hypothetical protein
XLOC_000082	AFLA_073960	conserved hypothetical protein
XLOC_000084	AFLA_074000	BEM46 family protein
XLOC_000087	AFLA_074040,AFLA_074050,AFLA_074060	FAD dependent sulfhydryl oxidase Erv2%2C putative
XLOC_000088	AFLA_074070,AFLA_074080,AFLA_074090,AFLA_074100,AFLA_074110,AFLA_074120,AFLA_074130,AFLA_074150	siderochrome-iron transporter%2C putative
XLOC_000089	AFLA_074170,AFLA_074180,AFLA_074190,AFLA_074200	cytochrome P450%2C putative
XLOC_000090	AFLA_074230	hypothetical protein
XLOC_000094	AFLA_074330,AFLA_074340,AFLA_074350	CDK4/6%2C putative
XLOC_000095	AFLA_074370	conserved hypothetical protein
XLOC_000103	AFLA_074540	cytochrome P450%2C putative
XLOC_000107	AFLA_074630	MFS nicotinic acid transporter Tna1%2C putative
XLOC_000110	AFLA_074720	conserved hypothetical protein
XLOC_000111	AFLA_074740	conserved hypothetical protein
XLOC_000114	AFLA_074780	conserved hypothetical protein
XLOC_000116	AFLA_074800	integral membrane protein
XLOC_000118	AFLA_074850,AFLA_074860	hypothetical protein
XLOC_000124	AFLA_074930	conserved hypothetical protein
XLOC_000125	AFLA_074940	viral-enhancing factor%2C putative
XLOC_000127	AFLA_074990	DNA N-glycosylase%2C putative
XLOC_000128	AFLA_075020,AFLA_075030	conserved hypothetical protein
XLOC_000129	AFLA_075050	COMPASS complex subunit Sdc1%2C putative
XLOC_000130	AFLA_075060	transformer-SR ribonucleoprotein%2C putative
XLOC_000131	AFLA_075080	conserved hypothetical protein
XLOC_000132	AFLA_075110	hypothetical protein
XLOC_000133	AFLA_075120	mitochondrial carrier protein%2C putative
XLOC_000134	AFLA_075140,AFLA_075150	separin%2C putative
XLOC_000135	AFLA_075200	conserved hypothetical protein
XLOC_000136	AFLA_075230,AFLA_075240	chromatin regulatory protein sir2%2C putative
XLOC_000139	AFLA_075310,AFLA_075320,AFLA_075330,AFLA_075340	gentisate 1%2C2-dioxygenase%2C putative
XLOC_000140	AFLA_075360	conserved hypothetical protein
XLOC_000145	AFLA_075440	conserved hypothetical protein
XLOC_000146	AFLA_075450	UMTA methyltransferase family protein
XLOC_000148	AFLA_075490	conserved hypothetical protein
XLOC_000151	AFLA_075560	conserved hypothetical protein
XLOC_000153	AFLA_075580	conserved hypothetical protein
XLOC_000154	AFLA_075600,AFLA_075610,AFLA_075620	hypothetical protein
XLOC_000157	AFLA_075740,AFLA_075750	vitamin H transporter%2C putative
XLOC_000158	AFLA_075770	dienelactone hydrolase family protein
XLOC_000161	-	#N/A
XLOC_000163	AFLA_075850	conserved hypothetical protein
XLOC_000164	AFLA_075870,AFLA_075880	hypothetical protein
XLOC_000165	AFLA_075900	conserved hypothetical protein
XLOC_000167	AFLA_075950	ferric-chelate reductase (Fre2)%2C putative
XLOC_000168	AFLA_075980,AFLA_075990,AFLA_076000	choline monooxygenase%2C putative
XLOC_000169	AFLA_076020	Tropomyosin-1%2C putative
XLOC_000170	AFLA_076060,AFLA_076070,AFLA_076080,AFLA_076090,AFLA_076100	structure-specific recognition protein%2C putative
XLOC_000171	AFLA_076120	alpha-L-fucosidase 2 precursor%2C putative
XLOC_000172	AFLA_076160	conserved hypothetical protein
XLOC_000173	AFLA_076800	amidohydrolase family protein
XLOC_000174	AFLA_076180,AFLA_076190	conserved hypothetical protein
XLOC_000176	AFLA_076230	conserved hypothetical protein
XLOC_000177	AFLA_076240	glutamate-1-semialdehyde 2%2C1-aminomutase%2C putative
XLOC_000181	AFLA_076340	C6 finger domain protein%2C putative
XLOC_000185	AFLA_076380,AFLA_076390	mitochondrial intermembrane space protein Mia40
XLOC_000186	AFLA_076410	conserved hypothetical protein
XLOC_000187	AFLA_076420	hypothetical protein
XLOC_000188	AFLA_076440,AFLA_076450	conserved hypothetical protein
XLOC_000189	AFLA_076460	sister chromatid cohesion factor (Chl12)%2C putative
XLOC_000190	AFLA_076480,AFLA_076490	glutathione S-transferase%2C putative
XLOC_000191	AFLA_076510	DEAD/DEAH box helicase%2C putative
XLOC_000192	AFLA_076530	sugar transporter family protein
XLOC_000193	AFLA_076540	cytochrome P450%2C putative
XLOC_000194	AFLA_076550	conserved hypothetical protein
XLOC_000195	AFLA_076570	conserved hypothetical protein
XLOC_000196	AFLA_076590	glutamine-serine rich protein MS8%2C putative
XLOC_000197	AFLA_076600	translation elongation factor eEF-3%2C putative
XLOC_000199	AFLA_076610	TPR domain protein
XLOC_000200	AFLA_076630	ribose phosphate diphosphokinase Prs1%2C putative
XLOC_000202	AFLA_076650	DUF890 domain protein
XLOC_000204	AFLA_076680,AFLA_076690,AFLA_076700,AFLA_076710	pyruvate dehydrogenase complex%2C dihydrolipoamide acetyltransferase
XLOC_000205	AFLA_076750	conserved hypothetical protein
XLOC_000206	AFLA_076780	ribonucleoprotein%2C putative
XLOC_000207	AFLA_076820,AFLA_076840	glucose oxidase%2C putative
XLOC_000210	AFLA_076880,AFLA_076890,AFLA_076900	stearic acid desaturase (SdeA)%2C putative
XLOC_000211	AFLA_076940,AFLA_076960	small nuclear ribonucleoprotein SmE%2C putative
XLOC_000212	AFLA_076980	non-repetitive nucleoporin%2C putative
XLOC_000213	AFLA_077000,AFLA_077010	hypothetical protein
XLOC_000214	AFLA_077030	siderochrome-iron transporter Sit1%2C putative
XLOC_000215	AFLA_077040	pectate lyase%2C putative
XLOC_000216	AFLA_077050	conserved hypothetical protein
XLOC_000217	AFLA_077100,AFLA_077110	hypothetical protein
XLOC_000219	AFLA_077160,AFLA_077170	amine oxidase%2C putative
XLOC_000220	AFLA_077200	conserved hypothetical protein
XLOC_000221	AFLA_077230,AFLA_077240,AFLA_077250	hypothetical protein
XLOC_000222	AFLA_077280	acyl-CoA dehydrogenase%2C putative
XLOC_000223	AFLA_077290,AFLA_077300	UMTA methyltransferase family protein
XLOC_000227	AFLA_077390	conserved hypothetical protein
XLOC_000230	AFLA_077420,AFLA_077430,AFLA_077440	CAIB/BAIF family enzyme
XLOC_000231	AFLA_077460	ankyrin%2C putative
XLOC_000232	AFLA_077480	conserved hypothetical protein
XLOC_000233	AFLA_077490,AFLA_077500	fungal specific transcription factor%2C putative
XLOC_000234	AFLA_077520	conserved hypothetical protein
XLOC_000235	AFLA_077550,AFLA_077560,AFLA_077580	hypothetical protein
XLOC_000237	AFLA_077600	conserved hypothetical protein
XLOC_000238	AFLA_077680	conserved hypothetical protein
XLOC_000239	AFLA_077690,AFLA_077700	hypothetical protein
XLOC_000243	-	#N/A
XLOC_000244	AFLA_077790	conserved hypothetical protein
XLOC_000247	AFLA_077860	conserved hypothetical protein
XLOC_000248	AFLA_077870	conserved hypothetical protein
XLOC_000251	AFLA_077950	toxin biosynthesis protein (Tri7)%2C putative
XLOC_000253	AFLA_077970	Rieske 2Fe-2S family protein%2C putative
XLOC_000254	AFLA_078000	conserved hypothetical protein
XLOC_000265	AFLA_078200,AFLA_078210	DNA mismatch repair protein mutl%2C putative
XLOC_000266	AFLA_078260	OPA3 domain protein
XLOC_000267	AFLA_078270	myosin I MyoA/Myo5
XLOC_000268	AFLA_078300,AFLA_078310	chitin synthase activator (Chs3)%2C putative
XLOC_000269	AFLA_078330	conserved hypothetical protein
XLOC_000271	AFLA_078360	conserved hypothetical protein
XLOC_000272	AFLA_078410	conserved hypothetical protein
XLOC_000275	AFLA_078460,AFLA_078470,AFLA_078480,AFLA_078490,AFLA_078500	transcription initiation factor IIF subunit beta%2C putative
XLOC_000276	AFLA_078530	ribosome biogenesis protein Noc4%2C putative
XLOC_000277	AFLA_078590	extracellular matrix protein%2C putative
XLOC_000278	AFLA_078610	conserved hypothetical protein
XLOC_000279	AFLA_078630	signal peptidase complex component%2C putative
XLOC_000280	AFLA_078670	RNA polymerase II subunit 7
XLOC_000281	AFLA_078680	conserved hypothetical protein
XLOC_000282	AFLA_078700,AFLA_078710,AFLA_078720	C6 transcription factor%2C putative
XLOC_000283	AFLA_078730,AFLA_078740	hypothetical protein
XLOC_000284	AFLA_078760	cysteine synthase%2C putative
XLOC_000285	AFLA_078780,AFLA_078790	autophagy protein Apg6%2C putative
XLOC_000286	AFLA_078830	conserved hypothetical protein
XLOC_000287	AFLA_078850,AFLA_078860,AFLA_078870	neutral amino acid permease
XLOC_000288	AFLA_078890,AFLA_078900	dihydrodipicolinate synthetase family protein
XLOC_000289	AFLA_078910	hypothetical protein
XLOC_000290	AFLA_078920	C2H2 finger domain protein%2C putative
XLOC_000291	AFLA_078930	conserved hypothetical protein
XLOC_000294	AFLA_078960	small nuclear ribonucleoprotein SmG%2C putative
XLOC_000295	AFLA_078980,AFLA_078990	sn-1%2C2-diacylglycerol cholinephosphotransferase
XLOC_000296	AFLA_079020,AFLA_079030,AFLA_079040	conserved hypothetical protein
XLOC_000297	AFLA_079060	conserved hypothetical protein
XLOC_000298	AFLA_079070	RING finger protein
XLOC_000302	AFLA_079110	conserved hypothetical protein
XLOC_000303	AFLA_079120	conserved hypothetical protein
XLOC_000304	AFLA_079140,AFLA_079150,AFLA_079160,AFLA_079170	casein kinase%2C putative
XLOC_000308	AFLA_079250	conserved hypothetical protein
XLOC_000312	AFLA_079370,AFLA_079380	hypothetical protein
XLOC_000314	AFLA_079400,AFLA_079410	NRPS-like enzyme%2C putative
XLOC_000315	AFLA_079440,AFLA_079450	allantoate permease%2C putative
XLOC_000316	AFLA_079470,AFLA_079480,AFLA_079490,AFLA_079500	pre-mRNA splicing helicase%2C putative
XLOC_000317	AFLA_079520	conserved hypothetical protein
XLOC_000319	AFLA_079550,AFLA_079560	group II pyridoxal-5-phosphate decarboxylase%2C putative
XLOC_000322	AFLA_079650,AFLA_079660	sensor histidine kinase/response regulator%2C putative
XLOC_000323	AFLA_079690	conserved hypothetical protein
XLOC_000324	AFLA_079710,AFLA_079720	conidiophore development protein HymA
XLOC_000325	AFLA_079750	guanine nucleotide exchange factor%2C putative
XLOC_000327	AFLA_079780	G protein complex alpha subunit GanA
XLOC_000328	AFLA_079790,AFLA_079800	conserved hypothetical protein
XLOC_000329	AFLA_079830,AFLA_079840,AFLA_079850,AFLA_080570	stress response RCI peptide%2C putative
XLOC_000330	AFLA_079870,AFLA_079890,AFLA_079900	RNA exonuclease Rex3%2C putative
XLOC_000333	AFLA_079960	sugar transporter%2C putative
XLOC_000335	AFLA_080030	topoisomerase I
XLOC_000336	AFLA_080050	hypothetical protein
XLOC_000337	AFLA_080090	peroxisomal carrier protein%2C putative
XLOC_000338	AFLA_080100	nuclease domain protein%2C putative
XLOC_000339	AFLA_080120,AFLA_080130	DNA primase large subunit
XLOC_000340	AFLA_080140,AFLA_080150	60S ribosomal protein L12
XLOC_000341	AFLA_080160	UDP-N-acetylglucosaminyltransferase
XLOC_000342	AFLA_080180,AFLA_080190	hypothetical protein
XLOC_000343	AFLA_080210	sugar transporter%2C putative
XLOC_000344	AFLA_080220	conserved hypothetical protein
XLOC_000345	AFLA_080240	ATP synthase delta chain%2C mitochondrial precursor%2C putative
XLOC_000346	AFLA_080260,AFLA_080270	L-cystine transporter%2C putative
XLOC_000347	-	#N/A
XLOC_000349	AFLA_080290	dUTPase (Dut)%2C putative
XLOC_000350	AFLA_080310,AFLA_080320	hypothetical protein
XLOC_000351	AFLA_080340,AFLA_080350	calmodulin%2C putative
XLOC_000354	AFLA_080390,AFLA_080400,AFLA_080410,AFLA_080420	6-phosphogluconolactonase%2C putative
XLOC_000355	AFLA_080430	hypothetical protein
XLOC_000356	AFLA_080440	MYND domain protein%2C putative
XLOC_000357	AFLA_080460,AFLA_080470	dolichol phosphate-mannose biosynthesis regulatory protein Dpm2
XLOC_000359	AFLA_080520	ADP-ribosylglycohydrolase family protein
XLOC_000360	AFLA_080540,AFLA_080550,AFLA_080560	DEAD box helicase Mph1%2C putative
XLOC_000361	AFLA_080590	transcription initiation factor TFIID subunit%2C putative
XLOC_000362	AFLA_080610	mitochondrial integral membrane protein
XLOC_000363	AFLA_080650	class V chitinase%2C putative
XLOC_000364	AFLA_080710	conserved hypothetical protein
XLOC_000365	AFLA_080730	zinc metallopeptidase%2C putative
XLOC_000366	AFLA_080750	ARP2/3 complex 34 kDa subunit %2C putative
XLOC_000367	AFLA_080780,AFLA_080790,AFLA_080800,AFLA_080810,AFLA_080820,AFLA_080830,AFLA_080850,AFLA_080860	hypothetical protein
XLOC_000368	AFLA_080870	RNA polymerase I specific transcription initiation factor RRN3
XLOC_000370	AFLA_080900	aspartyl-tRNA synthetase%2C cytoplasmic
XLOC_000371	AFLA_080920,AFLA_080930	tubulin alpha-1 subunit
XLOC_000372	AFLA_080950	conserved hypothetical protein
XLOC_000374	AFLA_080990,AFLA_081000	MFS sugar transporter%2C putative
XLOC_000376	AFLA_081030	conserved hypothetical protein
XLOC_000377	AFLA_081050	paramyosin%2C putative
XLOC_000378	AFLA_081090	fumarylacetoacetate hydrolase family protein
XLOC_000380	AFLA_081130	C2H2 type zinc finger domain protein
XLOC_000381	AFLA_081150	conserved hypothetical protein
XLOC_000383	AFLA_081190	conserved hypothetical protein
XLOC_000384	AFLA_081210	ARS binding protein Abp2%2C putative
XLOC_000385	AFLA_081250,AFLA_081260,AFLA_081270	ketohexokinase%2C putative
XLOC_000386	AFLA_081290,AFLA_081300	hypothetical protein
XLOC_000387	AFLA_081330,AFLA_081340,AFLA_081350	glycerol 3-phosphate dehydrogenase (GfdA)%2C putative
XLOC_000388	AFLA_081370	conserved hypothetical protein
XLOC_000389	AFLA_081410,AFLA_081420	secretion pathway protein Sls2/Rcy1%2C putative
XLOC_000390	AFLA_081440,AFLA_081450	SWIB/MDM2 domain protein
XLOC_000391	AFLA_081470	ribosome biogenesis protein Rsa4%2C putative
XLOC_000392	AFLA_081500,AFLA_081520,AFLA_081530	conserved hypothetical protein
XLOC_000393	AFLA_081550	enoyl-CoA hydratase/isomerase family protein
XLOC_000394	AFLA_081590,AFLA_081600	hypothetical protein
XLOC_000396	AFLA_081620	conserved hypothetical protein
XLOC_000397	AFLA_081640	short chain type dehydrogenase%2C putative
XLOC_000398	AFLA_081670	acid phosphatase%2C putative
XLOC_000400	AFLA_081690	hypothetical protein
XLOC_000401	AFLA_081720,AFLA_081730	conserved hypothetical protein
XLOC_000402	AFLA_081750,AFLA_081760	t-complex protein 1%2C beta subunit%2C putative
XLOC_000403	AFLA_081770	conserved hypothetical protein
XLOC_000404	-	#N/A
XLOC_000406	AFLA_081820	glycosyl hydrolase%2C putative
XLOC_000409	AFLA_081850	PKS-like enzyme%2C putative
XLOC_000410	AFLA_081860	protein kinase and ribonuclease Ire1%2C putative
XLOC_000411	AFLA_081890	conserved hypothetical protein
XLOC_000412	AFLA_081910	major allergen Asp F2
XLOC_000414	AFLA_081930	conserved hypothetical protein
XLOC_000415	AFLA_081940	acetyltransferase%2C GNAT family
XLOC_000417	AFLA_081980,AFLA_081990	ferulic acid esterase (FaeA)%2C putative
XLOC_000418	AFLA_082010,AFLA_082020,AFLA_082030,AFLA_082040	hypothetical protein
XLOC_000421	AFLA_082110,AFLA_082120	wd40 protein%2C putative
XLOC_000422	AFLA_082140	hypothetical protein
XLOC_000423	AFLA_082150	polyketide synthase%2C putative
XLOC_000424	AFLA_082170	efflux pump antibiotic resistance protein%2C putative
XLOC_000427	AFLA_082240	conserved hypothetical protein
XLOC_000429	AFLA_082280,AFLA_082290	glutathione S-transferase%2C putative
XLOC_000430	AFLA_082300	mRNA splicing factor (Prp18)%2C putative
XLOC_000431	AFLA_082320	ADP-ribosylation factor family protein
XLOC_000432	AFLA_082340	DEAD/DEAH box helicase%2C putative
XLOC_000439	AFLA_082430,AFLA_082440	conserved hypothetical protein
XLOC_000440	AFLA_082460	conserved hypothetical protein
XLOC_000442	AFLA_082490	conserved hypothetical protein
XLOC_000443	AFLA_082510	TCTP family protein
XLOC_000444	AFLA_082540	aminotransferase%2C class III
XLOC_000445	AFLA_082560,AFLA_082570,AFLA_082580	conserved hypothetical protein
XLOC_000447	AFLA_082620	conserved hypothetical protein
XLOC_000450	AFLA_082690	pseudouridine synthase TruD/Pus7%2C putative
XLOC_000451	AFLA_082710,AFLA_082720	conserved hypothetical protein
XLOC_000455	AFLA_082790,AFLA_082800,AFLA_082810,AFLA_082820	conserved hypothetical protein
XLOC_000457	AFLA_082850,AFLA_082860	C2H2 type conidiation transcription factor BrlA
XLOC_000458	AFLA_082890	ribonuclease T2%2C putative
XLOC_000459	AFLA_082910	C6 transcription factor%2C putative
XLOC_000460	AFLA_082920	conserved hypothetical protein
XLOC_000461	AFLA_082930	short chain dehydrogenase family protein
XLOC_000463	AFLA_082950	DSBA family oxidoreductase%2C putative
XLOC_000464	AFLA_082980	dihydroorotase%2C homodimeric type
XLOC_000465	AFLA_083000,AFLA_083010,AFLA_083020	MIF domain protein
XLOC_000466	AFLA_083040	WD40 domain protein
XLOC_000467	AFLA_083050	40S ribosomal protein S25%2C putative
XLOC_000468	AFLA_083080	histidine acid phosphatase%2C putative
XLOC_000469	AFLA_083130	ABC ATPase%2C putative
XLOC_000470	AFLA_083160,AFLA_083170	molybdopterin cofactor biosynthetic protein
XLOC_000471	AFLA_083190	vacuolar protein sorting-associated protein Vps28%2C putative
XLOC_000472	AFLA_083200	glucose-inducible SAM-dependent methyltransferase Rrg1%2C putative
XLOC_000473	AFLA_083210	conserved hypothetical protein
XLOC_000474	AFLA_083240	xylitol dehydrogenase LadA/XdhB
XLOC_000477	AFLA_083300	alpha-glucosidase%2C putative
XLOC_000478	AFLA_083320	MFS quinate transporter%2C putative
XLOC_000479	AFLA_083350	conserved hypothetical protein
XLOC_000480	AFLA_083360	extracellular cell wall glucanase Crf1/allergen Asp F9
XLOC_000481	AFLA_083400	Auxin Efflux Carrier superfamily
XLOC_000482	AFLA_083420,AFLA_083430	non-hemolytic phospholipase C precursor%2C putative
XLOC_000484	AFLA_083460,AFLA_083470	C6 transcription factor RosA-like%2C putative
XLOC_000485	AFLA_083490	sterol delta 5%2C6-desaturase%2C putative
XLOC_000487	AFLA_083510	homeobox and C2H2 transcription factor%2C putative
XLOC_000488	AFLA_083550,AFLA_083560	Coatomer subunit delta%2C putative
XLOC_000489	AFLA_083590,AFLA_083600	fatty acid hydroxylase%2C putative
XLOC_000490	AFLA_083630,AFLA_083640	CDP-diacylglycerol-inositol 3-phosphatidyltransferase PIS
XLOC_000491	AFLA_083670,AFLA_083680	hypothetical protein
XLOC_000492	AFLA_083810	DEAD/DEAH box helicase%2C putative
XLOC_000494	AFLA_083860,AFLA_083870	conserved hypothetical protein
XLOC_000495	AFLA_083900	DEAD box RNA helicase HelA%2C putative
XLOC_000496	AFLA_083960,AFLA_083970	hypothetical protein
XLOC_000497	AFLA_083980	GTP-binding protein Obg
XLOC_000498	AFLA_083990	JmjC domain protein%2C putative
XLOC_000499	AFLA_084010,AFLA_084020,AFLA_084030,AFLA_084040,AFLA_084050,AFLA_084060	lactam utilization protein LamB
XLOC_000500	AFLA_084080,AFLA_084090	dimethylallyl tryptophan synthase%2C putative
XLOC_000501	AFLA_084150	peroxisome biosynthesis protein (Peroxine-7)%2C putative
XLOC_000502	AFLA_084230,AFLA_084240	homoserine acetyltransferase family protein
XLOC_000503	AFLA_084280	cytochrome P450 monooxygenase%2C putative
XLOC_000506	AFLA_084340	alpha-amylase%2C putative
XLOC_000507	AFLA_084350,AFLA_084360	conserved hypothetical protein
XLOC_000509	AFLA_084400	conserved hypothetical protein
XLOC_000510	AFLA_084410	C6 transcription factor%2C putative
XLOC_000511	AFLA_084430	hypothetical protein
XLOC_000512	AFLA_084440	autophagy protein Atg27%2C putative
XLOC_000513	AFLA_084460	heat shock protein Hsp98/Hsp104/ClpA%2C putative
XLOC_000514	AFLA_084500,AFLA_084510,AFLA_084690	choline transport protein%2C putative
XLOC_000515	AFLA_084540	conserved hypothetical protein
XLOC_000516	AFLA_084580	mtDNA inheritance protein Dml1%2C putative
XLOC_000517	AFLA_084590	Hsp70 family chaperone Lhs1/Orp150%2C putative
XLOC_000518	AFLA_084630,AFLA_084640	AMP binding domain protein%2C putative
XLOC_000520	AFLA_084700,AFLA_084710,AFLA_084720	gelsolin repeat protein%2C putative
XLOC_000522	AFLA_084760,AFLA_084770	endosomal SPRY domain protein%2C putative
XLOC_000523	AFLA_084800,AFLA_084810	hypothetical protein
XLOC_000525	AFLA_084840	conserved hypothetical protein
XLOC_000527	AFLA_084850	serine/threonine protein kinase (Kin4)%2C putative
XLOC_000528	AFLA_084870,AFLA_084880,AFLA_084890	hypothetical protein
XLOC_000530	AFLA_084910	exosome complex exonuclease Rrp6%2C putative
XLOC_000531	AFLA_084980	hypothetical protein
XLOC_000533	AFLA_085040	conserved hypothetical protein
XLOC_000534	AFLA_085060	peptidyl-tRNA hydrolase domain protein
XLOC_000535	AFLA_085080,AFLA_085090,AFLA_085100,AFLA_085110	fgf receptor activating protein%2C putative
XLOC_000536	AFLA_085130,AFLA_085140	Sec23/Sec24 family protein
XLOC_000537	AFLA_085180,AFLA_085190	hypothetical protein
XLOC_000540	AFLA_085230	conserved hypothetical protein
XLOC_000541	AFLA_085260	histone acetyltransferase (MysT1)%2C putative
XLOC_000542	AFLA_085280	pre-rRNA processing nucleolar protein Sik1%2C putative
XLOC_000543	AFLA_085290	conserved hypothetical protein
XLOC_000544	AFLA_085310,AFLA_085320,AFLA_085330,AFLA_085340	DNA polymerase epsilon%2C catalytic subunit A/POL2%2C putative
XLOC_000545	AFLA_085370	spindle-pole body protein (Pcp1)%2C putative
XLOC_000546	AFLA_085390	prefoldin subunit 6%2C putative
XLOC_000547	AFLA_085410	conserved hypothetical protein
XLOC_000548	AFLA_085420	serine hydroxymethyltransferase%2C putative
XLOC_000549	AFLA_085440	PDCD2_C domain protein%2C putative
XLOC_000550	AFLA_085460,AFLA_085470	conserved hypothetical protein
XLOC_000551	AFLA_085480,AFLA_085490	cell wall glucanase%2C putative
XLOC_000552	AFLA_085520	glycan biosynthesis protein (PigL)%2C putative
XLOC_000553	AFLA_085530	monooxygenase%2C putative
XLOC_000554	AFLA_085540	conserved hypothetical protein
XLOC_000555	AFLA_085550	hypothetical protein
XLOC_000557	AFLA_085570	lipase/esterase%2C putative
XLOC_000558	AFLA_085580	oxidoreductase%2C short chain dehydrogenase/reductase family protein%2C putative
XLOC_000559	AFLA_085590	endo-arabinanase%2C putative
XLOC_000560	AFLA_085600	conserved hypothetical protein
XLOC_000564	AFLA_085700	arsenate reductase (Arc2)%2C putative
XLOC_000566	AFLA_085760	conserved hypothetical protein
XLOC_000567	AFLA_085770	DNA replication regulator sld2
XLOC_000568	AFLA_085790,AFLA_085800,AFLA_085810	conserved hypothetical protein
XLOC_000569	AFLA_085830,AFLA_085840	conserved hypothetical protein
XLOC_000570	AFLA_085910	Coatomer subunit alpha%2C putative
XLOC_000571	AFLA_085930	transcriptional regulator%2C putative
XLOC_000572	AFLA_085940	AP-1 adaptor complex subunit beta%2C putative
XLOC_000574	AFLA_085960	cell surface protein%2C putative
XLOC_000575	AFLA_085970	DNA primase subunit Pri1%2C putative
XLOC_000576	AFLA_086000	exonuclease%2C putative
XLOC_000577	AFLA_086010	conserved hypothetical protein
XLOC_000582	AFLA_086100,AFLA_086110	hypothetical protein
XLOC_000583	AFLA_086150,AFLA_086160,AFLA_086170,AFLA_086210,AFLA_086220	conserved hypothetical protein
XLOC_000584	AFLA_086240	RecQ-mediated genome instability protein%2C putative
XLOC_000585	AFLA_086260,AFLA_086270,AFLA_086290,AFLA_086300	glycosyl hydrolase%2C putative
XLOC_000586	AFLA_086330	conserved hypothetical protein
XLOC_000589	AFLA_086380	conserved hypothetical protein
XLOC_000590	AFLA_086420,AFLA_086440,AFLA_086450,AFLA_086460,AFLA_086470	eukaryotic translation initiation factor 3 subunit 2i%2C putative
XLOC_000591	AFLA_086490	conserved hypothetical protein
XLOC_000592	AFLA_086510	conserved hypothetical protein
XLOC_000593	AFLA_086540	glycine-rich RNA-binding protein%2C putative
XLOC_000594	AFLA_086540	glycine-rich RNA-binding protein%2C putative
XLOC_000595	AFLA_086560,AFLA_086570,AFLA_086580	short-chain dehydrogenase/reductase family protein%2C putative
XLOC_000596	AFLA_086600	morphogenesis protein (Msb1)%2C putative
XLOC_000597	AFLA_086630,AFLA_086640	60S ribosomal protein L35Ae
XLOC_000598	AFLA_086670,AFLA_086690	cystathionine beta-synthase (beta-thionase)%2C putative
XLOC_000599	AFLA_086710	inorganic diphosphatase%2C putative
XLOC_000600	AFLA_086730	DNA replication factor C subunit Rfc2%2C putative
XLOC_000601	AFLA_086740	4-nitrophenylphosphatase
XLOC_000602	AFLA_086760	ATP-dependent Clp protease%2C proteolytic subunit ClpP
XLOC_000603	AFLA_086790	cell cycle regulatory protein (Srw1)%2C putative
XLOC_000604	AFLA_086810	aldo/keto reductase%2C putative
XLOC_000605	AFLA_086830,AFLA_086840,AFLA_086850	conserved hypothetical protein
XLOC_000606	AFLA_086890,AFLA_086900,AFLA_086920	conserved hypothetical protein
XLOC_000607	AFLA_086940,AFLA_086950	eukaryotic translation initiation factor 4%2C putative
XLOC_000608	AFLA_086970,AFLA_086980	conserved hypothetical protein
XLOC_000609	AFLA_087000	checkpoint protein kinase%2C putative
XLOC_000610	AFLA_087050	aconitate hydratase%2C putative
XLOC_000611	AFLA_087080	conserved hypothetical protein
XLOC_000612	AFLA_087100	benzoate 4-monooxygenase cytochrome P450%2C putative
XLOC_000613	AFLA_087150,AFLA_087160	conserved hypothetical protein
XLOC_000614	AFLA_087170,AFLA_087180	extracellular serine-rich protein%2C putative
XLOC_000615	AFLA_087220,AFLA_087230	UDP-glucose 4-epimerase%2C putative
XLOC_000616	AFLA_087250,AFLA_087260	phosphoinositide-specific phospholipase C%2C putative
XLOC_000618	AFLA_087340,AFLA_087350	conserved hypothetical protein
XLOC_000619	AFLA_087380,AFLA_087390,AFLA_087400	isochorismatase family hydrolase%2C putative
XLOC_000620	AFLA_087420,AFLA_087430	carboxyphosphonoenolpyruvate phosphonomutase%2C putative
XLOC_000621	AFLA_087440	mitochondrial import receptor subunit (Tom37)%2C putative
XLOC_000623	AFLA_087470,AFLA_087480	plasma membrane low affinity zinc ion transporter%2C putative
XLOC_000624	AFLA_087500	ATP-dependent DNA helicase%2C putative
XLOC_000625	AFLA_087510	conserved hypothetical protein
XLOC_000626	-	#N/A
XLOC_000627	AFLA_087530,AFLA_087540	small nucleolar ribonucleoprotein complex subunit%2C putative
XLOC_000628	AFLA_087580	DUF52 domain protein
XLOC_000629	AFLA_087590,AFLA_087600	alpha-1%2C3-glucanase/mutanase%2C putative
XLOC_000630	AFLA_087620	NmrA family transcriptional regulator%2C putative
XLOC_000631	AFLA_087640	alpha%2Calpha-trehalose phosphate synthase subunit%2C putative
XLOC_000632	AFLA_087670	triadin%2C putative
XLOC_000634	AFLA_087690	hypothetical protein
XLOC_000636	AFLA_087710	GPR/FUN34 family protein
XLOC_000637	AFLA_087750	conserved hypothetical protein
XLOC_000638	AFLA_087840,AFLA_087850,AFLA_087860,AFLA_087870,AFLA_087880	WD repeat protein
XLOC_000639	AFLA_087770	chromosome segregation protein Spc105%2C putative
XLOC_000640	AFLA_087800	hypothetical protein
XLOC_000641	AFLA_087810	bZIP transcription factor%2C putative
XLOC_000642	AFLA_087900	pyruvate kinase
XLOC_000643	AFLA_087910	conserved hypothetical protein
XLOC_000644	AFLA_087930,AFLA_087940	conserved hypothetical protein
XLOC_000645	AFLA_087960,AFLA_087970	hypothetical protein
XLOC_000646	AFLA_087990,AFLA_088000	40S ribosomal protein S8
XLOC_000647	AFLA_088020,AFLA_088030,AFLA_088040	methionine aminopeptidase%2C putative
XLOC_000648	AFLA_088080,AFLA_088090	aspartate aminotransferase%2C putative
XLOC_000649	AFLA_088110	conserved hypothetical protein
XLOC_000650	AFLA_088130,AFLA_088140	C6 transcription factor%2C putative
XLOC_000652	AFLA_088190	IZH family channel protein (Izh3)%2C putative
XLOC_000653	AFLA_088210	hypothetical protein
XLOC_000654	AFLA_088230	pentatricopeptide repeat protein
XLOC_000655	AFLA_088250	transcription initiation factor TFIID subunit 13%2C putative
XLOC_000656	AFLA_088270,AFLA_088280	nucleolus protein required for cell viability%2C putative
XLOC_000657	AFLA_088290	conserved hypothetical protein
XLOC_000658	AFLA_088320	protein phosphatase 2C%2C putative
XLOC_000659	AFLA_088350	hydrolase%2C alpha/beta fold family protein
XLOC_000660	AFLA_088360,AFLA_088370,AFLA_088380	Glutaredoxin domain protein
XLOC_000662	AFLA_088420	conserved hypothetical protein
XLOC_000663	AFLA_088440	RNA polymerase-associated protein LEO1%2C putative
XLOC_000664	AFLA_088460	ribosome biogenesis protein Erb1%2C putative
XLOC_000665	AFLA_088480	SNF7 family protein
XLOC_000666	AFLA_088520,AFLA_088530,AFLA_088540	CUE domain protein%2C putative
XLOC_000667	AFLA_088560	intermediate filament protein (Mdm1)%2C putative
XLOC_000668	AFLA_088580,AFLA_088590,AFLA_088600	conserved hypothetical protein
XLOC_000669	AFLA_088610	lactonohydrolase%2C putative
XLOC_000670	AFLA_088630	conserved hypothetical protein
XLOC_000671	AFLA_088660	DUF431 domain protein
XLOC_000672	AFLA_088670	pheromone processing carboxypeptidase Kex1
XLOC_000673	AFLA_088710	conserved hypothetical protein
XLOC_000674	AFLA_088740	conserved hypothetical protein
XLOC_000675	AFLA_088760	septin
XLOC_000676	AFLA_088800	conserved hypothetical protein
XLOC_000677	AFLA_088820	cytochrome P450 phenylacetate hydroxylase%2C putative
XLOC_000678	AFLA_088830	shugoshin%2C putative
XLOC_000679	AFLA_088860	acetyltransferase%2C putative
XLOC_000680	AFLA_071780	Dyp-type peroxidase family protein
XLOC_000681	AFLA_071800	branched-chain amino acid aminotransferase%2C putative
XLOC_000682	AFLA_071910	MFS tranporter%2C putative
XLOC_000683	AFLA_071920	class III aminotransferase%2C putative
XLOC_000685	AFLA_072170	ADP-ribosylglycohydrolase%2C putative
XLOC_000688	AFLA_072330	disulfide oxidoreductase%2C putative
XLOC_000690	AFLA_072380	conserved hypothetical protein
XLOC_000691	AFLA_072390	srpk%2C putative
XLOC_000700	AFLA_072570	conserved hypothetical protein
XLOC_000702	AFLA_072610	conserved hypothetical protein
XLOC_000703	AFLA_072650,AFLA_072660	salicylate hydroxylase%2C putative
XLOC_000704	AFLA_072710,AFLA_072720,AFLA_072730	hypothetical protein
XLOC_000705	AFLA_072760	conserved hypothetical protein
XLOC_000706	AFLA_072790,AFLA_072800	conserved hypothetical protein
XLOC_000711	AFLA_072870,AFLA_072880	conserved hypothetical protein
XLOC_000714	AFLA_072930	monooxygenase%2C putative
XLOC_000723	AFLA_073030,AFLA_073040	amino acid transporter%2C putative
XLOC_000724	AFLA_073070	arabinan-endo 1%2C5-alpha-L-arabinase%2C putative
XLOC_000729	AFLA_073140	cytochrome P450%2C putative
XLOC_000730	AFLA_073210,AFLA_073220,AFLA_073230	oxalate decarboxylase%2C putative
XLOC_000731	AFLA_073240	conserved hypothetical protein
XLOC_000733	AFLA_073270	conserved hypothetical protein
XLOC_000734	AFLA_073290	phospho-2-dehydro-3-deoxyheptonate aldolase
XLOC_000735	AFLA_073300	hypothetical protein
XLOC_000737	AFLA_073340	conserved hypothetical protein
XLOC_000738	AFLA_073380	conserved hypothetical protein
XLOC_000740	AFLA_073400	topoisomerase family protein TRF4%2C putative
XLOC_000741	AFLA_073410	L-galactose dehydrogenase (L-GalDH)%2C putative
XLOC_000742	AFLA_073420	cochaperone Pam16
XLOC_000743	AFLA_073440	C6 transcription factor%2C putative
XLOC_000744	AFLA_073460,AFLA_073470,AFLA_073490	cyclopropane-fatty-acyl-phospholipid synthase%2C putative
XLOC_000745	AFLA_073520	protein-ER retention protein (Erd1)%2C putative
XLOC_000746	AFLA_073540	3-5 exonuclease%2C putative
XLOC_000747	AFLA_073580	cell division control protein Cdc6%2C putative
XLOC_000749	AFLA_073600	cytochrome P450%2C putative
XLOC_000750	AFLA_073620	conserved hypothetical protein
XLOC_000751	AFLA_073640	C6 transcription factor%2C putative
XLOC_000752	AFLA_073670	conserved hypothetical protein
XLOC_000753	AFLA_073690,AFLA_073700,AFLA_073710	conserved hypothetical protein
XLOC_000754	AFLA_073730	Rho GTPase activator (Bem2)%2C putative
XLOC_000755	AFLA_073770,AFLA_073780	conserved hypothetical protein
XLOC_000756	AFLA_073810,AFLA_073820	serine/threonine protein kinase%2C putative
XLOC_000757	AFLA_073850,AFLA_073860	TBC domain protein%2C putative
XLOC_000759	AFLA_073920	short chain dehydrogenase%2C putative
XLOC_000760	AFLA_073940,AFLA_073950	Ulp1 protease family protein
XLOC_000761	AFLA_073970	conserved hypothetical protein
XLOC_000762	AFLA_073980,AFLA_073990	cyclin-dependent protein kinase complex component%2C putative
XLOC_000763	AFLA_074010	F1F0 ATP synthase assembly protein Atp11%2C putative
XLOC_000766	AFLA_074140	hypothetical protein
XLOC_000767	AFLA_074160	hypothetical protein
XLOC_000769	AFLA_074220	ubiquitin conjugating enzyme%2C putative
XLOC_000770	AFLA_074240	conserved hypothetical protein
XLOC_000771	AFLA_074260,AFLA_074270,AFLA_074280,AFLA_074290	conserved hypothetical protein
XLOC_000772	AFLA_074300	hypothetical protein
XLOC_000773	AFLA_074310,AFLA_074320	hypothetical protein
XLOC_000774	AFLA_074360	streptomycin 3''-adenylyltransferase%2C putative
XLOC_000775	AFLA_074380,AFLA_074390	salicylate hydroxylase%2C putative
XLOC_000776	AFLA_074400	conserved hypothetical protein
XLOC_000777	AFLA_074420	conserved hypothetical protein
XLOC_000782	AFLA_074520	alpha-galactosidase%2C putative
XLOC_000783	AFLA_074530	conserved hypothetical protein
XLOC_000787	AFLA_074620	sodium/phosphate symporter%2C putative
XLOC_000789	AFLA_074650	conserved hypothetical protein
XLOC_000793	AFLA_074700,AFLA_074710,AFLA_074730	conserved hypothetical protein
XLOC_000794	AFLA_074760,AFLA_074770	alkyl/aryl-sulfatase BDS1%2C putative
XLOC_000796	AFLA_074820,AFLA_074830	conserved hypothetical protein
XLOC_000797	AFLA_074840	amino acid transporter%2C putative
XLOC_000798	AFLA_074870	hypothetical protein
XLOC_000799	AFLA_074890	thiamin pyrophosphokinase%2C putative
XLOC_000800	AFLA_074930	conserved hypothetical protein
XLOC_000801	AFLA_074950	hypothetical protein
XLOC_000803	AFLA_074980	splicing factor u2af large subunit
XLOC_000804	AFLA_075000	conserved hypothetical protein
XLOC_000805	AFLA_075010,AFLA_075040	hypothetical protein
XLOC_000806	AFLA_075060,AFLA_075070	transformer-SR ribonucleoprotein%2C putative
XLOC_000807	AFLA_075090	O-sialoglycoprotein endopeptidase%2C putative
XLOC_000808	AFLA_075100	conserved hypothetical protein
XLOC_000809	AFLA_075130	conserved hypothetical protein
XLOC_000810	AFLA_075160	conserved hypothetical protein
XLOC_000812	AFLA_075180,AFLA_075190	MFS transporter%2C putative
XLOC_000822	AFLA_075410	monocarboxylate permease homolog%2C mch4%2C putative
XLOC_000823	AFLA_075430	DEAD box ATP-dependent RNA helicase%2C putative
XLOC_000824	AFLA_075440	conserved hypothetical protein
XLOC_000826	AFLA_075470	conserved hypothetical protein
XLOC_000829	AFLA_075500	conserved hypothetical protein
XLOC_000834	AFLA_075590	conserved hypothetical protein
XLOC_000835	AFLA_075630	conserved hypothetical protein
XLOC_000836	AFLA_075640	pigment biosynthesis protein Ayg1
XLOC_000839	AFLA_075690	periplasmic beta-glucosidase precursor%2C putative
XLOC_000842	AFLA_075720	short chain type dehydrogenase%2C putative
XLOC_000843	AFLA_075730	short chain dehydrogenase/reductase%2C putative
XLOC_000844	AFLA_075760	conserved hypothetical protein
XLOC_000845	AFLA_075780	conserved hypothetical protein
XLOC_000848	AFLA_075830	dimethyladenosine transferase
XLOC_000850	AFLA_075850	conserved hypothetical protein
XLOC_000852	AFLA_075890	conserved hypothetical protein
XLOC_000856	AFLA_075940	conserved hypothetical protein
XLOC_000857	AFLA_075960,AFLA_075970	conserved hypothetical protein
XLOC_000859	AFLA_076010	zinc finger protein%2C putative
XLOC_000860	AFLA_076030,AFLA_076040,AFLA_076050	hypothetical protein
XLOC_000863	AFLA_076150	hypothetical protein
XLOC_000864	AFLA_076170	conserved hypothetical protein
XLOC_000868	AFLA_076260	conserved hypothetical protein
XLOC_000871	AFLA_076320,AFLA_076330	C6 transcription factor%2C putative
XLOC_000872	-	#N/A
XLOC_000873	AFLA_076350	conserved hypothetical protein
XLOC_000874	AFLA_076400	nonsense-mediated mRNA decay factor (Upf2)%2C putative
XLOC_000875	AFLA_076420	hypothetical protein
XLOC_000876	AFLA_076430	SUN domain protein (Uth1)%2C putative
XLOC_000877	AFLA_076470	conserved hypothetical protein
XLOC_000878	AFLA_076500	conserved hypothetical protein
XLOC_000879	AFLA_076520,AFLA_076530,AFLA_076540	GPI maturation protein (Bst1)%2C putative
XLOC_000880	AFLA_076560	APSES transcription factor (MbpA)%2C putative
XLOC_000881	AFLA_076580	trans-aconitate 2-methyltransferase%2C putative
XLOC_000882	AFLA_076620	siroheme synthase Met8%2C putative
XLOC_000884	AFLA_076640	phospholipase PldA%2C putative
XLOC_000885	AFLA_076670	guanyl-nucleotide exchange factor (Sec7)%2C putative
XLOC_000886	AFLA_076720	AAA family ATPase%2C putative
XLOC_000887	AFLA_076730,AFLA_076740,AFLA_076760,AFLA_076770,AFLA_076780	conserved hypothetical protein
XLOC_000888	AFLA_076790	MFS sugar transporter%2C putative
XLOC_000889	AFLA_076810	conserved hypothetical protein
XLOC_000891	AFLA_076830	RING finger domain protein
XLOC_000892	AFLA_076850	conserved hypothetical protein
XLOC_000893	AFLA_076870	purine permease%2C putative
XLOC_000894	-	#N/A
XLOC_000895	AFLA_076910,AFLA_076920,AFLA_076930,AFLA_076950,AFLA_076970	cytokinesis EF-hand protein Cdc4%2C putative
XLOC_000896	AFLA_076990,AFLA_077020	alpha-ketoglutarate-dependent taurine dioxygenase
XLOC_000897	AFLA_077060	aldo/keto reductase%2C putative
XLOC_000898	AFLA_077070,AFLA_077080,AFLA_077090,AFLA_077100,AFLA_077110	hypothetical protein
XLOC_000899	AFLA_077120,AFLA_077130	hypothetical protein
XLOC_000902	AFLA_077190	conserved hypothetical protein
XLOC_000903	AFLA_077210,AFLA_077220	NADPH fad oxidoreductase%2C putative
XLOC_000905	AFLA_077270	NADH-dependent flavin oxidoreductase%2C putative
XLOC_000907	AFLA_077330,AFLA_077340	thioesterase family protein
XLOC_000913	AFLA_077470	thimet oligopeptidase%2C putative
XLOC_000915	AFLA_077510	O-methyltransferase%2C putative
XLOC_000917	AFLA_077540,AFLA_077550	hypothetical protein
XLOC_000918	AFLA_077590	conserved hypothetical protein
XLOC_000920	AFLA_077610,AFLA_077620	MFS drug efflux transporter%2C putative
XLOC_000924	AFLA_077660,AFLA_077670	hypothetical protein
XLOC_000929	AFLA_077790,AFLA_077800,AFLA_077810	conserved hypothetical protein
XLOC_000930	AFLA_077830	choline dehydrogenase%2C putative
XLOC_000931	AFLA_077840	endoglucanase%2C putative
XLOC_000932	AFLA_077850	phenylalanine ammonia-lyase%2C putative
XLOC_000933	AFLA_077880,AFLA_077890	K+ homeostasis protein Kha1%2C putative
XLOC_000935	AFLA_077910,AFLA_077920	alpha-1%2C3-glucanase%2C putative
XLOC_000936	AFLA_077930	conserved hypothetical protein
XLOC_000937	AFLA_077980,AFLA_077990	conserved hypothetical protein
XLOC_000938	AFLA_078040	(S)-2-haloacid dehalogenase IVA%2C putative
XLOC_000941	AFLA_078080	conserved hypothetical protein
XLOC_000942	AFLA_078090,AFLA_078100	alcohol dehydrogenase%2C putative
XLOC_000944	AFLA_078140	acetyltransferase%2C GNAT family
XLOC_000945	AFLA_078190	zinc finger protein DHHC domain containing protein%2C putative
XLOC_000946	AFLA_078220	dehydrogenase%2C putative
XLOC_000947	AFLA_078230,AFLA_078240,AFLA_078250	acetyltransferase%2C GNAT family
XLOC_000948	AFLA_078270	myosin I MyoA/Myo5
XLOC_000949	AFLA_078280,AFLA_078290	WD repeat protein
XLOC_000950	AFLA_078320,AFLA_078330	cell wall glucanase (Scw11)%2C putative
XLOC_000952	AFLA_078370,AFLA_078380,AFLA_078390,AFLA_078400	oxidoreductase%2C short chain dehydrogenase/reductase family
XLOC_000953	AFLA_078420,AFLA_078430	fumarate reductase Osm1%2C putative
XLOC_000954	AFLA_078450	COP9 signalosome subunit CsnD
XLOC_000956	AFLA_078510	conserved hypothetical protein
XLOC_000957	AFLA_078520	mitochondrial ATPase subunit ATP4%2C putative
XLOC_000958	AFLA_078540,AFLA_078550,AFLA_078560,AFLA_078570,AFLA_078580	conserved hypothetical protein
XLOC_000959	AFLA_078600	DNA repair/transcription protein%2C putative
XLOC_000960	AFLA_078620	DUF850 domain protein
XLOC_000961	AFLA_078640,AFLA_078650,AFLA_078660	methylenetetrahydrofolate dehydrogenase
XLOC_000962	AFLA_078690	RNA interference and gene silencing protein (Qde2)%2C putative
XLOC_000964	AFLA_078750	conserved hypothetical protein
XLOC_000965	AFLA_078770	Myb-like DNA-binding domain protein
XLOC_000966	AFLA_078780,AFLA_078790,AFLA_078800,AFLA_078810	autophagy protein Apg6%2C putative
XLOC_000967	AFLA_078820	conserved hypothetical protein
XLOC_000968	AFLA_078840	MFS transporter%2C putative
XLOC_000969	AFLA_078880	conserved hypothetical protein
XLOC_000972	AFLA_078930,AFLA_078950	conserved hypothetical protein
XLOC_000973	AFLA_078970	transcription initiation factor TFIID subunit TSM1/127kD%2C putative
XLOC_000974	AFLA_079000	conserved hypothetical protein
XLOC_000975	AFLA_079010	hypothetical protein
XLOC_000976	AFLA_079050	MFS transporter%2C putative
XLOC_000978	AFLA_079080,AFLA_079090	conserved hypothetical protein
XLOC_000980	AFLA_079130	ribonuclease P complex subunit Pop2%2C putative
XLOC_000981	AFLA_079180,AFLA_079190	ankyrin%2C putative
XLOC_000986	AFLA_079320	conserved hypothetical protein
XLOC_000988	AFLA_079350,AFLA_079360	conserved hypothetical protein
XLOC_000989	AFLA_079420	conserved hypothetical protein
XLOC_000990	AFLA_079430	amidase%2C putative
XLOC_000991	AFLA_079460	DNA mismatch repair protein Msh1%2C putative
XLOC_000992	AFLA_079510	MFS transporter%2C putative
XLOC_000993	AFLA_079540	conserved hypothetical protein
XLOC_000994	AFLA_079570,AFLA_079580,AFLA_079590,AFLA_079600	seryl-tRNA synthetase
XLOC_000995	AFLA_079610	conserved hypothetical protein
XLOC_000996	AFLA_079640	sensor histidine kinase/response regulator%2C putative
XLOC_000997	AFLA_079650	sensor histidine kinase/response regulator%2C putative
XLOC_000998	AFLA_079670,AFLA_079680	conserved hypothetical protein
XLOC_000999	AFLA_079700	protein arginine methyltransferase RmtB
XLOC_001000	AFLA_079730	conserved hypothetical protein
XLOC_001001	AFLA_079740,AFLA_079750,AFLA_079770	DIL and Ankyrin domain protein
XLOC_001002	AFLA_079810,AFLA_079820	vacuolar ATP synthase 16 kDa proteolipid subunit%2C putative
XLOC_001003	AFLA_079860	lipase/serine esterase%2C putative
XLOC_001004	AFLA_079880	60S ribosomal protein L22%2C putative
XLOC_001005	AFLA_079910	glutathione peroxidase Hyr1%2C putative
XLOC_001006	AFLA_079930	beta-mannosidase%2C putative
XLOC_001007	AFLA_079950	cytochrome B2%2C putative
XLOC_001008	AFLA_079970	conserved hypothetical protein
XLOC_001010	AFLA_080000,AFLA_080010,AFLA_080020	DnaJ domain protein
XLOC_001011	AFLA_080040,AFLA_080050,AFLA_080060,AFLA_080070	epimerase/dehydratase family protein%2C putative
XLOC_001012	AFLA_080080	calpain-like protease PalBory
XLOC_001013	AFLA_080110	adenylate kinase 2
XLOC_001014	-	#N/A
XLOC_001016	AFLA_080170	MYB family conidiophore development protein FlbD%2C putative
XLOC_001017	AFLA_080200	glycosyl hydrolase%2C putative
XLOC_001018	AFLA_080230	60S ribosomal protein L29%2C putative
XLOC_001019	AFLA_080250	conserved hypothetical protein
XLOC_001020	-	#N/A
XLOC_001021	AFLA_080280	Phosphotransferase enzyme family domain protein
XLOC_001022	AFLA_080300	pyridoxal kinase%2C putative
XLOC_001023	AFLA_080330	conserved hypothetical protein
XLOC_001024	AFLA_080360,AFLA_080370	RNA binding protein
XLOC_001025	AFLA_080380	conserved hypothetical protein
XLOC_001026	AFLA_080450	cell cycle control protein (Cwf22)%2C putative
XLOC_001027	AFLA_080480,AFLA_080490,AFLA_080500	HD superfamily hydrolase%2C putative
XLOC_001028	AFLA_080530	conserved hypothetical protein
XLOC_001029	AFLA_080580	conserved hypothetical protein
XLOC_001030	AFLA_080600	ribosomal protein/carboxylic ester hydrolase (Ppe1)%2C putative
XLOC_001031	AFLA_080620,AFLA_080630,AFLA_080640	endoplasmic reticulum and nuclear membrane proteinc Npl4%2C putative
XLOC_001032	AFLA_080660,AFLA_080670,AFLA_080690,AFLA_080700	L-asparaginase
XLOC_001033	AFLA_080720	conserved hypothetical protein
XLOC_001034	AFLA_080740	small nucleolar ribonucleoprotein complex subunit Dip2%2C putative
XLOC_001035	AFLA_080760	TPR domain protein
XLOC_001036	AFLA_080770	2-nitropropane dioxygenase precursor%2C putative
XLOC_001038	AFLA_080810	conserved hypothetical protein
XLOC_001039	AFLA_080840	conserved hypothetical protein
XLOC_001040	AFLA_080850	rRNA processing protein Pwp1%2C putative
XLOC_001042	AFLA_080890	lipase%2C putative
XLOC_001043	AFLA_080910	conserved hypothetical protein
XLOC_001045	AFLA_080960,AFLA_080970,AFLA_080980	origin recognition complex subunit Orc5%2C putative
XLOC_001046	AFLA_081010,AFLA_081020	indole-diterpene biosynthesis protein PaxU%2C putative
XLOC_001047	AFLA_081040	AAA family ATPase Rvb2/Reptin%2C putative
XLOC_001048	AFLA_081060	alpha/beta hydrolase%2C putative
XLOC_001049	AFLA_081070	conserved hypothetical protein
XLOC_001050	AFLA_081080	hypothetical protein
XLOC_001051	AFLA_081110,AFLA_081120	MFS transporter%2C putative
XLOC_001052	AFLA_081140	conserved hypothetical protein
XLOC_001055	AFLA_081200	hypothetical protein
XLOC_001059	AFLA_081280	Ras GTPase Rab11%2C putative
XLOC_001060	AFLA_081310,AFLA_081320	ATP-dependent Clp protease%2C putative
XLOC_001061	AFLA_081360	Phe-inhibited DAHP synthase AroG
XLOC_001063	AFLA_081380,AFLA_081390	cytochrome C1/Cyt1%2C putative
XLOC_001064	AFLA_081430	eukaryotic translation initiation factor 3 subunit EifCb%2C putative
XLOC_001066	AFLA_081480,AFLA_081490	IgE-binding protein
XLOC_001067	-	#N/A
XLOC_001069	AFLA_081510	conserved hypothetical protein
XLOC_001070	AFLA_081540	integral membrane protein
XLOC_001071	AFLA_081560,AFLA_081570,AFLA_081580	presequence translocase-associated motor subunit Pam17%2C putative
XLOC_001073	AFLA_081650,AFLA_081660	conserved hypothetical protein
XLOC_001076	AFLA_081740	peptidyl-prolyl cis-trans isomerase%2C putative
XLOC_001080	AFLA_081810	muramidase%2C putative
XLOC_001083	AFLA_081870,AFLA_081880	conserved serine-rich protein
XLOC_001084	AFLA_081900	hypothetical protein
XLOC_001085	AFLA_081910	major allergen Asp F2
XLOC_001088	AFLA_082000	hypothetical protein
XLOC_001092	AFLA_082110	wd40 protein%2C putative
XLOC_001094	AFLA_082140	hypothetical protein
XLOC_001096	AFLA_082160	MFS glucose transporter%2C putative
XLOC_001098	AFLA_082180	hypothetical protein
XLOC_001100	AFLA_082200	AAA family ATPase%2C putative
XLOC_001102	AFLA_082230,AFLA_082240,AFLA_082250	pantothenate transporter%2C putative
XLOC_001104	AFLA_082280,AFLA_082290	glutathione S-transferase%2C putative
XLOC_001105	AFLA_082310	conserved hypothetical protein
XLOC_001106	AFLA_082330	phosphatidylinositol:UDP-GlcNAc transferase subunit PIG-A
XLOC_001108	-	#N/A
XLOC_001110	AFLA_082400,AFLA_082410	ABC multidrug transporter%2C putative
XLOC_001113	AFLA_082500,AFLA_082520,AFLA_082530	sphinganine hydroxylase Sur2%2C putative
XLOC_001114	AFLA_082550	cleavage and polyadenylation specifity factor%2C 73 kDa subunit
XLOC_001116	AFLA_082590,AFLA_082600	mitochondrial cation transporter%2C putative
XLOC_001121	AFLA_082680	conserved hypothetical protein
XLOC_001122	AFLA_082700	conserved hypothetical protein
XLOC_001124	AFLA_082750,AFLA_082760	hypothetical protein
XLOC_001125	AFLA_082780	4%2C5-DOPA dioxygenase extRadiol%2C putative
XLOC_001127	AFLA_082830	hypothetical protein
XLOC_001128	AFLA_082870,AFLA_082880,AFLA_082900	GNAT family N-acetyltransferase%2C putative
XLOC_001129	AFLA_082960	conserved hypothetical protein
XLOC_001130	AFLA_082970	monocarboxylate permease homolog%2C mch4%2C putative
XLOC_001131	AFLA_082990	MIND kinetochore complex component Mtw1%2C putative
XLOC_001132	AFLA_083030	dihydrouridine synthase family protein%2C putative
XLOC_001133	AFLA_083060,AFLA_083070	heme/steroid binding domain protein%2C putative
XLOC_001134	AFLA_083090	tRNA processing endoribonuclease Trz1%2C putative
XLOC_001135	AFLA_083100	bZIP transcription factor (LziP)%2C putative
XLOC_001136	AFLA_083110	conidiation-specific protein (Con-10)%2C putative
XLOC_001137	AFLA_083120	thioredoxin%2C putative
XLOC_001138	AFLA_083140,AFLA_083150	conserved hypothetical protein
XLOC_001139	AFLA_083180	ribosome assembly protein Noc2%2C putative
XLOC_001140	AFLA_083220	ATP dependent RNA helicase (Rok1)%2C putative
XLOC_001141	AFLA_083230	mitochondrial F1F0-ATP synthase g subunit%2C putative
XLOC_001143	AFLA_083260	hypothetical protein
XLOC_001144	AFLA_083270,AFLA_083280,AFLA_083290	GABA permease%2C putative
XLOC_001145	AFLA_083310	TIM barrel metal-dependent hydrolase%2C putative
XLOC_001146	AFLA_083330,AFLA_083340	C6 transcription factor%2C putative
XLOC_001147	AFLA_083360	extracellular cell wall glucanase Crf1/allergen Asp F9
XLOC_001148	AFLA_083370,AFLA_083380	glutathione oxidoreductase Glr1%2C putative
XLOC_001150	AFLA_083410	laccase%2C putative
XLOC_001151	AFLA_083440,AFLA_083450	26S proteasome-associated ubiquitin C-terminal hydrolase%2C putative
XLOC_001152	AFLA_083460	C6 transcription factor RosA-like%2C putative
XLOC_001153	AFLA_083470	Ribosomal protein S28e
XLOC_001154	AFLA_083480	importin beta-2 subunit%2C putative
XLOC_001155	AFLA_083520,AFLA_083530,AFLA_083540	SacI domain protein
XLOC_001156	-	#N/A
XLOC_001157	AFLA_083570,AFLA_083580	conserved hypothetical protein
XLOC_001158	AFLA_083610,AFLA_083620	glutathione S-transferase%2C putative
XLOC_001159	AFLA_083650	anaphase promoting complex subunit 10 (APC10)%2C putative
XLOC_001160	AFLA_083660	phosphatidylserine decarboxylase%2C putative
XLOC_001161	AFLA_083690,AFLA_083700	phosphoglycerate mutase family protein
XLOC_001163	AFLA_083720,AFLA_083730,AFLA_083740	conserved hypothetical protein
XLOC_001164	AFLA_083750,AFLA_083760	importin beta-1 subunit
XLOC_001165	AFLA_083770,AFLA_083780,AFLA_083790,AFLA_083800	conserved hypothetical protein
XLOC_001166	AFLA_083820	C6 finger domain protein%2C putative
XLOC_001167	AFLA_083840,AFLA_083850	conserved hypothetical protein
XLOC_001168	AFLA_083860	conserved hypothetical protein
XLOC_001169	AFLA_083880	succinate dehydrogenase subunit CybS%2C putative
XLOC_001170	AFLA_083890	oxidoreductase%2C zinc-binding dehydrogenase family%2C putative
XLOC_001171	AFLA_083910,AFLA_083920,AFLA_083930,AFLA_083940	pirin domain protein%2C putative
XLOC_001172	AFLA_083950	MFS multidrug transporter%2C putative
XLOC_001173	AFLA_083960,AFLA_083970	hypothetical protein
XLOC_001176	AFLA_084000	urea amidolyase%2C putative
XLOC_001178	AFLA_084070	CUE domain protein%2C putative
XLOC_001179	AFLA_084100,AFLA_084110,AFLA_084120,AFLA_084130,AFLA_084140	2-oxoglutarate dehydrogenase%2C putative
XLOC_001180	AFLA_084160	DUF1014 domain protein
XLOC_001181	AFLA_084170,AFLA_084180,AFLA_084190,AFLA_084200,AFLA_084210,AFLA_084220	L-ascorbate oxidase%2C putative
XLOC_001182	AFLA_084250	conserved hypothetical protein
XLOC_001183	AFLA_084260	DNA replication initiation factor Cdc45
XLOC_001184	AFLA_084270	GPI anchor transamidase%2C putative
XLOC_001187	AFLA_084320,AFLA_084330	hypothetical protein
XLOC_001188	AFLA_084370,AFLA_084380,AFLA_084390	conserved hypothetical protein
XLOC_001189	AFLA_084420	prefoldin subunit 4%2C putative
XLOC_001191	AFLA_084450	conserved hypothetical protein
XLOC_001192	AFLA_084470,AFLA_084480,AFLA_084490	polysaccharide deacetylase family protein
XLOC_001193	AFLA_084520	conserved hypothetical protein
XLOC_001194	AFLA_084530	EBP domain protein%2C putative
XLOC_001196	AFLA_084560	pyridoxal reductase%2C putative
XLOC_001197	AFLA_084570	conserved hypothetical protein
XLOC_001198	AFLA_084600,AFLA_084610,AFLA_084620	conserved hypothetical protein
XLOC_001199	AFLA_084650	palmitoyltransferase with autoacylation activity Pfa4%2C putative
XLOC_001200	AFLA_084660,AFLA_084670,AFLA_084680	2-isopropylmalate synthase
XLOC_001201	AFLA_084720	C6 transcription factor%2C putative
XLOC_001202	AFLA_084730,AFLA_084740,AFLA_084750	protein translocation complex component (Npl1)%2C putative
XLOC_001203	AFLA_084780,AFLA_084790	N-acylethanolamine amidohydrolase%2C putative
XLOC_001204	AFLA_084820	acyl-CoA dehydrogenase%2C putative
XLOC_001207	AFLA_084860	conserved hypothetical protein
XLOC_001208	AFLA_084900	GTPase activating protein Sar1%2C putative
XLOC_001210	AFLA_084910,AFLA_084920	exosome complex exonuclease Rrp6%2C putative
XLOC_001211	AFLA_084930,AFLA_084940	DNA mismatch repair protein Msh2%2C putative
XLOC_001212	AFLA_084950,AFLA_084960,AFLA_084970,AFLA_084990,AFLA_085000	conserved hypothetical protein
XLOC_001213	AFLA_085010,AFLA_085020,AFLA_085030,AFLA_085050,AFLA_085070	conserved hypothetical protein
XLOC_001214	AFLA_085120	amino acid permease
XLOC_001215	AFLA_085150	ATP-binding cassette transporter%2C putative
XLOC_001216	AFLA_085160	ABC efflux transporter%2C putative
XLOC_001217	AFLA_085170	C6 transcription factor OefC
XLOC_001219	AFLA_085200	camp independent regulatory protein
XLOC_001221	AFLA_085220	asparaginyl-tRNA synthetase Slm5%2C putative
XLOC_001222	AFLA_085240	hypothetical protein
XLOC_001223	AFLA_085250	RNA binding protein%2C putative
XLOC_001224	AFLA_085270	t-complex protein 1%2C zeta subunit%2C putative
XLOC_001225	AFLA_085300	conserved hypothetical protein
XLOC_001226	AFLA_085350	AMMECR1 family protein
XLOC_001227	AFLA_085360	regulatory factor Sgt1%2C putative
XLOC_001228	AFLA_085370	spindle-pole body protein (Pcp1)%2C putative
XLOC_001229	AFLA_085380,AFLA_085400	vacuolar sorting ATPase Vps4%2C putative
XLOC_001230	AFLA_085430	prenylcysteine lyase%2C putative
XLOC_001231	AFLA_085450	eukaryotic translation initiation factor 3 subunit EifCk%2C putative
XLOC_001233	AFLA_085500	extracellular proline-glycine rich protein
XLOC_001234	AFLA_085510	trytophan synthase alpha subunit%2C putative
XLOC_001236	AFLA_085590	endo-arabinanase%2C putative
XLOC_001239	AFLA_085670,AFLA_085680	efflux pump antibiotic resistance protein%2C putative
XLOC_001241	AFLA_085700	arsenate reductase (Arc2)%2C putative
XLOC_001242	AFLA_085720	conserved hypothetical protein
XLOC_001244	AFLA_085740,AFLA_085750	C6 transcription factor%2C putative
XLOC_001245	AFLA_085780	RING finger domain protein
XLOC_001247	AFLA_085850	conserved hypothetical protein
XLOC_001249	AFLA_085870	conserved hypothetical protein
XLOC_001250	AFLA_085880,AFLA_085890,AFLA_085900	BTB domain transcription factor%2C putative
XLOC_001251	AFLA_085920	FAD dependent sulfhydryl oxidase Erv1%2C putative
XLOC_001252	AFLA_085930	transcriptional regulator%2C putative
XLOC_001253	AFLA_085960	cell surface protein%2C putative
XLOC_001254	AFLA_085980	regulatory protein SUAPRGA1
XLOC_001255	AFLA_085990	translation machinery-associated protein%2C putative
XLOC_001265	AFLA_086180,AFLA_086190,AFLA_086200	conserved hypothetical protein
XLOC_001266	AFLA_086230	conserved hypothetical protein
XLOC_001267	AFLA_086250	translation repressor/antiviral protein Ski3%2C putative
XLOC_001268	AFLA_086280	NADH-ubiquinone oxidoreductase subunit GRIM-19%2C putative
XLOC_001269	AFLA_086310,AFLA_086320	oxidative stress response protein Oxr1%2C putative
XLOC_001270	AFLA_086340	conserved hypothetical protein
XLOC_001271	AFLA_086350	conserved hypothetical protein
XLOC_001272	AFLA_086390,AFLA_086400,AFLA_086410	conserved hypothetical protein
XLOC_001273	AFLA_086430	coactivator bridging factor 1 (Mbf1)%2C putative
XLOC_001274	AFLA_086480	translational initiation factor 2 beta
XLOC_001275	AFLA_086500	conserved hypothetical protein
XLOC_001278	AFLA_086530	ariadne RING finger%2C putative
XLOC_001279	AFLA_086550	conserved hypothetical protein
XLOC_001280	AFLA_086590	transcription factor smp1%2C putative
XLOC_001281	AFLA_086610,AFLA_086620	conserved hypothetical protein
XLOC_001283	AFLA_086650,AFLA_086660	conserved hypothetical protein
XLOC_001284	AFLA_086680	conserved hypothetical protein
XLOC_001285	AFLA_086700	tRNA dihydrouridine synthase (Smm1)%2C putative
XLOC_001286	AFLA_086720	conserved hypothetical protein
XLOC_001287	AFLA_086750	conserved hypothetical protein
XLOC_001288	AFLA_086770,AFLA_086780	conserved hypothetical protein
XLOC_001289	AFLA_086800	epoxide hydrolase%2C putative
XLOC_001290	AFLA_086820	pyruvate dehydrogenase complex component Pdx1%2C putative
XLOC_001291	AFLA_086860,AFLA_086870,AFLA_086880	NUDIX domain protein
XLOC_001292	AFLA_086910,AFLA_086930	spac6f6.09 protein%2C putative
XLOC_001293	AFLA_086960	fumarylacetoacetate hydrolase family protein
XLOC_001294	AFLA_086990	cell wall protein%2C putative
XLOC_001296	AFLA_087040	60S ribosomal protein Nsa2%2C putative
XLOC_001297	AFLA_087060	GMC oxidoreductase%2C putative
XLOC_001298	AFLA_087070	DUF1338 domain protein
XLOC_001299	AFLA_087090	C6 transcription factor (OTam)%2C putative
XLOC_001300	AFLA_087110,AFLA_087120,AFLA_087130,AFLA_087140	polymerase (RNA) II (DNA directed) polypeptide D
XLOC_001302	AFLA_087190,AFLA_087210	hypothetical protein
XLOC_001303	AFLA_087240	glutathione S-transferase%2C putative
XLOC_001304	AFLA_087270	transporter%2C putative
XLOC_001305	AFLA_087290,AFLA_087300,AFLA_087310,AFLA_087320,AFLA_087330	hypothetical protein
XLOC_001306	AFLA_087360	ThiF domain protein%2C putative
XLOC_001307	AFLA_087370	transcription/RNA-processing factor Ssu72
XLOC_001308	AFLA_087410	histone deacetylase HosA
XLOC_001310	AFLA_087440,AFLA_087450	mitochondrial import receptor subunit (Tom37)%2C putative
XLOC_001311	AFLA_087490	heme/steroid binding protein%2C putative
XLOC_001312	AFLA_087500	ATP-dependent DNA helicase%2C putative
XLOC_001313	AFLA_087520	G1/S-specific cyclin Cln1%2C putative
XLOC_001315	AFLA_087550,AFLA_087560,AFLA_087570	serine/threonine protein phosphatase%2C putative
XLOC_001316	AFLA_087590	alpha-1%2C3-glucanase/mutanase%2C putative
XLOC_001317	AFLA_087610	peptidase (PNG1)%2C putative
XLOC_001318	AFLA_087630	alpha%2Calpha-trehalose-phosphate synthase subunit%2C putative
XLOC_001319	AFLA_087650	chromatin assembly factor 1 subunit B%2C putative
XLOC_001320	AFLA_087660	conserved hypothetical protein
XLOC_001321	AFLA_087690	hypothetical protein
XLOC_001322	AFLA_087720,AFLA_087730,AFLA_087740	conserved hypothetical protein
XLOC_001323	AFLA_087760	40S ribosomal protein S11
XLOC_001324	AFLA_087780,AFLA_087790	conserved hypothetical protein
XLOC_001325	AFLA_087820,AFLA_087830	cell wall integrity signaling protein Lsp1/Pil1%2C putative
XLOC_001326	AFLA_087890	conserved hypothetical protein
XLOC_001327	AFLA_087900,AFLA_087920	pyruvate kinase
XLOC_001328	AFLA_087950	isocitrate dehydrogenase LysB
XLOC_001329	AFLA_087980	RNA recognition motif-containing protein%2C putative
XLOC_001330	AFLA_088010	kynurenine 3-monooxygenase%2C putative
XLOC_001331	AFLA_088050	mRNA splicing factor (Prp17)%2C putative
XLOC_001332	AFLA_088060	endosomal cargo receptor (Erv14)%2C putative
XLOC_001333	AFLA_088070	ABC transporter (Adp1)%2C putative
XLOC_001334	AFLA_088100	purine-cytosine permease%2C putative
XLOC_001335	AFLA_088120	hypothetical protein
XLOC_001336	AFLA_088150	Fe superoxide dismutase%2C putative
XLOC_001337	AFLA_088170,AFLA_088180	GPI transamidase component PIG-S%2C putative
XLOC_001338	AFLA_088200,AFLA_088220	R3H domain protein%2C putative
XLOC_001339	AFLA_088240	S-adenosylmethionine-dependent methyltransferase%2C putative
XLOC_001340	AFLA_088260	eukaryotic translation initiation factor 3 subunit EifCf%2C putative
XLOC_001341	AFLA_088300,AFLA_088310,AFLA_088320,AFLA_088330	cholinephosphate cytidylyltransferase
XLOC_001342	AFLA_088340	conserved hypothetical protein
XLOC_001343	AFLA_088390,AFLA_088400,AFLA_088410	transcription factor btf3%2C putative
XLOC_001344	AFLA_088430	protein kinase activator (Mob2)%2C putative
XLOC_001345	AFLA_088450	C6 finger domain protein%2C putative
XLOC_001346	AFLA_088470,AFLA_088490	AAA family ATPase/60S ribosome export protein Rix7%2C putative
XLOC_001347	AFLA_088500,AFLA_088510	ATP dependent RNA helicase%2C putative
XLOC_001348	AFLA_088550	phospholipid methyltransferase
XLOC_001349	AFLA_088570	conserved hypothetical protein
XLOC_001350	AFLA_088620	UPF0160 domain protein MYG1%2C putative
XLOC_001351	AFLA_088640,AFLA_088650	hypothetical protein
XLOC_001352	AFLA_088680,AFLA_088690,AFLA_088700	WD repeat protein
XLOC_001353	AFLA_088720,AFLA_088730	iron/copper transporter Atx1%2C putative
XLOC_001354	AFLA_088750,AFLA_088770,AFLA_088780,AFLA_088790	meiotic recombination protein Ski8/Rec14%2C putative
XLOC_001355	AFLA_088810	glycerol-3-phosphate dehydrogenase%2C mitochondrial
XLOC_001356	-	#N/A
XLOC_001357	AFLA_088840,AFLA_088850	ppp1r11-prov protein%2C putative
XLOC_001358	AFLA_088870	porphobilinogen synthase%2C putative
XLOC_001360	-	#N/A
XLOC_001361	-	#N/A
XLOC_001363	AFLA_022830	conserved hypothetical protein
XLOC_001365	AFLA_022990	conserved hypothetical protein
XLOC_001366	AFLA_023010	GA4 desaturase family protein
XLOC_001367	AFLA_023030,AFLA_023040,AFLA_023050,AFLA_023070	cytochrome P450 oxidoreductase GliC-like%2C putative
XLOC_001368	AFLA_023090	conserved hypothetical protein
XLOC_001369	AFLA_023110	conserved hypothetical protein
XLOC_001372	AFLA_023220,AFLA_023230,AFLA_023240	conserved hypothetical protein
XLOC_001373	AFLA_023260	pathway-specific regulatory protein
XLOC_001374	AFLA_023270	MFS multidrug transporter%2C putative
XLOC_001376	AFLA_023290	amino acids transporter%2C putative
XLOC_001378	AFLA_023330,AFLA_023340	conserved hypothetical protein
XLOC_001382	AFLA_023410,AFLA_023420	hypothetical protein
XLOC_001383	AFLA_023440	acyltransferase%2C putative
XLOC_001384	AFLA_023450	conserved hypothetical protein
XLOC_001385	-	#N/A
XLOC_001387	AFLA_023480,AFLA_023490	alpha-amylase%2C putative
XLOC_001388	AFLA_023510,AFLA_023520	UDP-galactose 4-epimerase%2C putative
XLOC_001389	AFLA_023530	alcohol dehydrogenase%2C putative
XLOC_001391	AFLA_023570	molybdenum cofactor biosynthesis protein (MoeA)%2C putative
XLOC_001394	AFLA_023600	cell wall protein PhiA
XLOC_001395	AFLA_023610	conserved hypothetical protein
XLOC_001399	AFLA_023720	phosphocarrier protein HPr%2C putative
XLOC_001400	AFLA_023740	glutathione S-transferase%2C putative
XLOC_001402	AFLA_023780	alcohol dehydrogenase%2C putative
XLOC_001403	AFLA_023820	conserved hypothetical protein
XLOC_001404	AFLA_023830	conserved hypothetical protein
XLOC_001405	AFLA_023840	conserved hypothetical protein
XLOC_001406	AFLA_023870	conserved hypothetical protein
XLOC_001407	AFLA_023890,AFLA_023900	conserved hypothetical protein
XLOC_001408	AFLA_023930	conserved hypothetical protein
XLOC_001410	AFLA_023960,AFLA_023970,AFLA_023980	dihydrodipicolinate synthetase family protein
XLOC_001411	AFLA_023990	conserved hypothetical protein
XLOC_001414	AFLA_024030	2-haloalkanoic acid dehalogenase%2C putative
XLOC_001417	AFLA_024090	efflux pump antibiotic resistance protein%2C putative
XLOC_001418	AFLA_024100	conserved hypothetical protein
XLOC_001422	AFLA_024180,AFLA_024190	conserved hypothetical protein
XLOC_001426	AFLA_024230	conserved hypothetical protein
XLOC_001427	AFLA_024250	general amidase%2C putative
XLOC_001428	AFLA_024270,AFLA_024280,AFLA_024290	aryl-alcohol dehydrogenase%2C putative
XLOC_001431	AFLA_024370	MFS pantothenate transporter%2C putative
XLOC_001437	AFLA_024460	conserved hypothetical protein
XLOC_001438	AFLA_024480	6-phosphofructokinase alpha subunit
XLOC_001439	AFLA_024500	conserved hypothetical protein
XLOC_001441	AFLA_024570	hypothetical protein
XLOC_001442	AFLA_024600,AFLA_024610	short chain oxidoreductase (CsgA)%2C putative
XLOC_001443	AFLA_024630	conserved hypothetical protein
XLOC_001447	AFLA_024690	2-nitropropane dioxygenase precursor%2C putative
XLOC_001449	AFLA_024730	DUF1445 domain protein
XLOC_001450	AFLA_024770,AFLA_024780	symbiotic chitinase%2C putative
XLOC_001451	AFLA_024790	conserved hypothetical protein
XLOC_001454	AFLA_024850,AFLA_024860	deoxyhypusine synthase%2C putative
XLOC_001455	AFLA_024880	conserved hypothetical protein
XLOC_001456	AFLA_024920	DUF221 domain protein%2C putative
XLOC_001458	AFLA_024940,AFLA_024960,AFLA_024970	eukaryotic translation initiation factor 3%2C gamma subunit%2C putative
XLOC_001460	AFLA_025000	flavoprotein%2C putative
XLOC_001461	AFLA_025010	conserved hypothetical protein
XLOC_001462	AFLA_025020	peptidyl-prolyl cis-trans isomerase%2C putative
XLOC_001463	AFLA_025050,AFLA_025060,AFLA_025070,AFLA_025090,AFLA_025100,AFLA_025130	conserved hypothetical protein
XLOC_001464	AFLA_025110,AFLA_025120	hypothetical protein
XLOC_001465	AFLA_025170,AFLA_025180,AFLA_025190	a-pheromone processing metallopeptidase Ste23
XLOC_001467	AFLA_025210	NADH-ubiquinone oxidoreductase
XLOC_001468	AFLA_025250	conserved hypothetical protein
XLOC_001469	AFLA_025260,AFLA_025270	conserved hypothetical protein
XLOC_001470	AFLA_025280,AFLA_025290	hypothetical protein
XLOC_001475	AFLA_025350	hypothetical protein
XLOC_001476	AFLA_025370	conserved hypothetical protein
XLOC_001477	AFLA_025400,AFLA_025410	pectin lyase D precursor%2C putative
XLOC_001478	AFLA_025440	alpha-L-rhamnosidase A%2C putative
XLOC_001481	AFLA_025500,AFLA_025510,AFLA_025520	conserved hypothetical protein
XLOC_001484	AFLA_025560,AFLA_025570,AFLA_025580,AFLA_025590	conserved hypothetical protein
XLOC_001485	AFLA_025620	secretory component protein shr3%2C putative
XLOC_001486	AFLA_025630	conserved hypothetical protein
XLOC_001487	AFLA_025660	rhamnogalacturonan acetylesterase precursor%2C putative
XLOC_001490	AFLA_025690	conserved hypothetical protein
XLOC_001491	AFLA_025700	conserved hypothetical protein
XLOC_001492	AFLA_025730,AFLA_025750,AFLA_025760	mitochondrial inner membrane metallopeptidase Oma1%2C putative
XLOC_001493	AFLA_025770	conserved hypothetical protein
XLOC_001494	AFLA_025810	SYF2 splicing factor family protein
XLOC_001495	AFLA_025830	histone acetyltransferase subunit (Yaf9)%2C putative
XLOC_001496	AFLA_025850	kynureninase%2C putative
XLOC_001497	AFLA_025870,AFLA_025880,AFLA_025890	conserved hypothetical protein
XLOC_001499	AFLA_025940	conserved hypothetical protein
XLOC_001501	AFLA_025980,AFLA_026000	Hsp90 co-chaperone Cdc37
XLOC_001502	AFLA_026020	calmodulin
XLOC_001503	AFLA_026040	class I alpha-mannosidase
XLOC_001504	AFLA_026060	GABA permease%2C putative
XLOC_001505	AFLA_026080	hypothetical protein
XLOC_001506	-	#N/A
XLOC_001508	AFLA_026120,AFLA_026130	conserved hypothetical protein
XLOC_001509	AFLA_026160	C6 transcription factor (AmyR)%2C putative
XLOC_001510	AFLA_026180	conserved hypothetical protein
XLOC_001511	AFLA_026190	signal recognition particle protein%2C putative
XLOC_001512	AFLA_026220,AFLA_026230,AFLA_026240,AFLA_026250	hypothetical protein
XLOC_001513	AFLA_026260,AFLA_026270	small nuclear ribonucleoprotein SmD3%2C putative
XLOC_001514	AFLA_026290	phosphotransmitter protein Ypd1%2C putative
XLOC_001515	AFLA_026300	conserved hypothetical protein
XLOC_001516	AFLA_026340	C6 finger domain protein%2C putative
XLOC_001518	AFLA_026380,AFLA_026390	polyubiquitin UbiD/Ubi4%2C putative
XLOC_001519	AFLA_026410	C2H2 finger domain protein%2C putative
XLOC_001520	AFLA_026450	aspartic-type endopeptidase%2C putative
XLOC_001521	AFLA_026510,AFLA_026530,AFLA_026540,AFLA_026560	conserved hypothetical protein
XLOC_001522	AFLA_026580	mitochondrial chaperone Frataxin%2C putative
XLOC_001523	AFLA_026620	small nucleolar ribonucleoprotein complex component (Utp5)%2C putative
XLOC_001525	AFLA_026640	RAB geranylgeranyl transferase alpha subunit%2C putative
XLOC_001526	AFLA_026650	GTPase activating protein (Gyp5)%2C putative
XLOC_001527	AFLA_026690	histone acetylase complex subunit MRG15-2
XLOC_001528	AFLA_026710,AFLA_026720	iron-sulfur cluster assembly accessory protein Isa1%2C putative
XLOC_001529	AFLA_026740	conserved hypothetical protein
XLOC_001530	AFLA_026760	50S ribosomal protein L24
XLOC_001531	AFLA_026770	alpha-1%2C6-mannosyltransferase subunit%2C putative
XLOC_001532	AFLA_026790,AFLA_026810,AFLA_026820,AFLA_026840,AFLA_026850,AFLA_027220,AFLA_027230,AFLA_027240,AFLA_027250	fatty acid oxygenase PpoA%2C putative
XLOC_001533	AFLA_026860,AFLA_026870	hypothetical protein
XLOC_001534	AFLA_026880	nicotinamide riboside kinase%2C putative
XLOC_001535	AFLA_026900	developmental regulator VosA
XLOC_001537	AFLA_026910	histone acetyltransferase%2C putative
XLOC_001538	AFLA_026920	conserved hypothetical protein
XLOC_001539	AFLA_026940	DlpA domain protein
XLOC_001540	AFLA_026960	conserved hypothetical protein
XLOC_001541	AFLA_026980	transporter protein smf2
XLOC_001542	AFLA_027000,AFLA_027010,AFLA_027020,AFLA_027030	Sit4-associated protein (Sap185)%2C putative
XLOC_001543	AFLA_027080	hypothetical protein
XLOC_001544	AFLA_027110	C2 domain protein
XLOC_001545	AFLA_027130,AFLA_027140	DNA polymerase iota%2C putative
XLOC_001546	AFLA_027170	kynurenine aminotransferase%2C putative
XLOC_001547	AFLA_027190	pheromone-regulated multispanning membrane protein Prm1%2C putative
XLOC_001548	AFLA_027280,AFLA_027290,AFLA_027300	DUF409 domain protein
XLOC_001549	AFLA_027320,AFLA_027330,AFLA_027340	hypothetical protein
XLOC_001550	AFLA_027380,AFLA_027390	hypothetical protein
XLOC_001551	AFLA_027410	involucrin repeat protein
XLOC_001552	AFLA_027430,AFLA_027440	Rho guanyl nucleotide exchange factor%2C putative
XLOC_001553	AFLA_027450	sucrase/ferredoxin-like family protein%2C putative
XLOC_001554	AFLA_027470,AFLA_027480	hypothetical protein
XLOC_001555	AFLA_027490	3-ketosteroid reductase
XLOC_001556	AFLA_027520	intermembrane space AAA protease IAP-1
XLOC_001557	AFLA_027560	vacuolar protein sorting-associated protein vps13
XLOC_001558	AFLA_027580	iron superoxide dismutase A%2C putative
XLOC_001560	AFLA_027630,AFLA_027640	conserved hypothetical protein
XLOC_001561	AFLA_027650	PHD finger domain protein (Ing1)%2C putative
XLOC_001562	AFLA_027680	N-alkane-inducible cytochrome P450%2C putative
XLOC_001563	AFLA_027700	hypothetical protein
XLOC_001564	-	#N/A
XLOC_001565	AFLA_027710	cyclophilin%2C putative
XLOC_001566	AFLA_027730	glycerol dehydrogenase (GldB)%2C putative
XLOC_001568	AFLA_027770	conserved hypothetical protein
XLOC_001570	AFLA_027800	MFS multidrug transporter%2C putative
XLOC_001572	AFLA_027840	cell cycle control protein (Cwf19)%2C putative
XLOC_001573	AFLA_027850	glyoxylate reductase
XLOC_001574	AFLA_027870	hypothetical protein
XLOC_001575	AFLA_027900	splicing factor 3a subunit 2%2C putative
XLOC_001576	AFLA_027920	TIM complex component Tim54
XLOC_001578	AFLA_027950	formamidopyrimidine-DNA glycosylase%2C putative
XLOC_001579	AFLA_027970	iron-sulfur cluster assembly associated protein Nar1%2C putative
XLOC_001580	AFLA_028000	BNR/Asp-box repeat domain protein
XLOC_001582	AFLA_028040,AFLA_028050	phosphatidylinositol synthase%2C putative
XLOC_001583	AFLA_028070	conserved hypothetical protein
XLOC_001584	AFLA_028090	biotin-dependent 2-oxo acid dehydrogenases acyltransferase%2C putative
XLOC_001585	AFLA_028110,AFLA_028120	D-lactate dehydrogenase (cytochrome)%2C putative
XLOC_001586	AFLA_028140	Vacuolar protein sorting-associated protein 26%2C putative
XLOC_001587	AFLA_028160,AFLA_028170	ubiquitin conjugating enzyme (MmsB)%2C putative
XLOC_001588	AFLA_028190,AFLA_028200,AFLA_028210	TPR domain protein
XLOC_001589	AFLA_028240	50S ribosomal protein L2
XLOC_001590	AFLA_028250	C6 transcription factor Prf%2C putative
XLOC_001593	AFLA_028310,AFLA_028320,AFLA_028330,AFLA_028340,AFLA_028350	conserved hypothetical protein
XLOC_001594	AFLA_028370	conserved hypothetical protein
XLOC_001595	AFLA_028390	4-carboxymuconolactone decarboxylase family protein
XLOC_001596	AFLA_028400,AFLA_028410,AFLA_028420,AFLA_028430,AFLA_028440,AFLA_028450,AFLA_028460,AFLA_028470	conserved hypothetical protein
XLOC_001597	AFLA_028490	conserved hypothetical protein
XLOC_001598	AFLA_028500,AFLA_028510	C6 transcription factor%2C putative
XLOC_001599	AFLA_028530,AFLA_028550	prefoldin subunit 2%2C putative
XLOC_001600	AFLA_028580,AFLA_028590	alpha/beta hydrolase%2C putative
XLOC_001601	AFLA_028620	signal recognition particle%2C putative
XLOC_001603	AFLA_028640	cytochrome P450 sterol C-22 desaturase%2C putative
XLOC_001604	AFLA_028650	Rhodanese domain protein
XLOC_001605	AFLA_028680,AFLA_028690	TBC domain protein%2C putative
XLOC_001608	AFLA_028760	C2H2 transcription factor%2C putative
XLOC_001609	AFLA_028800,AFLA_028810,AFLA_028820,AFLA_028830	Eukaryotic translation initiation factor eIF-5A
XLOC_001611	AFLA_028890,AFLA_028900	tartrate dehydrogenase%2C putative
XLOC_001612	AFLA_028940,AFLA_028950,AFLA_028960,AFLA_028970,AFLA_028980	small nucleolar ribonucleoprotein complex subunit Utp14%2C putative
XLOC_001613	AFLA_029000,AFLA_029010,AFLA_029020	conserved hypothetical protein
XLOC_001614	AFLA_029030	Ser/Thr protein phosphatase family protein
XLOC_001615	AFLA_029070	ribosome assembly and transport protein Srp40%2C putative
XLOC_001616	AFLA_029090,AFLA_029110,AFLA_029120,AFLA_029130,AFLA_029140	cytochrome P450 monooxygenase%2C putative
XLOC_001617	AFLA_029170,AFLA_029180	C-8 sterol isomerase (Erg-1)%2C putative
XLOC_001619	AFLA_029230,AFLA_029240,AFLA_029250,AFLA_029260,AFLA_029270,AFLA_029280	hypothetical protein
XLOC_001620	AFLA_029290,AFLA_029300,AFLA_029310	conserved hypothetical protein
XLOC_001621	AFLA_029340	transcriptional regulator Ngg1%2C putative
XLOC_001622	AFLA_029370	DNA repair protein%2C putative
XLOC_001624	AFLA_029420,AFLA_029430	dipeptidyl-peptidase II%2C putative
XLOC_001625	AFLA_029460	COP9 signalosome complex subunit%2C putative
XLOC_001626	AFLA_029490,AFLA_029500	mitochondrial intermembrane space translocase subunit Tim10%2C putative
XLOC_001628	AFLA_029560,AFLA_029570,AFLA_029580	hypothetical protein
XLOC_001630	AFLA_029640,AFLA_029650	dynein light chain type 1%2C putative
XLOC_001631	AFLA_029680	conserved hypothetical protein
XLOC_001632	AFLA_029720,AFLA_029730,AFLA_029750,AFLA_029760	cytochrome P450%2C putative
XLOC_001633	AFLA_029780	Patatin-like serine hydrolase%2C putative
XLOC_001634	AFLA_029800	phospholipase D precursor%2C putative
XLOC_001635	AFLA_029820	SAM domain protein
XLOC_001636	AFLA_029850,AFLA_029860	cysteine-rich secreted protein
XLOC_001637	AFLA_029880	FAD dependent oxidoreductase%2C putative
XLOC_001638	AFLA_029910	disulfide isomerase%2C putative
XLOC_001639	AFLA_029930,AFLA_029940	hypothetical protein
XLOC_001640	AFLA_029970	conserved hypothetical protein
XLOC_001641	AFLA_029990,AFLA_030000,AFLA_030150,AFLA_030160,AFLA_030180,AFLA_030190	PHD finger and BAH domain protein (Snt2)%2C putative
XLOC_001642	AFLA_030030	eukaryotic translation initiation factor 3 subunit EifCa%2C putative
XLOC_001643	AFLA_030050	N-acetyltransferase (Nat5)%2C putative
XLOC_001644	AFLA_030080	C2H2 transcription factor (TFIIIA)%2C putative
XLOC_001645	AFLA_030100	PH domain protein
XLOC_001646	AFLA_030120,AFLA_030130	mRNA export factor mex67
XLOC_001648	AFLA_030220	lipopolysaccharide biosynthesis protein rffA%2C putative
XLOC_001649	AFLA_030240	methionyl-tRNA formyltransferase%2C putative
XLOC_001650	AFLA_030270	conserved hypothetical protein
XLOC_001651	AFLA_030280	protein-tyrosine phosphatase%2C putative
XLOC_001652	AFLA_030310,AFLA_030320,AFLA_030330	inorganic phosphate transporter%2C putative
XLOC_001653	AFLA_030360	zinc binding dehydrogenase%2C putative
XLOC_001654	AFLA_030370	cinnamoyl-CoA reductase%2C putative
XLOC_001655	AFLA_030380,AFLA_030390,AFLA_030400	cation diffusion facilitator%2C putative
XLOC_001656	AFLA_030420	conserved hypothetical protein
XLOC_001657	AFLA_030430	fatty acid oxygenase PpoC%2C putative
XLOC_001658	AFLA_030440	dynactin Arp1 p25 subunit
XLOC_001659	AFLA_030460	ADP-ribosylation factor 6%2C putative
XLOC_001660	AFLA_030480,AFLA_030490	F-box domain protein
XLOC_001661	AFLA_030510	sigma-70 region 2 family protein
XLOC_001662	AFLA_030530	C6 transcription factor (Mut3)%2C putative
XLOC_001663	AFLA_030560	hypothetical protein
XLOC_001664	AFLA_030570	RAB-33%2C putative
XLOC_001665	AFLA_030580	C2H2 transcription factor PacC%2C putative
XLOC_001666	AFLA_030600	forkhead transcription factor Fkh1/2%2C putative
XLOC_001667	AFLA_030630	PHD finger domain protein%2C putative
XLOC_001668	AFLA_030650,AFLA_030660,AFLA_030670,AFLA_030680,AFLA_030690,AFLA_030700	dihydrodipicolinate synthetase family protein
XLOC_001670	AFLA_030780,AFLA_030790,AFLA_030810	hypothetical protein
XLOC_001671	AFLA_030830	oxysterol binding protein (Osh5)%2C putative
XLOC_001672	AFLA_030850	hypothetical protein
XLOC_001673	AFLA_030870,AFLA_030880,AFLA_030890,AFLA_030900	conserved hypothetical protein
XLOC_001675	AFLA_030930,AFLA_030940,AFLA_030950,AFLA_030960	fructose-bisphosphate aldolase%2C class II
XLOC_001676	AFLA_030980	conserved hypothetical protein
XLOC_001677	AFLA_030990	conserved hypothetical protein
XLOC_001678	AFLA_031020,AFLA_031030	Taz1-interacting factor%2C putative
XLOC_001679	AFLA_031050	conserved hypothetical protein
XLOC_001680	AFLA_031080	FHA domain protein SNIP1%2C putative
XLOC_001681	AFLA_031100	conserved hypothetical protein
XLOC_001682	AFLA_031110	hypothetical protein
XLOC_001684	AFLA_031130	conserved hypothetical protein
XLOC_001685	AFLA_031170,AFLA_031270,AFLA_031290,AFLA_031300	conserved hypothetical protein
XLOC_001686	AFLA_031190,AFLA_031200,AFLA_031210	glutamyl-tRNA(Gln) amidotransferase%2C B subunit
XLOC_001687	AFLA_031240	O-methyltransferase%2C putative
XLOC_001688	AFLA_031320	transthyretin domain protein
XLOC_001689	AFLA_031340	bZIP transcription factor (AtfA)%2C putative
XLOC_001690	AFLA_031350	spindle pole body component (Alp6)%2C putative
XLOC_001691	AFLA_031360,AFLA_031370	proteasome component Prs2%2C putative
XLOC_001692	AFLA_031380	class V chitinase%2C putative
XLOC_001693	AFLA_031400	C2H2 transcription factor Swi5
XLOC_001695	AFLA_031430	vacuolar assembly protein%2C putative
XLOC_001697	AFLA_031480	conserved hypothetical protein
XLOC_001698	AFLA_031500	RINT-1 family protein
XLOC_001699	AFLA_031540,AFLA_031550	hypothetical protein
XLOC_001700	AFLA_031580	THUMP domain protein
XLOC_001701	AFLA_031590,AFLA_031600	conserved hypothetical protein
XLOC_001702	AFLA_031630	CFIA complex component Rna14%2C putative
XLOC_001704	AFLA_031670	VanZ domain protein%2C putative
XLOC_001705	AFLA_031700	cell wall protein%2C putative
XLOC_001706	AFLA_031710	conserved hypothetical protein
XLOC_001707	AFLA_031760	glutaminase%2C putative
XLOC_001708	AFLA_031770	conserved hypothetical protein
XLOC_001710	AFLA_031860,AFLA_031870	conserved hypothetical protein
XLOC_001711	AFLA_031880	RTA1 domain protein%2C putative
XLOC_001712	AFLA_031910	acetate kinase%2C putative
XLOC_001714	AFLA_031950,AFLA_031960	RAB GTPase Vps21/Ypt51%2C putative
XLOC_001715	AFLA_031980	conserved hypothetical protein
XLOC_001717	AFLA_032050	glutamate carboxypeptidase Tre2%2C putative
XLOC_001718	AFLA_032080	transcription initiation protein
XLOC_001719	AFLA_032110	conserved hypothetical protein
XLOC_001720	AFLA_032130	hemolysin-III channel protein Izh2%2C putative
XLOC_001721	AFLA_032150,AFLA_032160	C6 finger domain protein%2C putative
XLOC_001722	AFLA_032180	hypothetical protein
XLOC_001723	AFLA_032200	coiled-coil domain-containing protein%2C putative
XLOC_001724	AFLA_032220	DNA damage response protein (Dap1)%2C putative
XLOC_001725	AFLA_032240	PQ loop repeat protein
XLOC_001726	AFLA_032270,AFLA_032280,AFLA_032290,AFLA_032300	conserved hypothetical protein
XLOC_001727	AFLA_032320,AFLA_032330	transcription factor TFIIIC complex subunit Tfc6%2C putative
XLOC_001728	AFLA_032340	vacuolar sorting protein 35
XLOC_001729	AFLA_032360,AFLA_032370	hypothetical protein
XLOC_001730	AFLA_032410,AFLA_032420	conserved hypothetical protein
XLOC_001731	AFLA_032450	MFS monocarboxylate transporter (Mct)%2C putative
XLOC_001732	AFLA_032470	phosphoglycolate phosphatase%2C putative
XLOC_001735	AFLA_032510	galactokinase
XLOC_001736	AFLA_032530	DNA replication protein%2C putative
XLOC_001737	AFLA_032550,AFLA_032560,AFLA_032570	hypothetical protein
XLOC_001738	AFLA_032590	efflux pump antibiotic resistance protein%2C putative
XLOC_001739	AFLA_032610,AFLA_032620,AFLA_032630	Ccr4-Not transcription complex subunit (NOT1)%2C putative
XLOC_001740	AFLA_032660	HEC/Ndc80p family protein
XLOC_001741	AFLA_032670	conserved hypothetical protein
XLOC_001742	AFLA_032680	conserved hypothetical protein
XLOC_001745	AFLA_032750,AFLA_032760,AFLA_032770,AFLA_032780	electron transfer flavoprotein-ubiquinone oxidoreductase
XLOC_001746	AFLA_032820,AFLA_032920	phosphoglycerate mutase family domain protein
XLOC_001747	-	#N/A
XLOC_001748	AFLA_032840	forkhead domain protein
XLOC_001749	AFLA_032860	conserved hypothetical protein
XLOC_001750	AFLA_032890	conserved hypothetical protein
XLOC_001751	AFLA_032940	conserved hypothetical protein
XLOC_001755	-	#N/A
XLOC_001758	AFLA_033030,AFLA_033040,AFLA_033050	aureobasidin resistance protein Aur1
XLOC_001759	AFLA_033070	acetyltransferase%2C GNAT family%2C putative
XLOC_001760	AFLA_033090	kinetochore protein mis14%2C putative
XLOC_001763	AFLA_033150,AFLA_033160	hypothetical protein
XLOC_001764	AFLA_033190,AFLA_033200	Kelch motif domain protein
XLOC_001765	AFLA_033220	amidase family protein
XLOC_001766	AFLA_033280	WD repeat protein
XLOC_001767	AFLA_033300,AFLA_033310	hypothetical protein
XLOC_001768	AFLA_033320	conserved hypothetical protein
XLOC_001769	AFLA_033350,AFLA_033360,AFLA_033380	lipin Smp2%2C putative
XLOC_001770	AFLA_033400,AFLA_033410	mannosidase MsdS
XLOC_001771	AFLA_033430	oxidoreductase%2C short-chain dehydrogenase/reductase family
XLOC_001772	AFLA_033470,AFLA_033480	conserved hypothetical protein
XLOC_001773	AFLA_033520	ubiquitin-like protein DskB%2C putative
XLOC_001774	AFLA_033530	nuclear mRNA splicing factor%2C putative
XLOC_001775	AFLA_033540,AFLA_033550	arrestin (or S-antigen)%2C N-terminal domain protein
XLOC_001776	AFLA_033560	conserved hypothetical protein
XLOC_001777	AFLA_033580	conserved hypothetical protein
XLOC_001778	AFLA_033600,AFLA_033610	conserved hypothetical protein
XLOC_001779	AFLA_033640,AFLA_033650	26S proteasome non-ATPase regulatory subunit Nas2%2C putative
XLOC_001780	AFLA_033660,AFLA_033670,AFLA_033680	SWI/SNF family DNA-dependent ATPase Ris1%2C putative
XLOC_001781	AFLA_033710	conserved hypothetical protein
XLOC_001783	AFLA_033750	H+/nucleoside cotransporter
XLOC_001784	AFLA_033770,AFLA_033780	serine/threonine protein kinase%2C putative
XLOC_001786	AFLA_033810	filament-forming protein (Tpr/p270)%2C putative
XLOC_001788	AFLA_034870	conserved hypothetical protein
XLOC_001790	AFLA_033920	cell division control protein Cdc4%2C putative
XLOC_001791	AFLA_033940	AP-3 adaptor complex subunit sigma%2C putative
XLOC_001792	AFLA_033960,AFLA_033970,AFLA_033980	phenylacrylic acid decarboxylase%2C putative
XLOC_001794	AFLA_034030	trehalose-phosphate synthase/phosphatase complex subunit Tps1
XLOC_001795	AFLA_034060	hypothetical protein
XLOC_001796	AFLA_034080	dsDNA-dependent ATPase Rad54%2C putative
XLOC_001797	AFLA_034090,AFLA_034100	conserved hypothetical protein
XLOC_001798	AFLA_034110	conserved hypothetical protein
XLOC_001799	AFLA_034130,AFLA_034140	mitochondrial protein Fmp26%2C putative
XLOC_001800	AFLA_034160,AFLA_034170	protein transport protein Sec24%2C putative
XLOC_001801	AFLA_034210	proteasome regulatory particle subunit (RpnI)%2C putative
XLOC_001803	AFLA_034270,AFLA_034280	conserved hypothetical protein
XLOC_001804	AFLA_034310	conserved hypothetical protein
XLOC_001805	AFLA_034330,AFLA_034350,AFLA_034360,AFLA_034380	beta-alanine synthase%2C putative
XLOC_001806	AFLA_034390	conserved hypothetical protein
XLOC_001808	AFLA_034410	aspartate aminotransferase%2C putative
XLOC_001809	AFLA_034430	50S ribosomal protein Mrp49
XLOC_001810	AFLA_034450	WD repeat protein
XLOC_001811	AFLA_034470,AFLA_034490	anthranilate synthase component I%2C putative
XLOC_001813	AFLA_034560	conserved hypothetical protein
XLOC_001814	AFLA_034570,AFLA_034580	hypothetical protein
XLOC_001817	AFLA_034620	copper amine oxidase
XLOC_001818	AFLA_034630	conserved hypothetical protein
XLOC_001822	AFLA_034700	transcription factor RfeD%2C putative
XLOC_001823	AFLA_034730,AFLA_034740	hypothetical protein
XLOC_001824	AFLA_034760	conserved hypothetical protein
XLOC_001828	AFLA_034840	conserved hypothetical protein
XLOC_001830	AFLA_034900	hypothetical protein
XLOC_001831	AFLA_034910	ER membrane protein (Pkr1)%2C putative
XLOC_001833	AFLA_034950	glucoamylase precursor%2C putative
XLOC_001834	AFLA_034980,AFLA_034990	hypothetical protein
XLOC_001835	AFLA_035000,AFLA_035010	conserved hypothetical protein
XLOC_001836	AFLA_035030	ACN9 family domain containing protein%2C putative
XLOC_001837	AFLA_035040	acetyltransferase%2C GNAT family%2C putative
XLOC_001838	AFLA_035080,AFLA_035100	glucose-methanol-choline (gmc) oxidoreductase%2C putative
XLOC_001839	AFLA_035140	vacuolar fusion protein mon1%2C putative
XLOC_001840	AFLA_035160	tyrosine decarboxylase%2C putative
XLOC_001841	AFLA_035180	RecQ family helicase MusN
XLOC_001842	AFLA_035210	KH domain RNA binding protein
XLOC_001843	AFLA_035240	proteasome component Pup1%2C putative
XLOC_001844	AFLA_035300	DNA repair protein Rad4%2C putative
XLOC_001845	AFLA_035310	conserved hypothetical protein
XLOC_001846	AFLA_035330	translation release factor eRF3%2C putative
XLOC_001847	AFLA_035370	WD repeat protein
XLOC_001848	AFLA_035380	hypothetical protein
XLOC_001849	AFLA_035400	BTB domain and ankyrin repeat protein
XLOC_001851	AFLA_035490	ubiquitin C-terminal hydrolase%2C putative
XLOC_001852	AFLA_035500	cytochrome b5%2C putative
XLOC_001853	AFLA_035520,AFLA_035530	nucleoside transporter%2C putative
XLOC_001854	AFLA_035540	signal transducing adapter molecule%2C putative
XLOC_001855	AFLA_035550,AFLA_035560,AFLA_035570	PAB-dependent poly(A)-specific ribonuclease subunit (Pan2)%2C putative
XLOC_001856	AFLA_035580	alcohol dehydrogenase%2C putative
XLOC_001857	AFLA_035610	DUF967 domain protein
XLOC_001858	AFLA_035660	conserved hypothetical protein
XLOC_001859	AFLA_035690,AFLA_035700,AFLA_035710	conserved hypothetical protein
XLOC_001861	AFLA_035730	conserved hypothetical protein
XLOC_001863	AFLA_035760	Fe-containing alcohol dehydrogenase%2C putative
XLOC_001865	AFLA_035780,AFLA_035790	conserved hypothetical protein
XLOC_001866	AFLA_035810	MFS multidrug transporter%2C putative
XLOC_001869	AFLA_035850	C2H2 finger domain protein%2C putative
XLOC_001870	AFLA_035870,AFLA_035880,AFLA_035890,AFLA_035900,AFLA_035920	conserved hypothetical protein
XLOC_001871	AFLA_035940,AFLA_035950,AFLA_035960	cytomegalovirus gH-receptor family protein%2C putative
XLOC_001872	AFLA_035980,AFLA_035990	conserved hypothetical protein
XLOC_001873	AFLA_036000	salicylate hydroxylase%2C putative
XLOC_001874	AFLA_036020	cytochrome P450 monooxygenase%2C putative
XLOC_001875	AFLA_036070	maleylacetoacetate isomerase MaiA
XLOC_001876	AFLA_036090	homogentisate 1%2C2-dioxygenase (HmgA)%2C putative
XLOC_001877	AFLA_036110	4-hydroxyphenylpyruvate dioxygenase%2C putative
XLOC_001878	AFLA_036130	14-alpha sterol demethylase Cyp51A
XLOC_001879	AFLA_036150	conserved hypothetical protein
XLOC_001880	AFLA_036180	heterochromatin protein%2C putative
XLOC_001881	AFLA_036200,AFLA_036210	conserved hypothetical protein
XLOC_001882	AFLA_036240	conserved hypothetical protein
XLOC_001883	AFLA_036270	lysyl-tRNA synthetase
XLOC_001887	AFLA_036310	hypothetical protein
XLOC_001888	AFLA_036330,AFLA_036340,AFLA_036350	conserved hypothetical protein
XLOC_001889	AFLA_036380,AFLA_036390	hypothetical protein
XLOC_001890	AFLA_036400	conserved hypothetical protein
XLOC_001891	AFLA_036430,AFLA_036440	proteasome regulatory particle subunit (RpnG)%2C putative
XLOC_001892	AFLA_036470	C6 finger domain protein%2C putative
XLOC_001893	AFLA_036480	chromatin remodeling complex subunit (Rsc9)%2C putative
XLOC_001894	AFLA_036550,AFLA_036560	hypothetical protein
XLOC_001895	AFLA_036600,AFLA_036610,AFLA_036620,AFLA_036630,AFLA_036640	DUF500 and SH3 domain protein
XLOC_001896	AFLA_036660,AFLA_036670,AFLA_036680,AFLA_036700	lactoylglutathione lyase
XLOC_001897	AFLA_036740	oxidoreductase%2C 2OG-Fe(II) oxygenase family
XLOC_001898	AFLA_036760,AFLA_036780,AFLA_036790,AFLA_036800	conserved hypothetical protein
XLOC_001899	AFLA_036810	NAD dependent epimerase/dehydratase%2C putative
XLOC_001901	AFLA_036830	RNP domain protein
XLOC_001902	AFLA_036830	RNP domain protein
XLOC_001903	AFLA_036840,AFLA_036850	6-phosphogluconate dehydrogenase Gnd1%2C putative
XLOC_001904	AFLA_036860	nucleotide-sugar transporter%2C putative
XLOC_001905	AFLA_036880,AFLA_036890,AFLA_036900,AFLA_036910,AFLA_036920	spindle checkpoint protein bubr1%2C putative
XLOC_001907	AFLA_036950,AFLA_036960,AFLA_036970,AFLA_036980	hypothetical protein
XLOC_001908	AFLA_037000,AFLA_037010,AFLA_037020	cell cycle control protein tyrosine phosphatase Mih1%2C putative
XLOC_001909	AFLA_037040	mitochondrial import protein Zim17%2C putative
XLOC_001910	AFLA_037060	CwfJ domain protein
XLOC_001911	AFLA_037100	DNA-directed RNA polymerase I subunit beta (Rpa2)%2C putative
XLOC_001913	AFLA_037150	sphingomyelinase family protein%2C putative
XLOC_001914	AFLA_037200	conserved hypothetical protein
XLOC_001915	AFLA_037210,AFLA_037220	conserved hypothetical protein
XLOC_001916	AFLA_037240	lipoyltransferase and lipoate-protein ligase%2C putative
XLOC_001917	AFLA_037260	MFS quinate transporter%2C putative
XLOC_001918	AFLA_037270,AFLA_037280	hypothetical protein
XLOC_001919	AFLA_037310,AFLA_037330,AFLA_037340	conserved hypothetical protein
XLOC_001920	AFLA_037350,AFLA_037360	casein kinase I%2C putative
XLOC_001921	AFLA_037370	regulator of G protein signaling domain protein RgsD
XLOC_001923	AFLA_037410,AFLA_037420,AFLA_037430	RNA polymerase II mediator complex subunit Srb5%2C putative
XLOC_001924	AFLA_037450	peptidase%2C putative
XLOC_001925	AFLA_037480,AFLA_037490	enolase/allergen Asp F 22
XLOC_001926	AFLA_037510,AFLA_037520	endoplasmic reticulum calcium ATPase%2C putative
XLOC_001927	AFLA_037560	conserved hypothetical protein
XLOC_001928	AFLA_037580,AFLA_037590,AFLA_037600,AFLA_037610	MFS transporter%2C putative
XLOC_001929	AFLA_037640	hypothetical protein
XLOC_001930	AFLA_037650	endoplasmic reticulum DnaJ domain protein Erj5%2C putative
XLOC_001933	AFLA_037690,AFLA_037700,AFLA_037710,AFLA_037720,AFLA_037730,AFLA_037740,AFLA_037750,AFLA_037760,AFLA_037770	choline dehydrogenase%2C putative
XLOC_001934	AFLA_037790,AFLA_037810	small nuclear ribonucleoprotein%2C putative
XLOC_001935	AFLA_037830,AFLA_037850	fumarylacetoacetate hydrolase family protein
XLOC_001936	AFLA_037870,AFLA_037880	mitochondrion biogenesis protein (Mdm31)%2C putative
XLOC_001937	AFLA_037900	methyltransferase%2C putative
XLOC_001938	AFLA_037920	mating alpha-pheromone PpgA
XLOC_001939	AFLA_037940	proteasome subunit alpha type 3%2C putative
XLOC_001940	AFLA_037970	SET domain protein
XLOC_001942	AFLA_022820	conserved hypothetical protein
XLOC_001944	AFLA_022860,AFLA_022870,AFLA_022880	hypothetical protein
XLOC_001945	AFLA_023000	Ankyrin domain protein
XLOC_001946	AFLA_023020	NRPS-like enzyme%2C putative
XLOC_001948	AFLA_023080,AFLA_023100	integral membrane protein TmpA
XLOC_001951	AFLA_023140,AFLA_023150,AFLA_023160,AFLA_023170	conserved hypothetical protein
XLOC_001952	AFLA_023190	C6 finger domain protein%2C putative
XLOC_001955	AFLA_023250	conserved hypothetical protein
XLOC_001958	AFLA_023320	immunophilin%2C putative
XLOC_001961	AFLA_023380	hexokinase family protein
XLOC_001962	AFLA_023390	cutinase precursor%2C putative
XLOC_001963	AFLA_023400	pantothenate transporter%2C putative
XLOC_001964	AFLA_023430	glycosyl transferase%2C putative
XLOC_001966	AFLA_023460	alpha-1%2C3-glucan synthase Ags1
XLOC_001968	AFLA_023500	extracellular conserved serine-rich protein
XLOC_001971	AFLA_023580	conserved hypothetical protein
XLOC_001972	AFLA_023590	F-box domain protein
XLOC_001979	AFLA_023690,AFLA_023700,AFLA_023710	conserved hypothetical protein
XLOC_001981	AFLA_023760	conserved hypothetical protein
XLOC_001985	AFLA_023810,AFLA_023820	conserved hypothetical protein
XLOC_001986	AFLA_023840	conserved hypothetical protein
XLOC_001987	AFLA_023850,AFLA_023860,AFLA_023870	conserved hypothetical protein
XLOC_001988	AFLA_023880	conserved hypothetical protein
XLOC_001989	AFLA_023910,AFLA_023920	conserved hypothetical protein
XLOC_001992	AFLA_024000	FAD dependent oxidoreductase superfamily
XLOC_001993	AFLA_024040	fungal specific transcription factor%2C putative
XLOC_001994	AFLA_024060,AFLA_024070,AFLA_024080	nonspecific lipid-transfer protein%2C putative
XLOC_001995	AFLA_024120	conserved hypothetical protein
XLOC_001997	AFLA_024160	kinesin light chain%2C putative
XLOC_002000	AFLA_024240	conserved hypothetical protein
XLOC_002001	AFLA_024260	glycosyl hydrolase%2C putative
XLOC_002003	AFLA_024300	amidase%2C putative
XLOC_002009	AFLA_024360	CorA family metal ion transporter%2C putative
XLOC_002010	AFLA_024380,AFLA_024390	fatty-acid amide hydrolase%2C putative
XLOC_002011	AFLA_024450	conserved hypothetical protein
XLOC_002012	AFLA_024470	RNA polymerase II mediator complex component SRB4%2C putative
XLOC_002013	AFLA_024490	IMP-specific 5'-nucleotidase (Isn1)%2C putative
XLOC_002014	AFLA_024510,AFLA_024520,AFLA_024530	MFS quinate transporter%2C putative
XLOC_002017	AFLA_024580,AFLA_024590	C6 transcription factor%2C putative
XLOC_002018	AFLA_024620	hypothetical protein
XLOC_002019	AFLA_024640	conserved hypothetical protein
XLOC_002023	AFLA_024710,AFLA_024720	glycine-rich RNA-binding protein%2C putative
XLOC_002024	AFLA_024740	C6 transcription factor%2C putative
XLOC_002025	AFLA_024750	cytochrome P450 phenylacetate 2-hydroxylase%2C putative
XLOC_002026	AFLA_024760	conserved hypothetical protein
XLOC_002028	AFLA_024820	hypothetical protein
XLOC_002029	AFLA_024830,AFLA_024840	conserved hypothetical protein
XLOC_002030	AFLA_024870	nucleolar RNA methyltransferase (Nop2)%2C putative
XLOC_002031	AFLA_024890	cell differentiation and development protein Fsr1/Pro11
XLOC_002032	AFLA_024900	DNA repair protein Rad14%2C putative
XLOC_002033	AFLA_024910	conserved hypothetical protein
XLOC_002034	AFLA_024930	extracellular endoglucanase%2C putative
XLOC_002035	AFLA_024950	ARP2/3 complex subunit Arc18%2C putative
XLOC_002037	AFLA_025030,AFLA_025040	heat shock transcription factor Hsf1%2C putative
XLOC_002038	AFLA_025080	histone H2A
XLOC_002039	AFLA_025140,AFLA_025150,AFLA_025160	dephospho-CoA kinase%2C putative
XLOC_002040	AFLA_025200	conserved hypothetical protein
XLOC_002043	AFLA_025270	conserved hypothetical protein
XLOC_002044	AFLA_025300,AFLA_025310	alpha-galactosidase AglB
XLOC_002045	AFLA_025330	hypothetical protein
XLOC_002048	AFLA_025380,AFLA_025390	conserved hypothetical protein
XLOC_002049	AFLA_025420	conserved hypothetical protein
XLOC_002050	AFLA_025430	C6 transcription factor%2C putative
XLOC_002053	AFLA_025520	conserved hypothetical protein
XLOC_002054	AFLA_025530	WD repeat protein
XLOC_002057	AFLA_025630,AFLA_025640,AFLA_025650	conserved hypothetical protein
XLOC_002059	AFLA_025690	conserved hypothetical protein
XLOC_002060	AFLA_025710	aminotriazole resistance protein%2C putative
XLOC_002061	AFLA_025720	C6 transcription factor NosA
XLOC_002062	AFLA_025780,AFLA_025790,AFLA_025800	conserved hypothetical protein
XLOC_002063	AFLA_025820	NAD dependent epimerase/dehydratase%2C putative
XLOC_002064	AFLA_025840	indoleamine 2%2C3-dioxygenase pyrrole 2%2C3-dioxygenase)
XLOC_002065	AFLA_025860	C6 transcription factor%2C putative
XLOC_002066	AFLA_025890	inositol-pentakisphosphate 2-kinase%2C putative
XLOC_002067	AFLA_025900	chitin deacetylase%2C putative
XLOC_002068	AFLA_025910,AFLA_025920,AFLA_025930	conserved hypothetical protein
XLOC_002069	AFLA_025960,AFLA_025970	Nucleoside transporter family
XLOC_002070	AFLA_025990	clathrin light chain
XLOC_002071	AFLA_026010	SNARE complex subunit (Tlg2)%2C putative
XLOC_002072	AFLA_026030	conserved hypothetical protein
XLOC_002073	AFLA_026050	conserved hypothetical protein
XLOC_002075	AFLA_026090	hypothetical protein
XLOC_002076	-	#N/A
XLOC_002077	AFLA_026100,AFLA_026110	homeobox transcription factor%2C putative
XLOC_002080	AFLA_026140	alpha-amylase%2C putative
XLOC_002081	AFLA_026150	alpha-glucosidase AgdA%2C putative
XLOC_002082	AFLA_026170	conserved hypothetical protein
XLOC_002083	AFLA_026200,AFLA_026210	NAD binding Rossmann fold oxidoreductase%2C putative
XLOC_002084	AFLA_026280,AFLA_026310,AFLA_026320,AFLA_026330	phosphatase-like protein (PTPLA)%2C putative
XLOC_002085	AFLA_026350,AFLA_026360	conserved hypothetical protein
XLOC_002086	AFLA_026370	conserved hypothetical protein
XLOC_002087	AFLA_026400	3-demethylubiquinone-9 3-methyltransferase
XLOC_002088	AFLA_026420,AFLA_026430,AFLA_026440	YagE family protein
XLOC_002089	AFLA_026460	conserved hypothetical protein
XLOC_002090	AFLA_026470	aspartate aminotransferase%2C putative
XLOC_002091	AFLA_026480,AFLA_026490,AFLA_026500	DNA binding protein SART-1%2C putative
XLOC_002093	AFLA_026550	50S ribosomal protein L30%2C putative
XLOC_002094	AFLA_026570	conserved hypothetical protein
XLOC_002095	AFLA_026590,AFLA_026600,AFLA_026610	CSL family zinc finger-containing protein
XLOC_002097	AFLA_026660,AFLA_026670	stress responsive A/B barrel domain protein
XLOC_002098	AFLA_026680	conserved hypothetical protein
XLOC_002099	AFLA_026700	conserved hypothetical protein
XLOC_002100	AFLA_026730	vesicle transport v-snare protein%2C putative
XLOC_002101	AFLA_026750	AAA family ATPase Pontin%2C putative
XLOC_002102	AFLA_026780	steroid alpha reductase family protein
XLOC_002103	AFLA_026800	conserved hypothetical protein
XLOC_002104	AFLA_026830	40S ribosomal protein S6
XLOC_002105	AFLA_026890,AFLA_026900,AFLA_026910,AFLA_026930	hypothetical protein
XLOC_002106	AFLA_026950	3-ketoacyl-coA thiolase peroxisomal A precursor
XLOC_002107	AFLA_026970	conserved hypothetical protein
XLOC_002108	AFLA_026990	SNF7 family protein (Cta1)%2C putative
XLOC_002109	AFLA_027040,AFLA_027050,AFLA_027060,AFLA_027070	nucleoporin SONB%2C putative
XLOC_002110	AFLA_027080	hypothetical protein
XLOC_002111	AFLA_027090,AFLA_027100	conserved hypothetical protein
XLOC_002112	AFLA_027120	conserved hypothetical protein
XLOC_002113	AFLA_027150	cell division control protein Cdc31%2C putative
XLOC_002114	AFLA_027160	AAA family ATPase%2C putative
XLOC_002116	AFLA_027200,AFLA_027210	xanthine dehydrogenase HxA%2C putative
XLOC_002117	AFLA_027260,AFLA_027270	conserved hypothetical protein
XLOC_002118	AFLA_027310	fructose-1%2C6-bisphosphatase Fbp1%2C putative
XLOC_002119	AFLA_027350,AFLA_027360,AFLA_027370,AFLA_027380	saccharopine dehydrogenase Lys9%2C putative
XLOC_002120	AFLA_027400	cell surface receptor/MFS transporter (FLVCR)%2C putative
XLOC_002121	AFLA_027420	F-box and WD domain protein
XLOC_002122	AFLA_027460	C2H2 finger domain protein%2C putative
XLOC_002123	AFLA_027500	mannose-1-phosphate guanylyltransferase
XLOC_002124	AFLA_027510	conserved hypothetical protein
XLOC_002125	AFLA_027530,AFLA_027540,AFLA_027550	glycerol kinase%2C putative
XLOC_002126	AFLA_027570	G-patch domain protein (TFIP11)%2C putative
XLOC_002127	AFLA_027590	conserved hypothetical protein
XLOC_002129	AFLA_027610	hypothetical protein
XLOC_002130	AFLA_027620	GINS complex subunit Psf3%2C putative
XLOC_002131	AFLA_027660,AFLA_027670	conserved hypothetical protein
XLOC_002132	AFLA_027690	Leucine Rich Repeat domain protein
XLOC_002133	AFLA_027720	phosphatidyl synthase
XLOC_002134	-	#N/A
XLOC_002135	AFLA_027740,AFLA_027750,AFLA_027760	hypothetical protein
XLOC_002136	AFLA_027780,AFLA_027790,AFLA_027800	glutathione-S-transferase omega%2C putative
XLOC_002137	AFLA_027810,AFLA_027820,AFLA_027830	alkaline serine protease Alp1
XLOC_002138	AFLA_027860,AFLA_027880,AFLA_027890	C6 finger domain protein%2C putative
XLOC_002139	AFLA_027910	serine/threonine protein kinase%2C putative
XLOC_002140	AFLA_027930,AFLA_027940	N-terminal acetyltransferase catalytic subunit Nat1%2C putative
XLOC_002141	AFLA_027960	conserved hypothetical protein
XLOC_002142	AFLA_027980,AFLA_027990	NUDIX domain%2C putative
XLOC_002143	AFLA_028010	conserved hypothetical protein
XLOC_002144	AFLA_028030	C6 transcription factor%2C putative
XLOC_002145	AFLA_028060	anthranilate phosphoribosyltransferase%2C putative
XLOC_002146	AFLA_028080	phosphatidylinositol phospholipase C
XLOC_002147	AFLA_028100	FMN dependent dehydrogenase%2C putative
XLOC_002148	AFLA_028130	thermoresistant gluconokinase family protein
XLOC_002149	AFLA_028150	endosomal peripheral membrane protein (Mon2)%2C putative
XLOC_002150	AFLA_028180	RWD domain protein (Gir2)%2C putative
XLOC_002151	AFLA_028220,AFLA_028230	HIT domain protein
XLOC_002152	AFLA_028240	50S ribosomal protein L2
XLOC_002153	AFLA_028260,AFLA_028270	exo-beta-1%2C3-glucanase (Exg1)%2C putative
XLOC_002157	AFLA_028360	conserved hypothetical protein
XLOC_002158	AFLA_028380	conserved hypothetical protein
XLOC_002160	AFLA_028480	C2H2 finger domain protein%2C putative
XLOC_002161	AFLA_028520,AFLA_028540,AFLA_028560	mRNA splicing factor RNA helicase (Prp16)%2C putative
XLOC_002162	AFLA_028570	Cut9 interacting protein Scn1%2C putative
XLOC_002163	AFLA_028600,AFLA_028610	DNA replication licensing factor Mcm3%2C putative
XLOC_002165	AFLA_028660,AFLA_028670	mitochondrial translation initiation factor IF-2%2C putative
XLOC_002166	AFLA_028700	ubiquitin UbiA%2C putative
XLOC_002169	AFLA_028740,AFLA_028750	coenzyme A transferase%2C putative
XLOC_002170	AFLA_028770,AFLA_028780,AFLA_028790	conserved hypothetical protein
XLOC_002171	AFLA_028840,AFLA_028850	C6 finger domain protein%2C putative
XLOC_002172	AFLA_028860	conserved hypothetical protein
XLOC_002173	AFLA_028870,AFLA_028880	aromatic-amino-acid aminotransferase%2C putative
XLOC_002174	AFLA_028910	polyadenylate-binding protein
XLOC_002175	AFLA_028920	IQ and HECT domain protein
XLOC_002176	AFLA_028930	50S ribosomal protein YmL27
XLOC_002177	AFLA_028990	conserved hypothetical protein
XLOC_002178	AFLA_029040	dedicator of cytokinesis domain protein%2C putative
XLOC_002179	AFLA_029050,AFLA_029060	hypothetical protein
XLOC_002180	AFLA_029080	F-box domain protein
XLOC_002181	AFLA_029100	37S ribosomal protein Mrp10%2C mitochondrial
XLOC_002182	AFLA_029150,AFLA_029160	cyclin (Pcl1)%2C putative
XLOC_002183	AFLA_029190,AFLA_029200,AFLA_029210,AFLA_029220	conserved hypothetical protein
XLOC_002184	AFLA_029320,AFLA_029330	conserved hypothetical protein
XLOC_002185	AFLA_029350,AFLA_029360	nitrogen permease regulator Npr2%2C putative
XLOC_002186	AFLA_029380	urease Ure
XLOC_002187	AFLA_029390	HMG box protein%2C putative
XLOC_002190	AFLA_029420	dipeptidyl-peptidase II%2C putative
XLOC_002191	AFLA_029440	NADH-cytochrome b5 reductase%2C putative
XLOC_002192	AFLA_029450	Ribosomal L18ae protein family
XLOC_002193	AFLA_029470	conserved hypothetical protein
XLOC_002194	AFLA_029480	regulator of gluconeogenesis Rmd5%2C putative
XLOC_002195	AFLA_029490	mitochondrial intermembrane space translocase subunit Tim10%2C putative
XLOC_002196	AFLA_029510,AFLA_029520,AFLA_029530,AFLA_029540	conserved hypothetical protein
XLOC_002197	AFLA_029550	conserved hypothetical protein
XLOC_002198	AFLA_029590	conserved hypothetical protein
XLOC_002199	AFLA_029600	D-xylose reductase (Xyl1)%2C putative
XLOC_002200	AFLA_029620,AFLA_029630,AFLA_029660,AFLA_029670,AFLA_029680,AFLA_029690	transcription factor AbaA
XLOC_002201	AFLA_029700	conserved hypothetical protein
XLOC_002202	AFLA_029710	proliferating cell nuclear antigen (PCNA)
XLOC_002203	AFLA_029740	hypothetical protein
XLOC_002204	AFLA_029760	small monomeric GTPase SarA%2C putative
XLOC_002205	AFLA_029770	Leucine Rich Repeat domain protein
XLOC_002207	AFLA_029810	RNA polymerase III transcription factor TFIIIC subunit Tfc4
XLOC_002208	AFLA_029830	ankyrin 2%2C3/unc44%2C putative
XLOC_002210	AFLA_029850	cysteine-rich secreted protein
XLOC_002212	AFLA_029890	glutathione S-transferase%2C putative
XLOC_002213	AFLA_029900	F-box domain protein
XLOC_002214	AFLA_029920	nucleolar ATPase Kre33%2C putative
XLOC_002215	AFLA_029950,AFLA_029960	endo-1%2C3(4)-beta-glucanase%2C putative
XLOC_002216	AFLA_029980	DNA-directed DNA polymerase theta%2C putative
XLOC_002217	AFLA_030010,AFLA_030020	selenoprotein domain protein
XLOC_002218	AFLA_030040,AFLA_030060,AFLA_030070	conserved hypothetical protein
XLOC_002221	AFLA_030110	COPII-coated vesicle membrane protein Erv46%2C putative
XLOC_002222	AFLA_030140	60S ribosomal protein P0
XLOC_002223	AFLA_030170	cytosine deaminase%2C putative
XLOC_002225	AFLA_030230	DTDP-glucose 4-6-dehydratase%2C putative
XLOC_002226	AFLA_030250,AFLA_030260,AFLA_030270	C-14 sterol reductase%2C putative
XLOC_002227	AFLA_030290	hypothetical protein
XLOC_002228	AFLA_030300	conserved hypothetical protein
XLOC_002229	AFLA_030340,AFLA_030350	RING finger domain protein%2C putative
XLOC_002231	AFLA_030410,AFLA_030420	conserved hypothetical protein
XLOC_002232	AFLA_030450	trehalose synthase (Ccg-9)%2C putative
XLOC_002233	AFLA_030470	Methionine synthase%2C vitamin-B12 independent%2C putative
XLOC_002234	AFLA_030500	PHD transcription factor%2C putative
XLOC_002235	AFLA_030520	high-affinity hexose transporter%2C putative
XLOC_002236	AFLA_030540	oxidoreductase%2C 2OG-Fe(II) oxygenase family
XLOC_002239	AFLA_030590	conserved hypothetical protein
XLOC_002240	AFLA_030610	transcription regulator PAB1642%2C putative
XLOC_002242	AFLA_030640	NAD binding Rossmann fold oxidoreductase%2C putative
XLOC_002243	AFLA_030710,AFLA_030720,AFLA_030730	phosphoglucomutase PgmA
XLOC_002244	AFLA_030740	hypothetical protein
XLOC_002245	AFLA_030770	beta-N-acetylglucosaminidase%2C putative
XLOC_002246	AFLA_030800	conserved hypothetical protein
XLOC_002249	AFLA_030860	RNAPII degradation factor Def1%2C putative
XLOC_002250	AFLA_030910	oxidoreductase%2C short chain dehydrogenase/reductase family
XLOC_002253	AFLA_030970	homoserine dehydrogenase
XLOC_002254	AFLA_030990,AFLA_031000	conserved hypothetical protein
XLOC_002255	AFLA_031010	conserved hypothetical protein
XLOC_002256	AFLA_031020	Taz1-interacting factor%2C putative
XLOC_002257	AFLA_031040	conserved hypothetical protein
XLOC_002258	AFLA_031060	lipase/esterase%2C putative
XLOC_002259	AFLA_031070	Hsp40 co-chaperone Jid1%2C putative
XLOC_002260	AFLA_031090	LEA domain protein
XLOC_002261	AFLA_031120	hypothetical protein
XLOC_002262	AFLA_031140	LipA and NB-ARC domain protein
XLOC_002263	AFLA_031150,AFLA_031160	methylglutaconyl-CoA hydratase%2C mitochondrial precursor%2C putative
XLOC_002264	AFLA_031180	conserved hypothetical protein
XLOC_002265	AFLA_031220	RNA Polymerase II CTD phosphatase Fcp1%2C putative
XLOC_002266	AFLA_031230	RNA polymerase II ctd phosphatase%2C putative
XLOC_002267	AFLA_031250,AFLA_031260	aspartic endopeptidase Pep2
XLOC_002268	AFLA_031280	mitochondrial large ribosomal subunit L49%2C putative
XLOC_002269	AFLA_031290	eukaryotic translation initiation factor 3 subunit EifCe%2C putative
XLOC_002270	AFLA_031310	arsenite translocating ATPase ArsA%2C putative
XLOC_002271	AFLA_031330	conserved hypothetical protein
XLOC_002272	AFLA_031390	ubiquitin (UbiC)%2C putative
XLOC_002273	AFLA_031410,AFLA_031420	ribonuclease T2 family%2C putative
XLOC_002274	AFLA_031440	conserved hypothetical protein
XLOC_002275	AFLA_031450,AFLA_031460,AFLA_031470	CP2 transcription factor%2C putative
XLOC_002276	AFLA_031490	DNA ligase I%2C putative
XLOC_002277	AFLA_031510,AFLA_031520,AFLA_031530	glutamate decarboxylase%2C putative
XLOC_002278	AFLA_031560,AFLA_031570	MAP kinase kinase kinase (Bck1)%2C putative
XLOC_002280	AFLA_031620	histone chaperone ASF1%2C putative
XLOC_002281	AFLA_031660	transcriptional activator spt7
XLOC_002282	AFLA_031680	protein-tyrosine phosphatase 2
XLOC_002283	AFLA_031690	hypothetical protein
XLOC_002285	AFLA_031720,AFLA_031730,AFLA_031740,AFLA_031750	peroxisomal membrane protein receptor Pex19%2C putative
XLOC_002287	AFLA_031780,AFLA_031790,AFLA_031800	telomere and ribosome associated protein Stm1%2C putative
XLOC_002288	AFLA_031810,AFLA_031820,AFLA_031830,AFLA_031840,AFLA_031850	zinc knuckle splicing factor Zfm1
XLOC_002289	AFLA_031880,AFLA_031890,AFLA_031900	RTA1 domain protein%2C putative
XLOC_002293	AFLA_031970	dynactin Arp1 p62 subunit RO2%2C putative
XLOC_002294	AFLA_031990	Arp2/3 complex subunit Arc16%2C putative
XLOC_002295	AFLA_032000,AFLA_032010,AFLA_032020	calcium-translocating P-type ATPase(PMCA-type)%2Cputative
XLOC_002296	AFLA_032030,AFLA_032040	hydroxymethylglutaryl-CoA synthase Erg13%2C putative
XLOC_002297	AFLA_032060,AFLA_032070	hypothetical protein
XLOC_002298	AFLA_032090	conserved hypothetical protein
XLOC_002299	AFLA_032100	clathrin-coated vesicle protein%2C putative
XLOC_002300	AFLA_032120	conserved hypothetical protein
XLOC_002301	AFLA_032140	conserved hypothetical protein
XLOC_002302	AFLA_032170,AFLA_032190,AFLA_032210	protein serine/threonine kinase (Ran1)%2C putative
XLOC_002303	AFLA_032230	meiotic sister chromatid recombination protein Ish1/Msc1%2C putative
XLOC_002304	AFLA_032250	nuclear transport factor NTF-2%2C putative
XLOC_002305	AFLA_032260	conserved hypothetical protein
XLOC_002306	AFLA_032300	dolichol-phosphate mannosyltransferase%2C putative
XLOC_002307	AFLA_032310	conserved hypothetical protein
XLOC_002308	AFLA_032350,AFLA_032380	non-muscle caldesmon%2C putative
XLOC_002309	AFLA_032390,AFLA_032400	conserved hypothetical protein
XLOC_002310	AFLA_032430,AFLA_032440	conserved hypothetical protein
XLOC_002311	AFLA_032460	pterin-4-alpha-carbinolamine dehydratase%2C putative
XLOC_002312	AFLA_032480	RING finger domain protein
XLOC_002313	AFLA_032490	elongation of fatty acids protein%2C putative
XLOC_002314	AFLA_032500	glyoxylate carboligase%2C putative
XLOC_002316	AFLA_032520	conserved hypothetical protein
XLOC_002317	AFLA_032540	conserved hypothetical protein
XLOC_002318	AFLA_032580	cell division control protein (Cdc15)%2C putative
XLOC_002319	AFLA_032600	conserved hypothetical protein
XLOC_002320	AFLA_032640,AFLA_032650	conserved hypothetical protein
XLOC_002321	AFLA_032690,AFLA_032700,AFLA_032710	C6 transcription factor%2C putative
XLOC_002322	AFLA_032730	ubiquinone/menaquinone biosynthesis-related protein
XLOC_002323	AFLA_032740	transcription factor TFIID
XLOC_002324	AFLA_032790,AFLA_032800,AFLA_032810	cyclin%2C putative
XLOC_002325	AFLA_032830	cyclin-like protein (Clg1)%2C putative
XLOC_002326	AFLA_032840,AFLA_032850	forkhead domain protein
XLOC_002327	AFLA_032870,AFLA_032880	cAMP-dependent protein kinase regulatory subunit PkaR
XLOC_002328	AFLA_032900,AFLA_032910,AFLA_032930	conserved hypothetical protein
XLOC_002330	AFLA_032980	conserved hypothetical protein
XLOC_002333	AFLA_033060	Phospholipid:diacylglycerol acyltransferase%2C putative
XLOC_002334	AFLA_033080	conserved hypothetical protein
XLOC_002335	AFLA_033100	phosphatidylinositol transporter%2C putative
XLOC_002336	AFLA_033110	conserved hypothetical protein
XLOC_002337	AFLA_033120,AFLA_033130	BAP31 domain protein%2C putative
XLOC_002338	AFLA_033170,AFLA_033180	transcription factor TFIIA complex subunit Toa1%2C putative
XLOC_002339	AFLA_033210	MFS allantoate transporter%2C putative
XLOC_002340	AFLA_033230,AFLA_033240,AFLA_033250,AFLA_033260,AFLA_033270	conserved hypothetical protein
XLOC_002341	AFLA_033290	regulator of secondary metabolism LaeA
XLOC_002342	AFLA_033330,AFLA_033340	tRNAHis guanylyltransferase Thg1%2C putative
XLOC_002343	AFLA_033370	conserved hypothetical protein
XLOC_002344	AFLA_033390	phosphoribosyl-AMP cyclohydrolase%2C putative
XLOC_002345	-	#N/A
XLOC_002346	AFLA_033420	Mn superoxide dismutase MnSOD
XLOC_002347	AFLA_033440	general amidase%2C putative
XLOC_002348	AFLA_033450	gamma-glutamylputrescine oxidoreductase%2C putative
XLOC_002349	AFLA_033460	conserved hypothetical protein
XLOC_002350	AFLA_033490,AFLA_033500	nitrilase
XLOC_002351	AFLA_033510,AFLA_033520	multispanning membrane protein%2C putative
XLOC_002352	AFLA_033570	SSU processome component Utp10%2C putative
XLOC_002353	AFLA_033590	NADPH oxidase (NoxA)%2C putative
XLOC_002354	AFLA_033620,AFLA_033630	RNA binding protein%2C putative
XLOC_002355	AFLA_033690	60S ribosomal protein L31e
XLOC_002356	AFLA_033700	nitrilase family protein (Nit3)%2C putative
XLOC_002357	AFLA_033720,AFLA_033730,AFLA_033740	conserved hypothetical protein
XLOC_002358	AFLA_033760	ubiquitin conjugating enzyme (UbcK)%2C putative
XLOC_002359	AFLA_033790	3%2C4-dihydroxy-2-butanone 4-phosphate synthase
XLOC_002360	AFLA_033800	transcription initiation factor TFIIE%2C beta subunit%2C putative
XLOC_002361	AFLA_033820,AFLA_033830	transferase hexapeptide domain protein
XLOC_002363	AFLA_033850,AFLA_033860,AFLA_033870,AFLA_033880,AFLA_033890,AFLA_033900,AFLA_033910	hypothetical protein
XLOC_002364	AFLA_033930	GTP binding protein (EngB)%2C putative
XLOC_002365	AFLA_033950	conserved hypothetical protein
XLOC_002366	AFLA_033990,AFLA_034000,AFLA_034010	spindle pole body component%2C putative
XLOC_002367	AFLA_034020,AFLA_034030,AFLA_034040,AFLA_034050	conserved hypothetical protein
XLOC_002368	AFLA_034070	mitochondrial carrier protein%2C putative
XLOC_002369	AFLA_034120	vacuole-associated enzyme activator complex component Vac14
XLOC_002370	AFLA_034150	kinesin family protein
XLOC_002371	AFLA_034180,AFLA_034190,AFLA_034200	uroporphyrinogen-III synthase (UroS)%2C putative
XLOC_002372	AFLA_034220,AFLA_034230,AFLA_034240,AFLA_034250,AFLA_034260	GPI transamidase component (GAA1)%2C putative
XLOC_002373	AFLA_034290	ubiquitin C-terminal hydrolase Ubp8%2C putative
XLOC_002374	AFLA_034300	DASH complex component Dam1%2C putative
XLOC_002375	AFLA_034320	HIT domain protein
XLOC_002376	AFLA_034340	40S ribosomal protein S10b
XLOC_002377	AFLA_034370	hypothetical protein
XLOC_002378	AFLA_034420	leucyl-tRNA synthetase
XLOC_002379	AFLA_034440	rhomboid family protein%2C putative
XLOC_002380	AFLA_034460	conserved hypothetical protein
XLOC_002381	AFLA_034480	hypothetical protein
XLOC_002382	AFLA_034500,AFLA_034510,AFLA_034520,AFLA_034530,AFLA_034540,AFLA_034550,AFLA_034560	AAA family ATPase%2C putative
XLOC_002384	AFLA_034610	C6 transcription factor%2C putative
XLOC_002385	AFLA_034640,AFLA_034650,AFLA_034670	aminopeptidase Y%2C putative
XLOC_002386	AFLA_034680	salicylate hydroxylase%2C putative
XLOC_002388	AFLA_034710,AFLA_034720	conserved hypothetical protein
XLOC_002389	AFLA_034750	NADPH-dependent FMN reductase Lot6%2C putative
XLOC_002390	AFLA_034770,AFLA_034780,AFLA_034790	cytochrome P450%2C putative
XLOC_002392	AFLA_034810	hypothetical protein
XLOC_002393	AFLA_034830	conserved hypothetical protein
XLOC_002395	AFLA_034860,AFLA_034870	conserved hypothetical protein
XLOC_002396	AFLA_034880	anaphase-promoting complex subunit ApcB%2C putative
XLOC_002397	AFLA_034890	MFS monosaccharide transporter%2C putative
XLOC_002398	AFLA_034920,AFLA_034940	glucan endo-1%2C3-alpha-glucosidase agn1 precursor%2C putative
XLOC_002400	AFLA_034970	hypothetical protein
XLOC_002401	AFLA_035020	methyltransferase%2C putative
XLOC_002402	AFLA_035050,AFLA_035060,AFLA_035070	conserved hypothetical protein
XLOC_002403	AFLA_035090	acylphosphatase%2C putative
XLOC_002404	AFLA_035110,AFLA_035120,AFLA_035130	HIT finger domain protein%2C putative
XLOC_002405	AFLA_035150	proline iminopeptidase
XLOC_002406	AFLA_035170	Kelch repeats protein%2C putative
XLOC_002407	AFLA_035190,AFLA_035200	conserved hypothetical protein
XLOC_002408	AFLA_035220,AFLA_035230	conserved hypothetical protein
XLOC_002409	AFLA_035250	conserved hypothetical protein
XLOC_002412	AFLA_035280,AFLA_035290	cell wall biogenesis protein%2C putative
XLOC_002413	AFLA_035320	RanGTP-binding protein
XLOC_002414	AFLA_035340	pre-rRNA processing protein%2C putative
XLOC_002415	AFLA_035350	hypothetical protein
XLOC_002416	AFLA_035360	conserved hypothetical protein
XLOC_002417	AFLA_035390	autophagy protein Atg13%2C putative
XLOC_002418	AFLA_035410,AFLA_035420,AFLA_035430,AFLA_035440,AFLA_035450	conserved hypothetical protein
XLOC_002419	AFLA_035460	ketopantoate reductase family protein%2C putative
XLOC_002420	AFLA_035470,AFLA_035480	L-lactate dehydrogenase%2C putative
XLOC_002422	AFLA_035510	RNA binding effector protein Scp160%2C putative
XLOC_002426	AFLA_035590	C6 transcription factor%2C putative
XLOC_002427	AFLA_035600	hypothetical protein
XLOC_002428	AFLA_035620	Hsp70 chaperone BiP/Kar2%2C putative
XLOC_002429	AFLA_035630,AFLA_035640	conserved hypothetical protein
XLOC_002430	AFLA_035650	cytochrome P450%2C putative
XLOC_002432	AFLA_035680,AFLA_035800,AFLA_035810	hydrolase%2C putative
XLOC_002435	AFLA_035750	CDK1%2C putative
XLOC_002437	AFLA_035840	HECT domain protein
XLOC_002438	AFLA_035860	DUF21 and CBS domain protein (Mam3)%2C putative
XLOC_002439	AFLA_035890	arylalkylamine N-acetyltransferase%2C putative
XLOC_002440	AFLA_035910	hypothetical protein
XLOC_002442	AFLA_035970	WD repeat protein
XLOC_002443	AFLA_036000	salicylate hydroxylase%2C putative
XLOC_002444	AFLA_036010	NADH-dependent flavin oxidoreductase%2C putative
XLOC_002445	AFLA_036030,AFLA_036040,AFLA_036050,AFLA_036060	asparaginase%2C putative
XLOC_002446	AFLA_036080	fumarylacetoacetate hydrolase FahA
XLOC_002447	AFLA_036100	conserved hypothetical protein
XLOC_002448	AFLA_036120	conserved hypothetical protein
XLOC_002449	AFLA_036130,AFLA_036140,AFLA_036160,AFLA_036170	14-alpha sterol demethylase Cyp51A
XLOC_002450	AFLA_036190	transcription factor Rap1%2C putative
XLOC_002451	AFLA_036220,AFLA_036230	conserved hypothetical protein
XLOC_002452	AFLA_036250	GDP-mannose pyrophosphorylase A
XLOC_002454	AFLA_036290	eukaryotic translation initiation factor subunit eIF2B-gamma%2C putative
XLOC_002456	AFLA_036320	cytochrome c oxidase assembly protein cox15
XLOC_002457	AFLA_036360	mitochondrial dicarboxylate carrier protein%2C putative
XLOC_002458	AFLA_036370,AFLA_036380,AFLA_036390	phosphoenolpyruvate carboxykinase AcuF
XLOC_002459	AFLA_036410	peroxisomal biogenesis factor (PEX11)%2C putative
XLOC_002460	AFLA_036420	MFS phospholipid transporter (Git1)%2C putative
XLOC_002461	AFLA_036450	conserved hypothetical protein
XLOC_002462	AFLA_036460	Copper fist DNA binding domain protein
XLOC_002463	-	#N/A
XLOC_002464	AFLA_036490,AFLA_036500,AFLA_036510,AFLA_036520,AFLA_036530	C6 transcription factor%2C putative
XLOC_002465	AFLA_036540	conserved hypothetical protein
XLOC_002466	AFLA_036570,AFLA_036580,AFLA_036590	hypothetical protein
XLOC_002468	AFLA_036650	conserved hypothetical protein
XLOC_002470	AFLA_036710,AFLA_036720,AFLA_036730	calpain-like protein
XLOC_002471	AFLA_036750	ATP-binding cassette transporter%2C putative
XLOC_002473	AFLA_036830	RNP domain protein
XLOC_002475	AFLA_036870	DNA (apurinic or apyrimidinic site) lyase%2C endon uclease
XLOC_002476	AFLA_036930	conserved hypothetical protein
XLOC_002477	AFLA_036940	cytochrome P450 monooxygenase%2C putative
XLOC_002478	AFLA_036990	DNA polymerase V%2C putative
XLOC_002479	-	#N/A
XLOC_002480	AFLA_037030	SCF ubiquitin ligase subunit CulC%2C putative
XLOC_002481	AFLA_037050	HEAT repeat protein (DRIM)%2C putative
XLOC_002482	AFLA_037070,AFLA_037080,AFLA_037090	conserved hypothetical protein
XLOC_002483	AFLA_037110,AFLA_037120	proteasome component Pre2%2C putative
XLOC_002484	AFLA_037140	WD repeat protein
XLOC_002485	AFLA_037160	thiazole biosynthesis enzyme Sti35
XLOC_002486	AFLA_037170	retrograde regulation protein 2
XLOC_002487	AFLA_037180	MFS transporter%2C putative
XLOC_002489	AFLA_037230	chorismate synthase
XLOC_002490	AFLA_037250	cyanide hydratase/nitrilase%2C putative
XLOC_002491	AFLA_037290,AFLA_037300	conserved hypothetical protein
XLOC_002492	AFLA_037320	Rho GTPase Rho1
XLOC_002494	AFLA_037360	conserved hypothetical protein
XLOC_002495	AFLA_037370	regulator of G protein signaling domain protein RgsD
XLOC_002496	AFLA_037380	DUF647 domain protein
XLOC_002497	AFLA_037400	conserved hypothetical protein
XLOC_002498	AFLA_037440	conserved hypothetical protein
XLOC_002499	AFLA_037460	mannosyl-oligosaccharide alpha-1%2C2-mannosidase
XLOC_002500	AFLA_037470	proteasome regulatory particle subunit Rpt4%2C putative
XLOC_002501	AFLA_037500	14-3-3 protein sigma%2C gamma%2C zeta%2C beta/alpha%2C putative
XLOC_002502	AFLA_037530,AFLA_037540,AFLA_037550	hypothetical protein
XLOC_002503	AFLA_037570	CFEM domain protein%2C putative
XLOC_002504	AFLA_037620,AFLA_037630	FK506 suppressor Sfk1%2C putative
XLOC_002505	AFLA_037660,AFLA_037670	conserved hypothetical protein
XLOC_002506	AFLA_037780,AFLA_037800,AFLA_037820,AFLA_037840	actin-related protein 2/3 complex subunit 1A%2C putative
XLOC_002507	AFLA_037860	rRNA processing protein (Rrp20)%2C putative
XLOC_002508	AFLA_037890	conserved hypothetical protein
XLOC_002509	AFLA_037910	NAD(+)-isocitrate dehydrogenase subunit I
XLOC_002510	AFLA_037930	conserved hypothetical protein
XLOC_002511	AFLA_037950	DMRL synthase family protein
XLOC_002512	AFLA_037960	glucosamine-fructose-6-phosphate aminotransferase
XLOC_002513	AFLA_037970	SET domain protein
XLOC_002525	-	#N/A
XLOC_002528	AFLA_012920,AFLA_012930,AFLA_012940,AFLA_012950	conserved hypothetical protein
XLOC_002529	AFLA_012970	conserved hypothetical protein
XLOC_002533	AFLA_013040,AFLA_013050	conserved hypothetical protein
XLOC_002534	AFLA_013060	conserved hypothetical protein
XLOC_002537	AFLA_013130,AFLA_013140,AFLA_013150	hypothetical protein
XLOC_002538	AFLA_013170	hypothetical protein
XLOC_002539	AFLA_013190,AFLA_013200	conserved hypothetical protein
XLOC_002540	AFLA_013230	steroid monooxygenase%2C putative
XLOC_002543	AFLA_013270	conserved hypothetical protein
XLOC_002546	AFLA_013330,AFLA_013340,AFLA_013350,AFLA_013360,AFLA_013370	oligopeptide transporter%2C putative
XLOC_002548	AFLA_013400	ankyrin repeat-containing protein%2C putative
XLOC_002554	AFLA_013530	conserved hypothetical protein
XLOC_002555	AFLA_013550,AFLA_013560	hypothetical protein
XLOC_002564	AFLA_013670	oxidoreductase CipA-like%2C putative
XLOC_002565	AFLA_013700	MFS transporter%2C putative
XLOC_002569	AFLA_013800,AFLA_013810,AFLA_013820,AFLA_013830	monocarboxylate transporter%2C putative
XLOC_002571	AFLA_013860	BNR/Asp-box repeat domain protein
XLOC_002576	AFLA_013940,AFLA_013950	hypothetical protein
XLOC_002578	AFLA_014010	integral membrane protein
XLOC_002579	AFLA_014040,AFLA_014050	hypothetical protein
XLOC_002582	AFLA_014100	conserved hypothetical protein
XLOC_002583	AFLA_014130	conserved hypothetical protein
XLOC_002588	AFLA_014220	hypothetical protein
XLOC_002590	AFLA_014260	conidial hydrophobin RodB/HypB
XLOC_002592	AFLA_014290	conserved hypothetical protein
XLOC_002593	AFLA_014310	acyl-CoA dehydrogenase family protein
XLOC_002595	AFLA_014350,AFLA_014360	conserved hypothetical protein
XLOC_002596	AFLA_014390	efflux pump antibiotic resistance protein%2C putative
XLOC_002599	AFLA_014470,AFLA_014480	oxidoreductase%2C short-chain dehydrogenase/reductase family%2C putative
XLOC_002600	AFLA_014520	multicopper oxidase%2C putative
XLOC_002601	AFLA_014530	flavohemoprotein%2C putative
XLOC_002602	AFLA_014550	vesicle-mediated transport protein (Imh1)%2C putative
XLOC_002603	AFLA_014560,AFLA_015110,AFLA_015170	hypothetical protein
XLOC_002604	AFLA_014590	conserved hypothetical protein
XLOC_002605	AFLA_014650	G2/mitotic-specific cyclin (Clb3)%2C putative
XLOC_002606	AFLA_014680	histidine triad nucleotide binding protein%2C putative
XLOC_002607	AFLA_014690	translocon-associated protein%2C alpha subunit%2C putative
XLOC_002608	AFLA_014700	telomere-binding alpha subunit central domain protein
XLOC_002609	AFLA_014710	karyopherin alpha subunit%2C putative
XLOC_002610	AFLA_014730	urease accessory protein UreD
XLOC_002611	AFLA_014740	conserved hypothetical protein
XLOC_002612	AFLA_014750	conserved hypothetical protein
XLOC_002613	AFLA_014780,AFLA_014790	WD repeat protein
XLOC_002614	AFLA_014810	prolyl-tRNA synthetase
XLOC_002616	AFLA_014850	phosphatidylethanolamine methyltransferase Pem1%2C putative
XLOC_002619	AFLA_014900,AFLA_014910	hypothetical protein
XLOC_002620	AFLA_014920,AFLA_014930,AFLA_014940,AFLA_014950,AFLA_014960	extracellular aspartic endopeptidase%2C putative
XLOC_002621	AFLA_014970	sister chromatid cohesion protein Dcc1%2C putative
XLOC_002622	AFLA_014990	RING finger protein%2C putative
XLOC_002624	AFLA_015040	importin beta-5 subunit%2C putative
XLOC_002625	AFLA_015050	methyltransferase family protein
XLOC_002627	AFLA_015090	HET-C domain protein
XLOC_002628	AFLA_015110	conserved hypothetical protein
XLOC_002630	AFLA_015140	conserved hypothetical protein
XLOC_002632	AFLA_015210	calcium dependent mitochondrial carrier protein%2C putative
XLOC_002633	AFLA_015240,AFLA_015260	gamma-tubulin complex component GCP4%2C putative
XLOC_002635	AFLA_015310	hexokinase family protein XprF%2C putative
XLOC_002636	AFLA_015320,AFLA_015330	transcription initiation factor iia small chain
XLOC_002638	AFLA_015450,AFLA_015460	V-ATPase proteolipid subunit Ppa1%2C putative
XLOC_002639	AFLA_015480	conserved hypothetical protein
XLOC_002640	AFLA_015490,AFLA_015500,AFLA_015510,AFLA_015520,AFLA_015530,AFLA_015540	FAD monooxygenase%2C putative
XLOC_002641	AFLA_015550,AFLA_015560,AFLA_015570	MFS sugar transporter%2C putative
XLOC_002642	AFLA_015590	conserved hypothetical protein
XLOC_002644	AFLA_015630,AFLA_015640	conserved hypothetical protein
XLOC_002645	AFLA_015650,AFLA_015660	MFS drug transporter%2C putative
XLOC_002646	AFLA_015670	vacuolar segregation protein (Pep7)%2C putative
XLOC_002647	-	#N/A
XLOC_002648	AFLA_015710,AFLA_015720,AFLA_015730	conserved hypothetical protein
XLOC_002649	AFLA_015740	cytochrome P450 benzoate 4-monooxygenase%2C putative
XLOC_002650	AFLA_015800,AFLA_015810,AFLA_015820,AFLA_015830	DUF636 domain protein
XLOC_002652	AFLA_015850	AflR-like C6 transcription factor%2C putative
XLOC_002653	AFLA_015880,AFLA_015890	ATP-binding cassette transporter%2C putative
XLOC_002655	AFLA_015920,AFLA_015930	C6 transcription factor Aro80%2C putative
XLOC_002659	AFLA_016000,AFLA_016010	DUF895 domain membrane protein
XLOC_002660	AFLA_016030	conserved hypothetical protein
XLOC_002661	AFLA_016050	polysaccharide export protein (CAP59)%2C putative
XLOC_002666	AFLA_016260	kinesin light chain%2C putative
XLOC_002667	AFLA_016290	zinc alcohol dehydrogenase%2C putative
XLOC_002670	AFLA_016330	alpha/beta fold family hydrolase%2C putative
XLOC_002675	AFLA_016400	glutathione S-transferase%2C putative
XLOC_002676	AFLA_016420	hypothetical protein
XLOC_002677	AFLA_016430	sugar transporter%2C putative
XLOC_002679	AFLA_016490,AFLA_016510	cytochrome P450%2C putative
XLOC_002680	AFLA_016560	methionyl-tRNA synthetase
XLOC_002681	AFLA_016570	epoxide hydrolase%2C putative
XLOC_002682	AFLA_016580,AFLA_016590,AFLA_016600	conserved hypothetical protein
XLOC_002683	AFLA_016610	conserved hypothetical protein
XLOC_002684	AFLA_016640,AFLA_016650	hypothetical protein
XLOC_002685	AFLA_016720	translationally controlled tumor protein%2C putative
XLOC_002686	AFLA_016740	conserved hypothetical protein
XLOC_002688	AFLA_016790,AFLA_016800	hypothetical protein
XLOC_002689	AFLA_016820	mitochondrial deoxynucleotide carrier protein%2C putative
XLOC_002690	AFLA_016840	Mechanosensitive ion channel family
XLOC_002691	AFLA_016890	Rho GTPase activator (Lrg11)%2C putative
XLOC_002692	AFLA_016910	26S proteasome regulatory subunit S5A
XLOC_002694	AFLA_016940	enoyl-CoA hydratase/isomerase family protein
XLOC_002695	AFLA_016950	SNARE protein Snc2%2C putative
XLOC_002696	AFLA_016960	acetylglutamate kinase%2C putative
XLOC_002697	AFLA_016970,AFLA_016980,AFLA_016990,AFLA_017000	Rad21/Rec8 N terminal domain protein
XLOC_002698	AFLA_017010	mitochondrial processing peptidase beta subunit%2C putative
XLOC_002699	AFLA_017030	conserved hypothetical protein
XLOC_002700	AFLA_017050	sugar transporter%2C putative
XLOC_002703	AFLA_017090,AFLA_017100	methyltransferase (Ncl1)%2C putative
XLOC_002704	AFLA_017110	conserved hypothetical protein
XLOC_002705	AFLA_017140,AFLA_017150	DNA-directed RNA polymerase II%2C putative
XLOC_002707	AFLA_017200	chromosome segregation protein BIR1%2C putative
XLOC_002710	AFLA_017280	F-box domain protein
XLOC_002711	AFLA_017300	cytochrome P450 oxidoreductase OrdA-like%2C putative
XLOC_002713	AFLA_017330	DUF292 domain protein
XLOC_002714	AFLA_017380	conserved hypothetical protein
XLOC_002715	AFLA_017400,AFLA_017420,AFLA_017540	SAGA-like transcriptional regulatory complex subunit Spt3%2C putative
XLOC_002716	AFLA_017430	conserved hypothetical protein
XLOC_002718	AFLA_017460,AFLA_017470	conserved hypothetical protein
XLOC_002719	AFLA_017520	TFIIH complex helicase Rad3%2C putative
XLOC_002720	AFLA_017560,AFLA_017570	alpha-1%2C2-mannosyltransferase (Alg9)%2C putative
XLOC_002721	AFLA_017620	histone H4.1
XLOC_002722	AFLA_017630,AFLA_017640,AFLA_018220,AFLA_018230	hypothetical protein
XLOC_002724	AFLA_017700,AFLA_017710,AFLA_017720,AFLA_017730	intracellular protein transport protein (UsoA)%2C putative
XLOC_002725	AFLA_017750	conserved hypothetical protein
XLOC_002726	AFLA_017760,AFLA_017770,AFLA_017780	phenol 2-monooxygenase%2C putative
XLOC_002727	AFLA_017820,AFLA_017830,AFLA_017840	conserved hypothetical protein
XLOC_002728	AFLA_017870	GTP-binding protein
XLOC_002729	AFLA_017890,AFLA_017900,AFLA_017910	SET domain protein
XLOC_002731	AFLA_017960	prohibitin complex subunit Phb1%2C putative
XLOC_002732	AFLA_017980	cell wall proline rich protein%2C putative
XLOC_002734	AFLA_017990	conserved hypothetical protein
XLOC_002736	AFLA_018050,AFLA_018060,AFLA_018070,AFLA_018080	aflatoxin B1-aldehyde reductase GliO-like%2C putative
XLOC_002737	AFLA_018100	6-phosphogluconate dehydrogenase family protein
XLOC_002738	AFLA_018140,AFLA_018150	mannose-6-phosphate isomerase%2C class I
XLOC_002742	AFLA_018200	conserved hypothetical protein
XLOC_002743	AFLA_018260	DUF543 domain protein
XLOC_002744	AFLA_018280	mitochondrial outer membrane protein (Sam35)%2C putative
XLOC_002745	AFLA_018310	geranylgeranyl diphosphate synthase
XLOC_002746	AFLA_018340	G-protein complex alpha subunit GpaA/FadA
XLOC_002747	AFLA_018380	anthranilate synthase multifunctional protein TrpC%2C putative
XLOC_002748	AFLA_018400,AFLA_018410	regulator of nonsense transcripts%2C putative
XLOC_002749	AFLA_018420,AFLA_018430,AFLA_018440	possible dual specificity protein phosphatase 3
XLOC_002750	AFLA_018460	conserved hypothetical protein
XLOC_002751	AFLA_018470	conserved hypothetical protein
XLOC_002752	AFLA_018500	conserved hypothetical protein
XLOC_002753	AFLA_018520	SCF ubiquitin ligase complex subunit CulA%2C putative
XLOC_002754	AFLA_018540,AFLA_018550	G protein complex alpha subunit GpaB
XLOC_002758	AFLA_018630,AFLA_018640	conserved hypothetical protein
XLOC_002763	AFLA_018700	60S ribosomal protein L5%2C putative
XLOC_002765	AFLA_018750	phosphatidylinositol glycan%2C putative
XLOC_002766	AFLA_018760,AFLA_018770	kinetochore protein fta4%2C putative
XLOC_002767	AFLA_018810	nitrate reductase NiaD
[truncated: 5,397 more rows]
