# Supplementary material for: Responses of Aspergillus flavus to Oxidative Stress Are Related to Fungal Development Regulator, Antioxidant Enzyme, and Secondary Metabolite Biosynthetic Gene Expression
Source: Front Microbiol. 2016 Dec 21;7:2048. doi: 10.3389/fmicb.2016.02048 (PMC5175028; doi:10.3389/fmicb.2016.02048)
Supplement: Dataset S3 — Significantly differentially expressed genes in the NRRL3357 isolate in response to H2O2 stress. [file DataSheet3.XLSX]

## Sheet: 0 vs. 10mM
Supplementary Dataset 3. Significantly differentially expressed genes in the NRRL3357 isolate in response to H2O2 stress.
0 vs. 10mM H2O2
Gene ID	Accession	Test ID	Annotation	Gene Ontology (Biological Process)	Enzyme ID	KEGG Pathway	FPKM (0mM)	FPKM (10mM)	log2(Fold Change)	p value	q value
XLOC_000073	AFLA_073840	TCONS_00000203	na k atpase alpha 1	cation transport;metabolic process	ec:3.6.1.3, ec:3.6.1.15	map00230, map00730	20.056	4.49896	-2.15637	0.0001	0.0208499
XLOC_000750	AFLA_073620	TCONS_00002566	conserved hypothetical protein	-	-	-	0	261.57	inf	5e-05	0.0116864
XLOC_003729	AFLA_104530	TCONS_00013218	synaptic vesicle transporter svop	transmembrane transport	-	-	1.04134	12.8848	3.62916	0.00015	0.0285304
XLOC_003892	AFLA_108580	TCONS_00013798	cytochrome p450 monooxygenase	oxidation-reduction process	-	-	0	19.9519	inf	5e-05	0.0116864
XLOC_004626	AFLA_041160	TCONS_00016386	2og-fe oxygenase family	oxidation-reduction process	-	-	9.59504	109.76	3.51592	5e-05	0.0116864
XLOC_004807	AFLA_045650	TCONS_00017029	hypothetical protein P034_00240364	-	-	-	1.279	4140.18	11.6605	0.00015	0.0285304
XLOC_005919	AFLA_137910	TCONS_00020965	common central domain of tyrosinase	oxidation-reduction process	-	-	2.1489	167.763	6.28668	0.00015	0.0285304
XLOC_005978	AFLA_139210	TCONS_00021080	aflp omta omt-1 o-methyltransferase a	aflatoxin biosynthetic process	ec:2.1.1.110	map00254	0.580317	7.55396	3.70232	5e-05	0.0116864
XLOC_006315	AFLA_139190	TCONS_00022316	versicolorin b synthase	aflatoxin biosynthetic process	-	-	0.815344	9.9973	3.61606	5e-05	0.0116864
XLOC_006318	AFLA_139300	TCONS_00022321	aflm ver-1 dehydrogenase ketoreductase	aflatoxin biosynthetic process	-	-	1.28142	15.6432	3.60972	0.0001	0.0208499
XLOC_007164	AFLA_095050	TCONS_00025241	flavin-binding monooxygenase-like protein	oxidation-reduction process	ec:1.14.13.8	map00982	55.9989	8.73264	-2.68091	5e-05	0.0116864
XLOC_007220	AFLA_096400	TCONS_00025404	fad-dependent monooxygenase	oxidation-reduction process	-	-	0.79187	48.2561	5.9293	5e-05	0.0116864
XLOC_007527	AFLA_096390	TCONS_00026410	prenyl transferase	isoprenoid biosynthetic process	-	-	0.584649	114.999	7.61983	5e-05	0.0116864
XLOC_007633	AFLA_124980	TCONS_00026690	carboxymuconolactone decarboxylase family protein	oxidation-reduction process	ec:1.11.1.15	map00480	43.5644	164.913	1.92049	0.00025	0.0419439
XLOC_007971	AFLA_124990	TCONS_00027747	fad -dependent oxidoreductase protein	-	-	-	4.54375	85.9067	4.24082	5e-05	0.0116864
XLOC_009337	AFLA_097830	TCONS_00032411	fggy family of carbohydrate kinase c-terminal domain protein	phosphorylation;carbohydrate metabolic process	-	-	1.31444	10.8763	3.04867	5e-05	0.0116864
XLOC_010129	AFLA_122200	TCONS_00035180	conserved hypothetical protein	-	-	-	1.56759	18.9213	3.59339	0.00015	0.0285304
XLOC_011010	-	TCONS_00037954	aldo keto reductase	-	-	-	13.2185	340.006	4.68493	5e-05	0.0116864
XLOC_011056	-	TCONS_00038021	geranylgeranyl diphosphate synthase	isoprenoid biosynthetic process	-	-	3.10536	245.572	6.30524	5e-05	0.0116864

## Sheet: 0 vs. 20mM
Supplementary Dataset 3. Significantly differentially expressed genes in the NRRL3357 isolate in response to H2O2 stress.
0 vs. 20mM H2O2
Gene ID	Accession	Test ID	Annotation	Gene Ontology (Biological Process)	Enzyme ID	KEGG Pathway	FPKM (0mM)	FPKM (20mM)	log2(Fold Change)	p value	q value
XLOC_000073	AFLA_073840	TCONS_00000203	na k atpase alpha 1	cation transport;metabolic process	ec:3.6.1.3, ec:3.6.1.15	map00230, map00730	20.056	2.49427	-3.00735	5e-05	0.0116864
XLOC_000288	AFLA_078900	TCONS_00000948	beta-N-acetylhexosaminidase NagA, putative	carbohydrate metabolic process;N-acetylglucosamine catabolic process;metabolic process	ec:3.2.1.52	map00511, map00513, map00520, map00531, map00603, map00604	659.813	125.141	-2.3985	5e-05	0.0116864
XLOC_000370	AFLA_080900	TCONS_00001267	aspartyl-trna cytoplasmic	aspartyl-tRNA aminoacylation	ec:6.1.1.12	map00970	19.7738	343.446	4.11843	5e-05	0.0116864
XLOC_000413	AFLA_081920	TCONS_00001412	zip zinc	metal ion transport;transmembrane transport	-	-	0.975935	6.7704	2.79438	0.00015	0.0285304
XLOC_001084	AFLA_081900	TCONS_00003672	hypothetical protein AOR_1_1648174	-	-	-	505.705	4664.73	3.20542	5e-05	0.0116864
XLOC_002303	AFLA_032230	TCONS_00008254	stress response protein	reciprocal meiotic recombination	-	-	179.368	1262.59	2.81539	5e-05	0.0116864
XLOC_003543	AFLA_109290	TCONS_00012538	cytochrome p450	oxidation-reduction process	-	-	3.97394	33.7593	3.08664	5e-05	0.0116864
XLOC_003826	AFLA_106850	TCONS_00013551	thioredoxin reductase	oxidation-reduction process	-	-	3.89676	35.0236	3.16798	5e-05	0.0116864
XLOC_004210	AFLA_039870	TCONS_00014907	multiple inositol polyphosphate phosphatase	dephosphorylation	ec:3.1.3.2, ec:3.1.3.41	map00627	8.89754	236.345	4.73135	5e-05	0.0116864
XLOC_004642	AFLA_041440	TCONS_00016440	dienelactone hydrolase	metabolic process	-	-	25.7879	1067.38	5.37123	5e-05	0.0116864
XLOC_004770	AFLA_044790	TCONS_00016908	conidiation-specific family protein	-	-	-	193.885	925.141	2.25447	5e-05	0.0116864
XLOC_004856	AFLA_046940	TCONS_00017230	n/a	-	-	-	4.29766e-13	0.543904	40.2029	0.0003	0.0476316
XLOC_005003	AFLA_057680	TCONS_00017869	beta-N-hexosaminidase, putative	carbohydrate metabolic process;metabolic process	ec:3.2.1.52	map00511, map00513, map00520, map00531, map00603, map00604	205.487	21.4337	-3.2611	5e-05	0.0116864
XLOC_005013	AFLA_057940	TCONS_00017897	cinnamoyl-CoA reductase	-	-	-	5.87203	59.743	3.34684	5e-05	0.0116864
XLOC_005404	AFLA_057980	TCONS_00019239	unnamed protein product	-	-	-	148.438	1895.57	3.6747	5e-05	0.0116864
XLOC_005441	AFLA_058840	TCONS_00019356	hypothetical protein AOR_1_774114	-	-	-	0.917145	16.7202	4.1883	5e-05	0.0116864
XLOC_005572	AFLA_062100	TCONS_00019784	had superfamily	metabolic process	-	-	56.9406	346.586	2.60568	5e-05	0.0116864
XLOC_005895	AFLA_137320	TCONS_00020865	c2h2 conidiation transcription factor, flbC	-	-	-	5.43631	122.933	4.4991	5e-05	0.0116864
XLOC_005929	AFLA_138160	TCONS_00020982	fad binding domain protein	oxidation-reduction process	-	-	1.56033	16.0408	3.36182	5e-05	0.0116864
XLOC_005977	AFLA_139180	TCONS_00021079	aflv cypx cytochrome p450 monooxygenase	oxidation-reduction process	-	-	0.35432	10.1102	4.83461	5e-05	0.0116864
XLOC_005978	AFLA_139210	TCONS_00021080	aflp omta omt-1 o-methyltransferase a	aflatoxin biosynthetic process;methylation	ec:2.1.1.110	map00254	0.580317	17.4003	4.90612	5e-05	0.0116864
XLOC_005985	AFLA_139410	TCONS_00021094	polyketide synthase	aflatoxin biosynthetic process	-	-	3.88831	19.5192	2.32768	5e-05	0.0116864
XLOC_006155	AFLA_135210	TCONS_00021785	hypothetical protein AOR_1_1626014	-	-	-	16.4063	98.3408	2.58354	0.0001	0.0208499
XLOC_006315	AFLA_139190	TCONS_00022316	versicolorin b synthase	aflatoxin biosynthetic process;oxidation-reduction process	-	-	0.815344	23.5942	4.85488	5e-05	0.0116864
XLOC_006318	AFLA_139300	TCONS_00022321	aflm ver-1 dehydrogenase ketoreductase	aflatoxin biosynthetic process;oxidation-reduction process	-	-	1.28142	36.9577	4.85006	5e-05	0.0116864
XLOC_006321	AFLA_139390	TCONS_00022331	aflatoxin biosynthesis ketoreductase nor-1	oxidation-reduction process	-	-	7.34189	38.6692	2.39696	5e-05	0.0116864
XLOC_006332	AFLA_139640	TCONS_00022358	major facilitator superfamily general substrate transporter	transmembrane transport	-	-	0	1.04724	inf	5e-05	0.0116864
XLOC_006618	AFLA_071230	TCONS_00023265	aif-like mitochondrial oxidoreductase	cell redox homeostasis;oxidation-reduction process	-	-	68.0239	277.054	2.02605	0.00015	0.0285304
XLOC_006981	AFLA_089960	TCONS_00024536	conserved hypothetical protein	-	-	-	0.258506	12.8771	5.63846	0.0001	0.0208499
XLOC_007039	AFLA_091720	TCONS_00024769	conserved hypothetical protein	-	-	-	198.412	3373.74	4.08778	5e-05	0.0116864
XLOC_007113	AFLA_093660	TCONS_00025032	herpes virus major outer envelope glycoprotein bllf1	-	-	-	48.3244	927.665	4.26278	0.0003	0.0476316
XLOC_007113	AFLA_093660	TCONS_00025033	herpes virus major outer envelope glycoprotein bllf1	-	-	-	65.2434	864.802	3.72847	5e-05	0.0116864
XLOC_007232	AFLA_096670	TCONS_00025436	conserved hypothetical protein	metabolic process	-	-	14.5687	308.806	4.40575	5e-05	0.0116864
XLOC_007410	AFLA_093460	TCONS_00026069	ph domain protein	-	-	-	26.1284	231.568	3.14774	5e-05	0.0116864
XLOC_007564	AFLA_123400	TCONS_00026507	sensor histidine kinase response	phosphorelay signal transduction system;signal transduction by protein phosphorylation	-	-	3.50218	83.3805	4.57339	0.0001	0.0208499
XLOC_007633	AFLA_124980	TCONS_00026690	thioredoxin peroxidase	oxidation-reduction process	ec:1.11.1.15	TCONS_00026690	43.5644	275.523	2.66095	5e-05	0.0116864
XLOC_007971	AFLA_124990	TCONS_00027747	fad -dependent oxidoreductase protein	-	-	-	4.54375	109.919	4.59641	5e-05	0.0116864
XLOC_008260	AFLA_001820	TCONS_00028723	alphabeta hydrolase family protein	metabolic process	-	-	1.36281	111.524	6.35463	5e-05	0.0116864
XLOC_008905	AFLA_051360	TCONS_00030846	conserved hypothetical protein	regulation of transcription from RNA polymerase II promoter;transcription, DNA-templated;	-	-	162.084	1371.73	3.08118	5e-05	0.0116864
XLOC_009316	AFLA_097190	TCONS_00032325	conserved hypothetical protein	-	-	-	25.1653	146.081	2.53726	0.00015	0.0285304
XLOC_009647	AFLA_098900	TCONS_00033542	nad-dependent 15-hydroxyprostaglandin dehydrogenase	lithium ion import;L-tyrosine transmembrane import into vacuole;L-lysine transmembrane import into vacuole;L-lysine import involved in cellular response to nitrogen starvation;L-serine transmembrane import into vacuole;L-arginine transmembrane import into vacuole;L-histidine transmembrane import into vacuole;L-glutamate transmembrane import into vacuole;L-glutamate import involved in cellular res…	-	-	2.28292e-24	1.56448	79.1811	0.0002	0.0355553
XLOC_009976	AFLA_118490	TCONS_00034734	hypothetical protein AOR_1_592024	-	-	-	5.16278	35.1178	2.76598	5e-05	0.0116864
XLOC_010057	AFLA_120390	TCONS_00034972	conserved hypothetical protein	-	-	-	0.810545	19.6189	4.59721	5e-05	0.0116864
XLOC_010507	AFLA_008690	TCONS_00036343	Protein of unknown function DUF3140	-	-	-	26.5062	158.415	2.57931	5e-05	0.0116864
XLOC_010820	AFLA_010600	TCONS_00037250	siderophore biosynthesis acetylase	metabolic process	-	-	0	1.16152	inf	5e-05	0.0116864
XLOC_011098	-	TCONS_00038072	duf221 domain protein	-	-	-	2.69635	90.9413	5.07586	5e-05	0.0116864

## Sheet: 10 vs. 20mM
Supplementary Dataset 3. Significantly differentially expressed genes in the NRRL3357 isolate in response to H2O2 stress.
10 vs. 20mM H2O2
Gene ID	Accession	Test ID	Annotation	Gene Ontology (Biological Process)	Enzyme ID	KEGG Pathway	FPKM (10mM)	FPKM (20mM)	log2(Fold Change)	p value	q value
XLOC_000071	AFLA_073800	TCONS_00000201	short chain dehydrogenase reductase family	oxidation-reduction process	-	-	172.213	1126.51	2.70959	5e-05	0.0116864
XLOC_000370	AFLA_080900	TCONS_00001267	aspartyl-trna cytoplasmic	aspartyl-tRNA aminoacylation	ec:6.1.1.12	map00970	26.6619	343.446	3.68723	5e-05	0.0116864
XLOC_000750	AFLA_073620	TCONS_00002566	conserved hypothetical protein	-	-	-	261.57	0	inf	5e-05	0.0116864
XLOC_000755	AFLA_073780	TCONS_00002589	conserved hypothetical protein	-	-	-	163.868	1278.67	2.96404	0.0001	0.0208499
XLOC_001103	AFLA_082260	TCONS_00003714	glycosyl transferase	biosynthetic process;oxidation-reduction process	-	-	0.515137	0	inf	5e-05	0.0116864
XLOC_001374	AFLA_023270	TCONS_00004752	mfs multidrug	transmembrane transport	-	-	3.17472	41.9075	3.72251	5e-05	0.0116864
XLOC_002303	AFLA_032230	TCONS_00008254	stress response protein	reciprocal meiotic recombination	-	-	204.861	1262.59	2.62367	5e-05	0.0116864
XLOC_003727	AFLA_104430	TCONS_00013216	peptidase s8 and s53	proteolysis	-	-	6.81932	0.776693	-3.13421	5e-05	0.0116864
XLOC_004210	AFLA_039870	TCONS_00014907	multiple inositol polyphosphate phosphatase	dephosphorylation	ec:3.1.3.2, ec:3.1.3.41	map00627	14.0709	236.345	4.07011	5e-05	0.0116864
XLOC_004263	AFLA_041190	TCONS_00015085	hypothetical protein Ao3042_11445	-	-	-	2.52504	16.609	2.71759	0.00015	0.0285304
XLOC_004330	AFLA_043070	TCONS_00015305	c2h2 finger domain	-	-	-	0.99122	10.8589	3.45353	0.00015	0.0285304
XLOC_004626	AFLA_041160	TCONS_00016386	2og-fe oxygenase family	oxidation-reduction process	-	-	109.76	8.27133	-3.73009	0.00015	0.0285304
XLOC_004642	AFLA_041440	TCONS_00016440	dienelactone hydrolase	metabolic process	-	-	51.8956	1067.38	4.36231	5e-05	0.0116864
XLOC_005003	AFLA_057680	TCONS_00017869	glycosyl hydrolase family 20 catalytic domain protein	carbohydrate metabolic process;metabolic process	ec:3.2.1.52	map00511, map00513, map00520, map00531, map00603, map00604	194.721	21.4337	-3.18346	5e-05	0.0116864
XLOC_005013	AFLA_057940	TCONS_00017897	cinnamoyl- reductase	-	-	-	6.96365	59.743	3.10085	5e-05	0.0116864
XLOC_005079	AFLA_059650	TCONS_00018108	short chain dehydrogenase	oxidation-reduction process	-	-	6.59877	0.432016	-3.93304	5e-05	0.0116864
XLOC_005404	AFLA_057980	TCONS_00019239	unnamed protein product	-	-	-	219.476	1895.57	3.1105	5e-05	0.0116864
XLOC_005590	-	TCONS_00019846	---NA---	-	-	-	5.534	0.331119	-4.0629	0.0001	0.0208499
XLOC_005895	AFLA_137320	TCONS_00020865	c2h2 conidiation transcription factor	-	-	-	7.12422	122.933	4.10899	5e-05	0.0116864
XLOC_005919	AFLA_137910	TCONS_00020965	common central domain of tyrosinase	oxidation-reduction process	-	-	167.763	1.96951	-6.41244	0.0002	0.0355553
XLOC_005929	AFLA_138160	TCONS_00020982	fad binding domain protein	oxidation-reduction process	-	-	2.45025	16.0408	2.71075	0.0002	0.0355553
XLOC_006332	AFLA_139640	TCONS_00022358	major facilitator superfamily general substrate transporter	transmembrane transport	-	-	0	1.04724	inf	5e-05	0.0116864
XLOC_006354	AFLA_064550	TCONS_00022408	membrane dipeptidase -	proteolysis	-	-	0.71954	4.73385	2.71787	0.00025	0.0419439
XLOC_006525	AFLA_068880	TCONS_00022937	prolyl-trna synthetase	prolyl-tRNA aminoacylation;single-organism cellular process;single-organism metabolic process;heterocycle metabolic process;organic cyclic compound metabolic process	ec:6.1.1.15	map00970	2.43465	2.75208e-18	-59.6179	0.0003	0.0476316
XLOC_007039	AFLA_091720	TCONS_00024769	conserved hypothetical protein	-	-	-	376.568	3373.74	3.16337	5e-05	0.0116864
XLOC_007113	AFLA_093660	TCONS_00025032	herpes virus major outer envelope glycoprotein bllf1	-	-	-	39.7362	927.665	4.54508	0.0001	0.0208499
XLOC_007113	AFLA_093660	TCONS_00025033	herpes virus major outer envelope glycoprotein bllf1	-	-	-	53.2523	864.802	4.02145	5e-05	0.0116864
XLOC_007220	AFLA_096400	TCONS_00025404	fad-dependent monooxygenase	oxidation-reduction process	-	-	48.2561	1.38576	-5.12197	5e-05	0.0116864
XLOC_007232	AFLA_096670	TCONS_00025436	conserved hypothetical protein	metabolic process	-	-	18.1623	308.806	4.08769	0.0001	0.0208499
XLOC_007232	AFLA_096670	TCONS_00025434	conserved hypothetical protein	metabolic process	-	-	9.16237	143.929	3.97349	0.0003	0.0476316
XLOC_007410	AFLA_093460	TCONS_00026069	ph domain protein	-	-	-	32.605	231.568	2.82827	5e-05	0.0116864
XLOC_007564	AFLA_123400	TCONS_00026507	sensor histidine kinase response	phosphorelay signal transduction system;signal transduction by protein phosphorylation	-	-	4.33491	83.3805	4.26564	0.00015	0.0285304
XLOC_008260	AFLA_001820	TCONS_00028723	alphabeta hydrolase family protein	metabolic process	-	-	2.86212	111.524	5.28413	5e-05	0.0116864
XLOC_008554	-	TCONS_00029693	---NA---	-	-	-	18.7152	0.977774	-4.25857	5e-05	0.0116864
XLOC_008905	AFLA_051360	TCONS_00030846	conserved hypothetical protein	regulation of transcription from RNA polymerase II promoter;transcription, DNA-templated;	-	-	205.922	1371.73	2.73582	5e-05	0.0116864
XLOC_009320	AFLA_097330	TCONS_00032350	sugar transporter stl1	transmembrane transport;carbohydrate transport	-	-	17.586	203.542	3.53283	5e-05	0.0116864
XLOC_009963	AFLA_118200	TCONS_00034693	c-14 sterol	-	-	-	1.99454	18.9285	3.24644	0.0001	0.0208499
XLOC_010129	AFLA_122200	TCONS_00035180	conserved hypothetical protein	-	-	-	18.9213	1.60339	-3.56082	0.00015	0.0285304
XLOC_010381	AFLA_121240	TCONS_00035948	phosphate-repressible phosphate	phosphate ion transport;transmembrane transport	-	-	18.4662	3.51752	-2.39226	0.00025	0.0419439
XLOC_010487	AFLA_008190	TCONS_00036288	aaa domain protein	metabolic process	-	-	25.5787	464.189	4.1817	0.0001	0.0208499
XLOC_010507	AFLA_008690	TCONS_00036343	Protein of unknown function DUF3140	-	-	-	29.6474	158.415	2.41774	0.0001	0.0208499
XLOC_011010	-	TCONS_00037954	aldo keto reductase	-	-	-	340.006	17.3824	-4.28986	5e-05	0.0116864
XLOC_011056	-	TCONS_00038021	geranylgeranyl diphosphate synthase	isoprenoid biosynthetic process	-	-	245.572	3.85341	-5.99387	5e-05	0.0116864
XLOC_011098	-	TCONS_00038072	duf221 domain protein	-	-	-	3.42413	90.9413	4.73112	5e-05	0.0116864
XLOC_011126	-	TCONS_00038112	mfs multidrug transporter	transmembrane transport	-	-	20.0648	75.603	1.91377	0.00025	0.0419439
