# Supplementary material for: Responses of Aspergillus flavus to Oxidative Stress Are Related to Fungal Development Regulator, Antioxidant Enzyme, and Secondary Metabolite Biosynthetic Gene Expression
Source: Front Microbiol. 2016 Dec 21;7:2048. doi: 10.3389/fmicb.2016.02048 (PMC5175028; doi:10.3389/fmicb.2016.02048)
Supplement: Dataset S4 — Significantly differentially expressed genes in the AF13 isolate in response to H2O2 stress. [file DataSheet4.XLSX]

## Sheet: 0 vs. 10mM
Supplementary Dataset 4. Significantly differentially expressed genes in the AF13 isolate in response to H2O2 stress.
0 vs. 10mM H2O2
Gene ID	Accession	Test ID	Annotation	Gene Ontology (Biological Process)	Enzyme ID	KEGG Pathway	FPKM (0mM)	FPKM (10mM)	log2(Fold Change)	p value	q value
XLOC_000553	AFLA_085530	TCONS_00001906	flavin-containing monooxygenase	oxidation-reduction process	ec:1.14.13.8	map00982	1.42467	5.87531	2.04404	0.00035	0.0199103
XLOC_005067	AFLA_059330	TCONS_00018070	hypothetical protein AFLA_059330	-	-	-	4.09687	0	inf	0.0007	0.0349935
XLOC_005602	AFLA_062880	TCONS_00019882	short chain dehydrogenase	oxidation-reduction process	-	-	14.518	1.53169	-3.24465	0.0002	0.012539
XLOC_009936	AFLA_117590	TCONS_00034600	alpha beta hydrolase fold	metabolic process	-	-	1.10928	0	inf	5e-05	0.00374515
XLOC_010633	AFLA_011530	TCONS_00036634	multiple drug resistance protein	growth factor activity	-	-	372.858	1636.57	2.13398	0.0003	0.0175621
XLOC_010633	AFLA_011530	TCONS_00036635	multiple drug resistance protein	growth factor activity	-	-	2232.32	7697.7	1.78589	5e-05	0.00374515
XLOC_011088	-	TCONS_00038060	hypothetical protein PEXP_107470	-	-	-	0	1.0484	inf	0.0002	0.012539

## Sheet: 0 vs. 25mM
Supplementary Dataset 4. Significantly differentially expressed genes in the AF13 isolate in response to H2O2 stress.
0 vs. 25mM H2O2
Gene ID	Accession	Test ID	Annotation	Gene Ontology (Biological Process)	Enzyme ID	KEGG Pathway	FPKM (0mM)	FPKM (25mM)	log2(Fold Change)	p value	q value
XLOC_000288	AFLA_078900	TCONS_00000948	glycosyl hydrolase family 20 catalytic domain protein	carbohy+D2:D37drate metabolic process;N-acetylglucosamine catabolic process;metabolic process	ec:3.2.1.52	map00511, map00513, map00520, map00531, map00603, map00604	753.485	256.446	-1.55492	5e-05	0.00374515
XLOC_000423	AFLA_082150	TCONS_00001441	polyketide synthase module	biosynthetic process	-	-	6.10308	2.10329	-1.53689	0.0008	0.0389447
XLOC_000553	AFLA_085530	TCONS_00001906	flavin-containing monooxygenase	oxidation-reduction process	ec:1.14.13.8	map00982	1.42467	6.73111	2.24022	0.0001	0.00691412
XLOC_000629	AFLA_087590	TCONS_00002180	alpha-1,3-glucanase	metabolic process;fungal-type cell wall (1->3)-alpha-glucan metabolic process	-	-	14.4701	3.4864	-2.05326	0.0008	0.0389447
XLOC_000683	AFLA_071920	TCONS_00002370	class iii aminotransferase	metabolic process	-	-	82.9133	20.3167	-2.02894	5e-05	0.00374515
XLOC_000750	AFLA_073620	TCONS_00002566	conserved hypothetical protein	-	-	-	78.7268	14.4473	-2.44606	5e-05	0.00374515
XLOC_001096	AFLA_082160	TCONS_00003694	mfs glucose	transmembrane transport;carbohydrate transport;cellular response to glucose stimulus	-	-	145.677	40.144	-1.85952	5e-05	0.00374515
XLOC_001096	AFLA_082160	TCONS_00003696	mfs glucose	transmembrane transport;carbohydrate transport;cellular response to glucose stimulus	-	-	251.858	63.4479	-1.98897	5e-05	0.00374515
XLOC_001100	AFLA_082200	TCONS_00003708	aaa family	-	-	-	7.44462	2.53378	-1.55491	0.00105	0.0483154
XLOC_001378	AFLA_023340	TCONS_00004767	pectinesterase a	cell wall modification;metabolic process	ec:3.1.1.1, ec:3.1.1.11	map00040, map00500, map00983	13.0372	68.1861	2.38684	5e-05	0.00374515
XLOC_001637	AFLA_029880	TCONS_00005767	fad dependent	oxidation-reduction process	-	-	13.3872	73.4076	2.45507	5e-05	0.00374515
XLOC_001944	AFLA_022880	TCONS_00006944	h+ oligopeptide symporter	transport;metabolic process	-	-	139.619	19.8448	-2.81467	5e-05	0.00374515
XLOC_002026	AFLA_024760	TCONS_00007156	hypothetical protein AOR_1_2908154	-	-	-	9.09404	173.172	4.25114	5e-05	0.00374515
XLOC_002228	AFLA_030300	TCONS_00007955	phytanoyl- dioxygenase	oxidation-reduction process	-	-	279.108	49.1805	-2.50466	5e-05	0.00374515
XLOC_002278	AFLA_031570	TCONS_00008126	mitogen activated protein kinase kinase kinase mekk3	activation of MAPKKK activity;response to acid chemical;activation of MAPKK activity;positive regulation of calcium-mediated signaling;MAPK cascade;response to acidic pH;establishment of cell polarity;fungal-type cell wall organization or biogenesis;endoplasmic reticulum unfolded protein response;response to nutrient;regulation of fungal-type cell wall organization;pexophagy;metabolic process	-	-	5.49133	21.055	1.93893	0.00015	0.00979083
XLOC_002278	AFLA_031570	TCONS_00008128	pyruvate decarboxylase	activation of MAPKKK activity;response to acid chemical;activation of MAPKK activity;positive regulation of calcium-mediated signaling;MAPK cascade;response to acidic pH;establishment of cell polarity;fungal-type cell wall organization or biogenesis;endoplasmic reticulum unfolded protein response;response to nutrient;regulation of fungal-type cell wall organization;pexophagy;metabolic process	ec:4.1.1.1	map00010, map01130	29.1912	250.76	3.1027	5e-05	0.00374515
XLOC_002590	AFLA_014260	TCONS_00009241	conidial hydrophobin	-	-	-	159.896	531.637	1.73331	5e-05	0.00374515
XLOC_002983	AFLA_014190	TCONS_00010612	glycosyl hydrolase family 3 n terminal domain protein	cellulose catabolic process;transmembrane transport	ec:3.2.1.21	map00460, map00500, map00940	22.1915	3.73331	-2.57148	0.0002	0.012539
XLOC_002983	AFLA_014210	TCONS_00010617	unc93-like protein	cellulose catabolic process;transmembrane transport	-	-	480.635	66.2327	-2.85933	5e-05	0.00374515
XLOC_003508	AFLA_108430	TCONS_00012406	hypothetical protein AO1008_07863	copper ion transmembrane transport;oxidation-reduction process	-	-	42.3524	287.638	2.76374	0.0001	0.00691412
XLOC_003515	AFLA_108560	TCONS_00012420	O-methyltransferase, putative	methylation	-	-	27.8514	3.82407	-2.86457	5e-05	0.00374515
XLOC_003735	AFLA_104680	TCONS_00013232	class v chitinase 1	chitin catabolic process;autolysis;polysaccharide catabolic process	ec:3.2.1.14	map00520	46.0072	8.09022	-2.50761	5e-05	0.00374515
XLOC_003826	AFLA_106850	TCONS_00013551	thioredoxin reductase	oxidation-reduction process	-	-	1.92084	14.3676	2.90301	5e-05	0.00374515
XLOC_003926	AFLA_109480	TCONS_00013914	extracellular alpha-1,3-glucanase	metabolic process	-	-	2.29998	8.01217	1.80057	0.00105	0.0483154
XLOC_004154	AFLA_038700	TCONS_00014737	transferrin receptor	proteolysis	-	-	308.514	61.5518	-2.32546	5e-05	0.00374515
XLOC_004154	AFLA_038700	TCONS_00014738	transferrin receptor	proteolysis	-	-	272.867	65.075	-2.06802	0.00015	0.00979083
XLOC_004257	-	TCONS_00015074	hypothetical protein P875_00042756	-	-	-	3.63376	13.1972	1.8607	0.0003	0.0175621
XLOC_004269	AFLA_041320	TCONS_00015098	acid phosphatase	regulation of transcription from RNA polymerase II promoter;metabolic process	-	-	147.013	38.288	-1.94098	5e-05	0.00374515
XLOC_004282	AFLA_041700	TCONS_00015146	ferric nadh nadph oxidase	oxidation-reduction process	-	-	98.5358	301.358	1.61276	0.00085	0.0407947
XLOC_004282	AFLA_041690	TCONS_00015150	cysteine synthase	oxidation-reduction process	-	-	193.526	895.85	2.21073	0.00015	0.00979083
XLOC_004428	AFLA_045560	TCONS_00015721	carboxylic acid transport protein	transmembrane transport	-	-	426.391	148.55	-1.52123	5e-05	0.00374515
XLOC_004433	AFLA_045650	TCONS_00015735	hypothetical protein P034_00240364	-	-	-	257.585	36.5004	-2.81907	5e-05	0.00374515
XLOC_004642	AFLA_041440	TCONS_00016440	dienelactone hydrolase	metabolic process	-	-	8.8079	39.3075	2.15793	0.00075	0.0370409
XLOC_004798	AFLA_045490	TCONS_00017005	dimethylallyl tryptophan	alkaloid metabolic process	-	-	18.9671	4.43002	-2.09811	0.0004	0.022273
XLOC_004802	AFLA_045570	TCONS_00017020	acetyl xylan esterase	cellulose catabolic process;xylan catabolic process	ec:3.1.1.1	map00983	75.0927	15.5633	-2.27053	5e-05	0.00374515
XLOC_004807	AFLA_045650	TCONS_00017029	hypothetical protein P034_00240364	-	-	-	1594.9	230.105	-2.7931	5e-05	0.00374515
XLOC_005003	AFLA_057680	TCONS_00017869	glycosyl hydrolase family 20 catalytic domain protein	carbohydrate metabolic process;metabolic process	ec:3.2.1.52	map00511, map00513, map00520, map00531, map00603, map00604	159.339	55.225	-1.52871	5e-05	0.00374515
XLOC_005053	AFLA_058990	TCONS_00018039	synaptic vesicle transporter svop	transmembrane transport;ascospore wall assembly;amine transport	-	-	28.1711	155.773	2.46715	5e-05	0.00374515
XLOC_005067	AFLA_059330	TCONS_00018070	hypothetical protein AFLA_059330	-	-	-	4.09687	0	inf	0.0007	0.0349935
XLOC_005113	AFLA_060250	TCONS_00018173	rhamnogalacturonan acetylesterase	metabolic process;nucleotide-excision repair;phosphorylation of RNA polymerase II C-terminal domain;transcription from RNA polymerase II promoter	-	-	210.146	654.731	1.63951	5e-05	0.00374515
XLOC_005387	AFLA_057710	TCONS_00019192	carboxyphosphonoenolpyruvate	oxaloacetate metabolic process;oxalate metabolic process;phosphorylation	ec:4.1.3.30	map00640	373.529	63.9695	-2.54576	5e-05	0.00374515
XLOC_005387	AFLA_057710	TCONS_00019196	carboxyphosphonoenolpyruvate	oxaloacetate metabolic process;oxalate metabolic process;phosphorylation	ec:4.1.3.30	map00640	1714.49	286.958	-2.57887	5e-05	0.00374515
XLOC_005448	AFLA_058980	TCONS_00019377	vacuole effluxer atg22 like	-	-	-	204.883	696.559	1.76544	5e-05	0.00374515
XLOC_005479	-	TCONS_00019463	histidine acid phosphatase	dephosphorylation	-	-	31.3166	5.53836	-2.4994	0.0005	0.0267741
XLOC_005573	AFLA_062120	TCONS_00019786	amino acid	oxidation-reduction process	-	-	16.6625	65.4249	1.97324	5e-05	0.00374515
XLOC_005573	AFLA_062120	TCONS_00019789	amino acid	oxidation-reduction process	-	-	51.0132	229.377	2.16878	5e-05	0.00374515
XLOC_005602	AFLA_062880	TCONS_00019882	short chain dehydrogenase	oxidation-reduction process	-	-	14.518	2.18871	-2.72969	0.00015	0.00979083
XLOC_005679	AFLA_131710	TCONS_00020107	allantoate permease	transmembrane transport	-	-	53.9409	16.0343	-1.75021	0.0002	0.012539
XLOC_005918	AFLA_137900	TCONS_00020961	hypothetical protein AFLA_137900	-	-	-	90.9993	20.0496	-2.18228	0.00035	0.0199103
XLOC_005919	AFLA_137910	TCONS_00020965	common central domain of tyrosinase	oxidation-reduction process	-	-	41.8372	7.01071	-2.57715	5e-05	0.00374515
XLOC_005959	AFLA_138690	TCONS_00021042	ser-thr-rich glycosyl-phosphatidyl-inositol-anchored membrane family protein		-	-	110.065	17.6515	-2.6405	5e-05	0.00374515
XLOC_005959	AFLA_138690	TCONS_00021044	ser-thr-rich glycosyl-phosphatidyl-inositol-anchored membrane family protein		-	-	258.104	35.6736	-2.85502	5e-05	0.00374515
XLOC_005977	AFLA_139180	TCONS_00021079	aflv cypx cytochrome p450 monooxygenase	oxidation-reduction process	-	-	0	3.19481	inf	5e-05	0.00374515
XLOC_005978	AFLA_139210	TCONS_00021080	aflp omta omt-1 o-methyltransferase a	aflatoxin biosynthetic process;methylation	ec:2.1.1.110	map00254	0	2.45195	inf	5e-05	0.00374515
XLOC_005980	AFLA_139250	TCONS_00021087	afll verb desaturase p450 monooxygenase	aflatoxin biosynthetic process;oxidation-reduction process	-	-	0	1.32228	inf	5e-05	0.00374515
XLOC_006160	AFLA_135320	TCONS_00021819	mfs multidrug	transmembrane transport	-	-	0.575084	3.08149	2.42178	0.00035	0.0199103
XLOC_006318	AFLA_139300	TCONS_00022321	aflm ver-1 dehydrogenase ketoreductase	aflatoxin biosynthetic process;oxidation-reduction process	-	-	0	2.52908	inf	5e-05	0.00374515
XLOC_006319	AFLA_139340	TCONS_00022328	afls pathway regulator	aflatoxin biosynthetic process;oxidation-reduction process	-	-	40.2181	168.851	2.06984	0.00055	0.0288724
XLOC_006396	AFLA_065460	TCONS_00022503	conserved hypothetical protein	-	-	-	124.095	30.1583	-2.04081	0.0005	0.0267741
XLOC_006464	AFLA_066920	TCONS_00022677	alcohol dehydrogenase -like domain protein	oxidation-reduction process	-	-	27.5855	5.71777	-2.27039	0.00045	0.0245527
XLOC_006697	AFLA_065450	TCONS_00023538	penicillolysin deuterolysin	proteolysis;pathogenesis	-	-	635.103	122.532	-2.37383	5e-05	0.00374515
XLOC_006788	AFLA_067870	TCONS_00023832	conserved hypothetical protein	oxidation-reduction process;transmembrane transport	-	-	9.54861	0	inf	0.00045	0.0245527
XLOC_006936	-	TCONS_00024382	-	-	-	-	0	2.41213	inf	0.0006	0.0308766
XLOC_006981	AFLA_089960	TCONS_00024536	conserved hypothetical protein	-	-	-	0.182798	1.50646	3.04285	0.00035	0.0199103
XLOC_007052	AFLA_091980	TCONS_00024805	ctr copper transporter family protein	cellular protein metabolic process;copper ion transmembrane transport;copper ion import	-	-	572.041	2205.8	1.94711	0.0001	0.00691412
XLOC_007137	AFLA_094450	TCONS_00025135	aspartic endopeptidase pep1 aspergillopepsin f	proteolysis;pathogenesis	-	-	6.24791	1.35602	-2.204	0.0002	0.012539
XLOC_007180	AFLA_095410	TCONS_00025286	csnc_aspoz ame: full=endo-chitosanase c flags: precursor	polysaccharide catabolic process	ec:3.2.1.132	map00520	11.1989	2.93232	-1.93324	0.0002	0.012539
XLOC_007190	AFLA_095660	TCONS_00025325	immunoglobulin g-binding protein h	response to antibiotic;cytoplasmic translation;mitotic cell cycle checkpoint;poly(A) mRNA export from nucleus;protein phosphorylation	-	-	2133.39	539.961	-1.98222	0.00035	0.0199103
XLOC_007220	AFLA_096400	TCONS_00025404	fad-dependent monooxygenase	oxidation-reduction process	-	-	28.9247	10.1884	-1.50538	0.0002	0.012539
XLOC_007314	AFLA_090720	TCONS_00025652	male sterility domain containing protein	oxidation-reduction process	-	-	26.1811	4.57527	-2.51659	5e-05	0.00374515
XLOC_007314	AFLA_090710	TCONS_00025654	conserved hypothetical protein	oxidation-reduction process	-	-	166.728	27.6879	-2.59017	0.0001	0.00691412
XLOC_007527	AFLA_096390	TCONS_00026410	prenyl transferase	isoprenoid biosynthetic process	-	-	62.728	17.4293	-1.84759	0.00045	0.0245527
XLOC_007633	AFLA_124980	TCONS_00026690	thioredoxin peroxidase	oxidation-reduction process	ec:1.11.1.15	map00480	2.74782	15.3356	2.48053	5e-05	0.00374515
XLOC_007881	AFLA_122950	TCONS_00027480	hypothetical protein P034_00794520	-	-	-	107.978	37.0732	-1.54229	5e-05	0.00374515
XLOC_007971	AFLA_124990	TCONS_00027747	fad -dependent oxidoreductase protein	-	-	-	0.285269	1.93576	2.7625	0.0009	0.0426997
XLOC_008498	AFLA_001010	TCONS_00029534	benzoate 4-monooxygenase cytochrome	oxidation-reduction process	-	-	1158.36	4450.32	1.94183	5e-05	0.00374515
XLOC_008523	AFLA_001480	TCONS_00029603	integral membrane protein	-	-	-	0	0.614199	inf	5e-05	0.00374515
XLOC_008554	-	TCONS_00029693	-	-	-	-	13.6425	2.91384	-2.22712	0.0006	0.0308766
XLOC_008829	AFLA_049470	TCONS_00030593	conserved hypothetical protein	-	-	-	61.4746	636.999	3.37323	5e-05	0.00374515
XLOC_008829	AFLA_049470	TCONS_00030594	conserved hypothetical protein	-	-	-	166.62	1686.45	3.33936	0.00035	0.0199103
XLOC_008905	AFLA_051360	TCONS_00030846	conserved hypothetical protein	regulation of transcription from RNA polymerase II promoter;transcription, DNA-templated;	-	-	51.8215	186.803	1.84989	5e-05	0.00374515
XLOC_009316	AFLA_097190	TCONS_00032325	conserved hypothetical protein	-	-	-	17.713	53.9701	1.60735	0.0001	0.00691412
XLOC_009490	AFLA_101710	TCONS_00033001	like family protein	-	-	-	488.612	108.24	-2.17446	5e-05	0.00374515
XLOC_009494	AFLA_101800	TCONS_00033008	class iii chitinase	carbohydrate metabolic process;autolysis;chitin catabolic process	ec:3.2.1.14	map00520	305.799	58.3996	-2.38855	5e-05	0.00374515
XLOC_009494	AFLA_101800	TCONS_00033009	class iii chitinase	carbohydrate metabolic process;autolysis;chitin catabolic process	-	-	576.965	116.492	-2.30826	5e-05	0.00374515
XLOC_009896	AFLA_116680	TCONS_00034477	pas domain protein	phosphorelay signal transduction system;regulation of transcription from RNA polymerase II promoter;signal transduction by protein phosphorylation;oxidation-reduction process;metabolic process;cell wall organization;pectin catabolic process	-	-	57.9679	171.508	1.56495	0.0008	0.0389447
XLOC_009980	AFLA_118600	TCONS_00034747	unnamed protein product	-	-	-	117.374	370.648	1.65893	5e-05	0.00374515
XLOC_010084	AFLA_121140	TCONS_00035054	glutamine amidotransferase type 1	glutamine metabolic process	-	-	5.00486	30.7445	2.61893	0.0001	0.00691412
XLOC_010084	AFLA_121140	TCONS_00035055	glutamine amidotransferase type 1	phosphate ion transport;transmembrane transport	-	-	12.0068	60.8108	2.34047	5e-05	0.00374515
XLOC_010381	AFLA_121240	TCONS_00035948	phosphate-repressible phosphate	-	-	-	0.588526	3.81479	2.69642	0.0008	0.0389447
XLOC_010452	-	TCONS_00036187	-	carbohydrate metabolic process	-	-	0	0.63338	inf	0.00025	0.0151366
XLOC_010499	AFLA_008560	TCONS_00036322	alpha- - subfamily	oxidation-reduction process	-	-	42.422	12.0952	-1.81038	5e-05	0.00374515
XLOC_010570	AFLA_010180	TCONS_00036498	isoamyl alcohol oxidase	transmembrane transport	-	-	30.4747	327.053	3.42384	5e-05	0.00374515
XLOC_010622	AFLA_011330	TCONS_00036596	mfs transporter	-	-	-	19.5126	82.0712	2.07247	5e-05	0.00374515
XLOC_010633	AFLA_011530	TCONS_00036634	multiple drug resistance protein	-	-	-	372.858	2626.98	2.8167	5e-05	0.00374515
XLOC_010633	AFLA_011530	TCONS_00036635	multiple drug resistance protein	-	-	-	2232.32	15066.5	2.75473	5e-05	0.00374515
XLOC_010679	AFLA_007640	TCONS_00036867	conserved hypothetical protein	transcription, DNA-templated;transmembrane transport	-	-	38.07	220.488	2.53397	0.00045	0.0245527
XLOC_010679	AFLA_007640	TCONS_00036874	conserved hypothetical protein	transcription, DNA-templated;transmembrane transport	-	-	120.108	691.306	2.52499	5e-05	0.00374515
XLOC_010720	AFLA_008640	TCONS_00036999	ferric nadh nadph oxidase	oxidation-reduction process	-	-	10.7414	54.2544	2.33656	0.0002	0.012539
XLOC_010731	AFLA_008880	TCONS_00037033	alcohol dehydrogenase	oxidation-reduction process	-	-	20.9409	6.80175	-1.62235	0.0001	0.00691412
XLOC_011011	-	TCONS_00037955	aspergillopepsin-2 heavy chain	proteolysis	-	-	26.7486	2.50509	-3.41653	5e-05	0.00374515
XLOC_011056	-	TCONS_00038021	geranylgeranyl diphosphate synthase	isoprenoid biosynthetic process	-	-	100.46	23.2814	-2.10937	5e-05	0.00374515

## Sheet: 10 vs. 25mM
Supplementary Dataset 4. Significantly differentially expressed genes in the AF13 isolate in response to H2O2 stress.
10 vs. 25mM H2O2
Gene ID	Accession	Test ID	Annotation	Gene Ontology (Biological Process)	Enzyme ID	KEGG Pathway	FPKM (10mM)	FPKM (25mM)	log2(Fold Change)	p value	q value
XLOC_000049	AFLA_073360	TCONS_00000142	hypothetical protein Ao3042_03893	-	-	-	14.9016	45.423	1.60795	5e-05	0.00374515
XLOC_000288	AFLA_078900	TCONS_00000948	glycosyl hydrolase family 20 catalytic domain protein	carbohydrate metabolic process;N-acetylglucosamine catabolic process;metabolic process	ec:3.2.1.52	map00511, map00513, map00520, map00531, map00603, map00604	733.225	256.446	-1.5156	5e-05	0.00374515
XLOC_000423	AFLA_082150	TCONS_00001441	polyketide synthase module	biosynthetic process	-	-	6.81268	2.10329	-1.69558	0.00015	0.00979083
XLOC_000683	AFLA_071920	TCONS_00002370	class iii	metabolic process	-	-	68.3606	20.3167	-1.7505	5e-05	0.00374515
XLOC_000750	AFLA_073620	TCONS_00002566	conserved hypothetical protein	-	-	-	57.07	14.4473	-1.98194	5e-05	0.00374515
XLOC_000871	AFLA_076320	TCONS_00002916	fungal specific transcription factor domain protein	transcription, DNA-templated;regulation of transcription from RNA polymerase II promoter	-	-	1.30879e-57	1.07455	189.065	0.0008	0.0389447
XLOC_001096	AFLA_082160	TCONS_00003696	mfs glucose	transmembrane transport;carbohydrate transport;cellular response to glucose stimulus	-	-	192.484	63.4479	-1.6011	5e-05	0.00374515
XLOC_001944	AFLA_022880	TCONS_00006944	h+ oligopeptide symporter	transport;metabolic process	-	-	110.47	19.8448	-2.47683	5e-05	0.00374515
XLOC_001968	AFLA_023500	TCONS_00007011	ser-thr-rich glycosyl-phosphatidyl-inositol-anchored membrane family protein	-	-	-	6.62917	20.4766	1.62707	5e-05	0.00374515
XLOC_002026	AFLA_024760	TCONS_00007156	hypothetical protein AOR_1_2908154	-	-	-	20.9127	173.172	3.04975	5e-05	0.00374515
XLOC_002228	AFLA_030300	TCONS_00007955	phytanoyl- dioxygenase	oxidation-reduction process	-	-	175.423	49.1805	-1.83468	5e-05	0.00374515
XLOC_002412	AFLA_035290	TCONS_00008678	pyruvate dehydrogenase alpha subunit	fungal-type cell wall organization;oxidation-reduction process;glycolytic process	ec:1.2.4.1	map00010, map00020, map00620, map01130	10.8549	47.3425	2.12478	5e-05	0.00374515
XLOC_002590	AFLA_014260	TCONS_00009241	conidial hydrophobin	-	-	-	176.548	531.637	1.59038	5e-05	0.00374515
XLOC_002983	AFLA_014190	TCONS_00010612	glycosyl hydrolase family 3 n terminal domain protein	cellulose catabolic process;transmembrane transport	ec:3.2.1.21	map00460, map00500, map00940	15.5496	3.73331	-2.05835	0.00015	0.00979083
XLOC_002983	AFLA_014210	TCONS_00010617	unc93-like protein	cellulose catabolic process;transmembrane transport	-	-	357.307	66.2327	-2.43155	5e-05	0.00374515
XLOC_003515	AFLA_108560	TCONS_00012420	O-methyltransferase, putative	methylation	-	-	19.117	3.82407	-2.32168	5e-05	0.00374515
XLOC_003735	AFLA_104680	TCONS_00013232	class v chitinase 1	chitin catabolic process;autolysis;polysaccharide catabolic process	ec:3.2.1.14	map00520	49.1345	8.09022	-2.60249	5e-05	0.00374515
XLOC_003735	AFLA_104680	TCONS_00013233	class v chitinase 1	chitin catabolic process;autolysis;polysaccharide catabolic process	ec:3.2.1.14	map00520	33.2145	6.14047	-2.43539	5e-05	0.00374515
XLOC_003826	AFLA_106850	TCONS_00013551	thioredoxin reductase	oxidation-reduction process	-	-	3.16926	14.3676	2.1806	5e-05	0.00374515
XLOC_003890	AFLA_108550	TCONS_00013790	polyketide synthase module	asperthecin biosynthetic process;emodin biosynthetic process;endocrocin biosynthetic process;monodictyphenone biosynthetic process;shamixanthone biosynthetic process;o-orsellinic acid biosynthetic process;pathogenesis;sterigmatocystin biosynthetic process;arugosin biosynthetic process	-	-	1.23216	0.252795	-2.28515	0.0002	0.012539
XLOC_004154	AFLA_038700	TCONS_00014737	transferrin receptor	proteolysis	-	-	245.263	61.5518	-1.99445	5e-05	0.00374515
XLOC_004154	AFLA_038700	TCONS_00014738	transferrin receptor	proteolysis	-	-	236.197	65.075	-1.85982	5e-05	0.00374515
XLOC_004433	AFLA_045650	TCONS_00015735	hypothetical protein P034_00240364	-	-	-	151.173	36.5004	-2.05022	5e-05	0.00374515
XLOC_004798	AFLA_045490	TCONS_00017005	dimethylallyl tryptophan	alkaloid metabolic process	-	-	12.6353	4.43002	-1.51208	0.001	0.0464655
XLOC_004798	AFLA_045490	TCONS_00017007	dimethylallyl tryptophan	alkaloid metabolic process	-	-	18.9692	5.21058	-1.86415	0.00025	0.0151366
XLOC_004802	AFLA_045570	TCONS_00017019	acetyl xylan	cellulose catabolic process;xylan catabolic process	ec:3.1.1.1	map00983	33.2858	6.0082	-2.4699	0.0001	0.00691412
XLOC_004802	AFLA_045570	TCONS_00017020	acetyl xylan	cellulose catabolic process;xylan catabolic process	ec:3.1.1.1	map00983	57.3527	15.5633	-1.88172	5e-05	0.00374515
XLOC_004807	AFLA_045650	TCONS_00017029	hypothetical protein P034_00240364	-	-	-	959.144	230.105	-2.05945	5e-05	0.00374515
XLOC_005113	AFLA_060250	TCONS_00018173	rhamnogalacturonan acetylesterase	metabolic process;nucleotide-excision repair;phosphorylation of RNA polymerase II C-terminal domain;transcription from RNA polymerase II promoter	-	-	220.439	654.731	1.57052	5e-05	0.00374515
XLOC_005387	AFLA_057710	TCONS_00019192	carboxyphosphonoenolpyruvate	oxaloacetate metabolic process;oxalate metabolic process;phosphorylation	ec:4.1.3.30	map00640	250.417	63.9695	-1.96887	5e-05	0.00374515
XLOC_005387	AFLA_057710	TCONS_00019196	carboxyphosphonoenolpyruvate	oxaloacetate metabolic process;oxalate metabolic process;phosphorylation	ec:4.1.3.30	map00640	1270.05	286.958	-2.14597	5e-05	0.00374515
XLOC_005479	-	TCONS_00019463	histidine acid phosphatase	dephosphorylation	-	-	22.2272	5.53836	-2.0048	5e-05	0.00374515
XLOC_005616	AFLA_063180	TCONS_00019909	fad binding domain protein	-	-	-	14.7468	4.95412	-1.5737	0.00065	0.0329602
XLOC_005679	AFLA_131710	TCONS_00020107	allantoate permease	transmembrane transport	-	-	50.1706	16.0343	-1.64568	5e-05	0.00374515
XLOC_005918	AFLA_137900	TCONS_00020961	hypothetical protein AFLA_137900	-	-	-	68.3635	20.0496	-1.76965	0.0002	0.012539
XLOC_005919	AFLA_137910	TCONS_00020965	common central domain of tyrosinase	oxidation-reduction process	-	-	23.6623	7.01071	-1.75496	0.0002	0.012539
XLOC_005959	AFLA_138690	TCONS_00021042	ser-thr-rich glycosyl-phosphatidyl-inositol-anchored membrane family protein		-	-	58.9426	17.6515	-1.73952	0.0002	0.012539
XLOC_005959	AFLA_138690	TCONS_00021044	ser-thr-rich glycosyl-phosphatidyl-inositol-anchored membrane family protein		-	-	202.648	35.6736	-2.50605	5e-05	0.00374515
XLOC_005980	AFLA_139250	TCONS_00021087	afll verb desaturase p450 monooxygenase	aflatoxin biosynthetic process;oxidation-reduction process	-	-	0	1.32228	inf	5e-05	0.00374515
XLOC_006160	AFLA_135320	TCONS_00021819	mfs multidrug	transmembrane transport	-	-	0.548461	3.08149	2.49017	0.0001	0.00691412
XLOC_006314	AFLA_139170	TCONS_00022315	aflw moxy monooxygenase	-	-	-	0.163546	4.2312	4.6933	0.0006	0.0308766
XLOC_006318	AFLA_139300	TCONS_00022321	aflm ver-1 dehydrogenase ketoreductase	aflatoxin biosynthetic process;oxidation-reduction process	-	-	0	2.52908	inf	5e-05	0.00374515
XLOC_006319	AFLA_139340	TCONS_00022328	afls pathway regulator	aflatoxin biosynthetic process;oxidation-reduction process	-	-	43.7326	168.851	1.94897	5e-05	0.00374515
XLOC_006321	AFLA_139390	TCONS_00022331	aflatoxin biosynthesis ketoreductase nor-1	oxidation-reduction process	-	-	5.06526	15.8805	1.64855	5e-05	0.00374515
XLOC_006396	AFLA_065460	TCONS_00022502	conserved hypothetical protein	-	-	-	25.9303	7.91532	-1.71192	0.0007	0.0349935
XLOC_006396	AFLA_065460	TCONS_00022503	conserved hypothetical protein	-	-	-	102.277	30.1583	-1.76186	0.00015	0.00979083
XLOC_006464	AFLA_066920	TCONS_00022677	alcohol dehydrogenase -like domain protein	oxidation-reduction process	-	-	25.4267	5.71777	-2.15282	5e-05	0.00374515
XLOC_006684	AFLA_065220	TCONS_00023504	glycerophosphoryl diester phosphodiesterase family protein	-	ec:3.1.4.46	map00564	127.022	381.522	1.58669	0.0004	0.022273
XLOC_006697	AFLA_065450	TCONS_00023538	penicillolysin deuterolysin	proteolysis;pathogenesis	-	-	663.221	122.532	-2.43633	5e-05	0.00374515
XLOC_006936	-	TCONS_00024382	-	-	-	-	0	2.41213	inf	0.0003	0.0175621
XLOC_006981	AFLA_089960	TCONS_00024536	conserved hypothetical protein	-	-	-	0.365592	1.50646	2.04286	0.00015	0.00979083
XLOC_007137	AFLA_094450	TCONS_00025135	aspartic endopeptidase pep1 aspergillopepsin f	proteolysis;pathogenesis	-	-	4.21439	1.35602	-1.63595	0.00045	0.0245527
XLOC_007180	AFLA_095410	TCONS_00025286	csnc_aspoz ame: full=endo-chitosanase c flags: precursor	polysaccharide catabolic process	ec:3.2.1.132	map00520	9.74257	2.93232	-1.73226	5e-05	0.00374515
XLOC_007314	AFLA_090720	TCONS_00025652	male sterility domain containing protein	oxidation-reduction process	-	-	27.9957	4.57527	-2.61327	5e-05	0.00374515
XLOC_007314	AFLA_090710	TCONS_00025654	conserved hypothetical protein	oxidation-reduction process	-	-	187.42	27.6879	-2.75895	5e-05	0.00374515
XLOC_007633	AFLA_124980	TCONS_00026690	carboxymuconolactone decarboxylase family protein	oxidation-reduction process	ec:1.11.1.15	map00480	2.75787	15.3356	2.47526	5e-05	0.00374515
XLOC_007971	AFLA_124990	TCONS_00027747	fad -dependent oxidoreductase protein	-	-	-	0.436557	1.93576	2.14866	0.0001	0.00691412
XLOC_008498	AFLA_001010	TCONS_00029534	benzoate 4-monooxygenase cytochrome	oxidation-reduction process	-	-	1479.35	4450.32	1.58894	5e-05	0.00374515
XLOC_008554	-	TCONS_00029693	-	-	-	-	9.34417	2.91384	-1.68114	0.00055	0.0288724
XLOC_008820	AFLA_049230	TCONS_00030568	l-arabinitol 4-dehydrogenase	oxidation-reduction process	-	-	32.5135	8.00541	-2.02199	0.00055	0.0288724
XLOC_008829	AFLA_049470	TCONS_00030593	conserved hypothetical protein	-	-	-	129.782	636.999	2.2952	5e-05	0.00374515
XLOC_008905	AFLA_051360	TCONS_00030846	conserved hypothetical protein	regulation of transcription from RNA polymerase II promoter;transcription, DNA-templated;	-	-	61.0357	186.803	1.61379	5e-05	0.00374515
XLOC_009490	AFLA_101710	TCONS_00033001	like family protein	-	-	-	363.525	108.24	-1.74783	5e-05	0.00374515
XLOC_009494	AFLA_101800	TCONS_00033008	class iii	carbohydrate metabolic process;autolysis;chitin catabolic process	ec:3.2.1.14	map00520	214.768	58.3996	-1.87875	5e-05	0.00374515
XLOC_009494	AFLA_101800	TCONS_00033009	class iii	carbohydrate metabolic process;autolysis;chitin catabolic process	-	-	492.125	116.492	-2.0788	5e-05	0.00374515
XLOC_009896	AFLA_116680	TCONS_00034477	pas domain protein	phosphorelay signal transduction system;regulation of transcription from RNA polymerase II promoter;signal transduction by protein phosphorylation;oxidation-reduction process;metabolic process;cell wall organization;pectin catabolic process	-	-	57.9073	171.508	1.56645	5e-05	0.00374515
XLOC_009980	AFLA_118600	TCONS_00034747	unnamed protein product	-	-	-	115.426	370.648	1.68308	5e-05	0.00374515
XLOC_010084	AFLA_121140	TCONS_00035054	glutamine amidotransferase type 1	glutamine metabolic process	-	-	9.25828	30.7445	1.73151	0.0001	0.00691412
XLOC_010084	AFLA_121140	TCONS_00035055	glutamine amidotransferase type 1	glutamine metabolic process	-	-	20.6744	60.8108	1.55648	0.0001	0.00691412
XLOC_010570	AFLA_010180	TCONS_00036496	l-xylulose reductase	oxidation-reduction process	-	-	1.44305	11.6289	3.01053	0.00015	0.00979083
XLOC_010570	AFLA_010180	TCONS_00036498	isoamyl alcohol oxidase	oxidation-reduction process	-	-	45.3313	327.053	2.85095	5e-05	0.00374515
XLOC_010675	AFLA_007520	TCONS_00036845	hypothetical protein AOR_1_798034	-	-	-	1.20826	4.65207	1.94494	0.0002	0.012539
XLOC_010679	AFLA_007640	TCONS_00036867	conserved hypothetical protein	transcription, DNA-templated;transmembrane transport	-	-	43.3811	220.488	2.34556	5e-05	0.00374515
XLOC_010679	AFLA_007640	TCONS_00036874	conserved hypothetical protein	transcription, DNA-templated;transmembrane transport	-	-	161.112	691.306	2.10126	5e-05	0.00374515
XLOC_010679	AFLA_007640	TCONS_00036875	hypothetical protein AOR_1_780034	transcription, DNA-templated;transmembrane transport	-	-	104.708	553.801	2.40299	0.001	0.0464655
XLOC_010877	AFLA_012080	TCONS_00037452	glucosamine-6-phosphate isomerase	carbohydrate metabolic process;N-acetylglucosamine metabolic process;organic substance metabolic process	ec:3.5.99.6	map00520	704.993	238.973	-1.56076	0.00025	0.0151366
XLOC_011011	-	TCONS_00037955	aspergillopepsin-2 heavy chain	proteolysis	-	-	22.0026	2.50509	-3.13474	5e-05	0.00374515
