# Supplementary material for: Responses of Aspergillus flavus to Oxidative Stress Are Related to Fungal Development Regulator, Antioxidant Enzyme, and Secondary Metabolite Biosynthetic Gene Expression
Source: Front Microbiol. 2016 Dec 21;7:2048. doi: 10.3389/fmicb.2016.02048 (PMC5175028; doi:10.3389/fmicb.2016.02048)
Supplement: Dataset S5 — Significantly differentially expressed genes in the Tox4 isolate in response to H2O2 stress. [file DataSheet5.XLSX]

## Sheet: 0 vs. 10mM
Supplementary Dataset 5. Significantly differentially expressed genes in the Tox4 isolate in response to H2O2 stress.
0 vs. 10mM H2O2
Gene ID	Accession	Test ID	Annotation	Gene Ontology (Biological Process)	Enzyme ID	KEGG Pathway	FPKM (0mM)	FPKM (10mM)	log2(Fold Change)	p value	q value
XLOC_010217	AFLA_117410	TCONS_00035434	citrate synthase	tricarboxylic acid cycle;cellular carbohydrate metabolic process	-	-	0.812295	0	inf	5e-05	0.0100738
XLOC_010381	AFLA_121240	TCONS_00035948	phosphate-repressible phosphate permease	phosphate ion transport;transmembrane transport	-	-	7.23667	1.71553	-2.07667	0.0001	0.018304

## Sheet: 0 vs. 25mM
Supplementary Dataset 5. Significantly differentially expressed genes in the Tox4 isolate in response to H2O2 stress.
0 vs. 25mM H2O2
Gene ID	Accession	Test ID	Annotation	Gene Ontology (Biological Process)	Enzyme ID	KEGG Pathway	FPKM (0mM)	FPKM (10mM)	log2(Fold Change)	p value	q value
XLOC_000173	AFLA_076800	TCONS_00000527	amidohydrolase family protein	benzoate catabolic process via hydroxylation	ec:4.1.1.46	map00362, map00627	1.73297	2.6731e-18	-59.1694	0.00025	0.0377506
XLOC_000553	AFLA_085530	TCONS_00001906	flavin-containing monooxygenase	oxidation-reduction process	ec:1.14.13.8	map00982	1.46932	7.6168	2.37404	5e-05	0.0100738
XLOC_000750	AFLA_073620	TCONS_00002566	conserved hypothetical protein	-	-	-	492.398	54.8669	-3.16582	5e-05	0.0100738
XLOC_002303	AFLA_032230	TCONS_00008254	stress response protein	reciprocal meiotic recombination	-	-	331.696	106.295	-1.64178	5e-05	0.0100738
XLOC_003515	AFLA_108560	TCONS_00012420	O-methyltransferase, putative	methylation	-	-	76.3915	15.1902	-2.33027	0.0001	0.018304
XLOC_003609	AFLA_111100	TCONS_00012732	regulatory protein	positive regulation of cell-substrate adhesion;regulation of filamentous growth;signal transduction involved in conjugation with cellular fusion;oxidation-reduction process	-	-	2.01671e-11	0.682855	34.9789	0.00025	0.0377506
XLOC_003729	AFLA_104530	TCONS_00013218	synaptic vesicle transporter svop	transmembrane transport	-	-	4.38495	0.449912	-3.28484	5e-05	0.0100738
XLOC_004210	AFLA_039870	TCONS_00014907	multiple inositol polyphosphate phosphatase	dephosphorylation	ec:3.1.3.2, ec:3.1.3.41	map00627	32.1421	9.16477	-1.81029	0.0002	0.0316442
XLOC_010622	AFLA_011330	TCONS_00036596	mfs transporter	transmembrane transport	-	-	25.0575	86.8461	1.79322	5e-05	0.0100738

## Sheet: 10 vs. 25mM
Supplementary Dataset 5. Significantly differentially expressed genes in the Tox4 isolate in response to H2O2 stress.
10 vs. 25mM H2O2
Gene ID	Accession	Test ID	Annotation	Gene Ontology (Biological Process)	Enzyme ID	KEGG Pathway	FPKM (0mM)	FPKM (10mM)	log2(Fold Change)	p value	q value
XLOC_000750	AFLA_073620	TCONS_00002566	conserved hypothetical protein	-	-	-	1038.93	54.8669	-4.24301	5e-05	0.0100738
XLOC_000846	AFLA_075790	TCONS_00002845	synaptic vesicle transporter svop	transmembrane transport	-	-	3.00467	0.373368	-3.00854	0.00035	0.0489525
XLOC_001092	AFLA_082110	TCONS_00003685	lea domain protein	-	-	-	197.046	53.323	-1.88571	5e-05	0.0100738
XLOC_001637	AFLA_029880	TCONS_00005767	fad dependent	oxidation-reduction process	-	-	37.2894	113.707	1.60848	0.00025	0.0377506
XLOC_002228	AFLA_030300	TCONS_00007955	phytanoyl- dioxygenase	oxidation-reduction process	-	-	234.595	80.5913	-1.54148	0.00015	0.0251081
XLOC_003515	AFLA_108560	TCONS_00012420	O-methyltransferase, putative	methylation	-	-	154.147	15.1902	-3.34309	5e-05	0.0100738
XLOC_003729	AFLA_104530	TCONS_00013218	synaptic vesicle transporter svop	transmembrane transport	-	-	2.628	0.449912	-2.54625	0.00035	0.0489525
XLOC_004127	-	TCONS_00014663	-	-	-	-	263.81	45.5513	-2.53394	5e-05	0.0100738
XLOC_006280	AFLA_138340	TCONS_00022208	oxidoreductase -like protein	oxidation-reduction process	-	-	4.70878	17.9061	1.92702	0.00035	0.0489525
XLOC_006423	AFLA_066040	TCONS_00022557	2og-fe oxygenase family oxidoreductase	oxidation-reduction process	-	-	6.64249	0.903017	-2.8789	5e-05	0.0100738
XLOC_006672	AFLA_064910	TCONS_00023480	-	-	-	-	8.67756	1.19322	-2.86243	0.0003	0.0436008
XLOC_006697	AFLA_065450	TCONS_00023538	penicillolysin deuterolysin	proteolysis;pathogenesis	-	-	1217.92	376.263	-1.69461	0.0001	0.018304
XLOC_008195	-	TCONS_00028521	-	-	-	-	14.6428	1.78416	-3.03687	0.00035	0.0489525
XLOC_009337	AFLA_097830	TCONS_00032411	fggy family of carbohydrate kinase c-terminal domain protein	phosphorylation;carbohydrate metabolic process	-	-	11.8581	2.05462	-2.52893	0.0001	0.018304
XLOC_010283	AFLA_118940	TCONS_00035663	polyketide synthase module	oxidation-reduction process	-	-	1.80527	0.314159	-2.52265	0.0003	0.0436008
XLOC_010622	AFLA_011330	TCONS_00036596	mfs transporter	transmembrane transport	-	-	22.6102	86.8461	1.94148	5e-05	0.0100738
XLOC_011010	-	TCONS_00037954	aldo keto reductase	-	-	-	329.515	77.288	-2.09203	5e-05	0.0100738
XLOC_011011	-	TCONS_00037955	aspergillopepsin-2 heavy chain	proteolysis	-	-	32.4336	8.81005	-1.88027	5e-05	0.0100738
XLOC_011056	-	TCONS_00038021	geranylgeranyl diphosphate synthase	isoprenoid biosynthetic process	-	-	322.699	102.313	-1.6572	0.0001	0.018304
