# Supplementary material for: Responses of Aspergillus flavus to Oxidative Stress Are Related to Fungal Development Regulator, Antioxidant Enzyme, and Secondary Metabolite Biosynthetic Gene Expression
Source: Front Microbiol. 2016 Dec 21;7:2048. doi: 10.3389/fmicb.2016.02048 (PMC5175028; doi:10.3389/fmicb.2016.02048)
Supplement: Dataset S6 — Weighted gene co-expression analysis. [file DataSheet6.XLSX]

## Sheet: Module ID and Content
Supplementary Dataset 6. Weighted gene co-expression analysis.
Module ID's and Content
Locus ID	Gene ID	Annotation	Module Color	GS.weight	p.GS.weight	MM.blue	p.MM.blue	MM.white	p.MM.white	MM.purple	p.MM.purple	MM.lightgreen	p.MM.lightgreen	MM.turquoise	p.MM.turquoise	MM.orange	p.MM.orange	MM.steelblue	p.MM.steelblue	MM.darkgreen	p.MM.darkgreen	MM.cyan	p.MM.cyan	MM.tan	p.MM.tan	MM.pink	p.MM.pink	MM.magenta	p.MM.magenta	MM.red	p.MM.red	MM.yellowgreen	p.MM.yellowgreen	MM.darkslateblue	p.MM.darkslateblue	MM.green	p.MM.green	MM.darkorange	p.MM.darkorange	MM.darkolivegreen	p.MM.darkolivegreen	MM.plum1	p.MM.plum1	MM.black	p.MM.black	MM.plum2	p.MM.plum2	MM.bisque4	p.MM.bisque4
LOC_006387	AFLA_065230	glycerophosphoryl_diester_phosphodiesterase_family_protein	bisque4	-0.620703	0.074468	0.612777	0.0793479	0.32423	0.394646	-0.531882	0.140511	0.597466	0.0893243	-0.28276	0.460979	-0.257626	0.503337	-0.193087	0.618663	0.728689	0.025954	0.608662	0.0819574	-0.434691	0.242312	-0.589537	0.094779	-0.743605	0.0216372	0.527711	0.14424	-0.272981	0.477273	-0.636949	0.065061	0.0107082	0.978187	0.0288916	0.941183	0.0837743	0.830331	-0.0318212	0.935229	0.243428	0.527933	0.50171	0.168778	-0.940396	0.000160531
LOC_010798	AFLA_010040	conserved_hypothetical_protein	bisque4	0.597958	0.0889926	-0.551283	0.123917	-0.325837	0.392169	0.473801	0.197604	-0.475827	0.195426	0.277122	0.470345	0.333617	0.380282	0.232039	0.547993	-0.602122	0.0862136	-0.525914	0.145864	0.558107	0.118374	0.302181	0.429342	0.689997	0.0396857	-0.518137	0.153015	0.251417	0.514036	0.638056	0.0644486	-0.17602	0.650544	-0.110419	0.777329	0.0969491	0.804037	0.104573	0.788898	-0.339818	0.370932	-0.546823	0.127623	0.793188	0.0107483
LOC_000156	AFLA_075670	monoxygenase%2C_putative	bisque4	0.577217	0.10365	-0.634306	0.0665375	-0.292505	0.444982	0.509035	0.161639	-0.545665	0.128596	0.286111	0.455449	0.337657	0.374178	0.137121	0.724999	-0.646481	0.0599079	-0.557634	0.118753	0.540766	0.132759	0.528764	0.143293	0.7571	0.018166	-0.621226	0.0741523	0.223176	0.563801	0.507758	0.162871	-0.110552	0.777067	-0.0137914	0.971909	0.05124	0.895843	-0.153925	0.692552	-0.295024	0.440886	-0.592077	0.09301	0.918761	0.00046441
LOC_008262	NA	NA	bisque4	0.558349	0.118179	-0.602226	0.0861447	-0.285318	0.456755	0.451075	0.222974	-0.494567	0.175911	0.280224	0.465181	0.24142	0.531449	0.0657321	0.866573	-0.640602	0.0630544	-0.561637	0.115565	0.502577	0.167924	0.484329	0.186429	0.696723	0.0370234	-0.574645	0.105563	0.175259	0.651978	0.571891	0.107635	-0.0979601	0.802026	-0.0898532	0.81818	0.0655903	0.866859	-0.110127	0.777906	-0.325123	0.393268	-0.479008	0.192032	0.870064	0.00228774
LOC_009713	AFLA_100430	succinate_semialdehyde_dehydrogenase%2C_putative	bisque4	0.480984	0.189939	-0.50304	0.167469	-0.187025	0.629928	0.426549	0.252244	-0.49741	0.173052	0.15024	0.699633	0.137318	0.724618	0.0187869	0.961739	-0.676722	0.0452958	-0.576407	0.10425	0.403984	0.280881	0.569523	0.109437	0.707274	0.0330852	-0.544131	0.129891	0.146784	0.706291	0.623406	0.0728475	-0.0993435	0.799276	-0.132902	0.733207	-0.132188	0.734599	-0.131695	0.73556	-0.19304	0.618751	-0.46145	0.211182	0.965964	2.32e-05
LOC_009690	AFLA_099880	phosphoinositide_3-kinase%2C_putative	bisque4	-0.468573	0.203291	0.479706	0.191291	0.262383	0.495201	-0.566544	0.111728	0.537946	0.135192	-0.0362208	0.926292	-0.290052	0.448985	0.0167736	0.965837	0.517099	0.153985	0.543295	0.1306	-0.54697	0.127499	-0.580298	0.101386	-0.600058	0.0875842	0.752693	0.0192555	-0.0856709	0.826537	-0.665679	0.0503317	0.0249925	0.949112	-0.0163867	0.966625	-0.0323303	0.934195	0.295169	0.44065	0.062505	0.87308	0.474731	0.196603	-0.873992	0.00206293
LOC_008055	AFLA_126780	beta-glucosidase_2_precursor%2C_putative	bisque4	0.452183	0.221698	-0.416538	0.264748	-0.269754	0.482703	0.588638	0.09541	-0.618731	0.0756641	-0.0412356	0.916115	0.238044	0.537381	0.0244327	0.950251	-0.548195	0.126476	-0.52118	0.150193	0.387011	0.30348	0.704625	0.0340471	0.529827	0.142341	-0.702579	0.0348025	0.119919	0.758611	0.706237	0.0334596	0.117012	0.764329	0.0596196	0.878903	-0.150065	0.699969	-0.197011	0.611408	0.0681263	0.86175	-0.371623	0.324739	0.891664	0.00123762
LOC_005409	AFLA_058120	conserved_hypothetical_protein	bisque4	0.451438	0.222555	-0.533966	0.138669	-0.0883211	0.821239	0.359727	0.341666	-0.427272	0.251354	0.223229	0.563705	0.0580261	0.882121	0.0375972	0.923498	-0.736505	0.0236274	-0.620025	0.0748777	0.372946	0.322883	0.579285	0.102128	0.811362	0.00793931	-0.462446	0.210068	0.0568263	0.884546	0.501038	0.169442	-0.144208	0.711265	-0.151886	0.696467	-0.104165	0.789706	-0.226064	0.558631	-0.242864	0.52892	-0.562914	0.114559	0.923523	0.000377707
LOC_006166	AFLA_135430	cytochrome_P450%2C_putative	bisque4	0.437936	0.238412	-0.502584	0.167918	-0.212654	0.58278	0.410207	0.272822	-0.461844	0.210742	0.136493	0.72622	0.302662	0.42857	-0.00894456	0.98178	-0.513645	0.157237	-0.436176	0.240523	0.519954	0.151326	0.444141	0.231051	0.628963	0.0695859	-0.663622	0.0513071	0.149947	0.700196	0.467676	0.204275	-0.18824	0.627665	-0.0885672	0.820748	0.0394309	0.919776	-0.259795	0.499621	-0.250973	0.514804	-0.505338	0.165221	0.892189	0.00121741
LOC_009279	AFLA_053880|AFLA_053890	hypothetical_protein	bisque4	-0.437142	0.239363	0.464653	0.207613	0.216083	0.576569	-0.507568	0.163055	0.449689	0.224576	-0.120199	0.758062	-0.148078	0.703796	0.121093	0.756306	0.530688	0.141573	0.612901	0.0792702	-0.449242	0.225094	-0.603718	0.0851628	-0.623908	0.0725487	0.499204	0.171262	-0.265123	0.490541	-0.621546	0.0739601	0.0178824	0.96358	-0.0350512	0.928667	0.199998	0.605905	0.183114	0.637231	0.00401002	0.991831	0.348034	0.358714	-0.960274	3.96e-05
LOC_001361	NA	NA	bisque4	-0.4212	0.258886	0.406733	0.277306	0.22413	0.56209	-0.355558	0.347699	0.46909	0.202724	-0.0593147	0.879519	-0.214942	0.578634	0.0383665	0.921936	0.525059	0.14664	0.396766	0.290382	-0.409773	0.273381	-0.406653	0.27741	-0.530635	0.14162	0.587124	0.096479	-0.211199	0.585423	-0.607408	0.0827632	0.172576	0.65704	0.199077	0.607599	0.11733	0.763703	0.0550368	0.888162	0.226899	0.55714	0.334398	0.379099	-0.936142	0.000203477
LOC_009965	AFLA_118250	hypothetical_protein	bisque4	0.419325	0.261235	-0.384801	0.306489	-0.192395	0.619945	0.51712	0.153965	-0.497998	0.172464	-0.0288791	0.941209	0.125637	0.747398	-0.0902945	0.817299	-0.563549	0.11406	-0.595987	0.0903271	0.430804	0.247026	0.610665	0.0806808	0.596516	0.0899673	-0.605307	0.0841244	0.139678	0.720036	0.775194	0.0141229	-0.0234565	0.952237	-0.0596863	0.878768	-0.207015	0.593044	-0.175638	0.651264	0.0375687	0.923556	-0.36301	0.336953	0.968616	1.75e-05
LOC_009882	AFLA_116270	paraoxonase%2C_putative	bisque4	0.413279	0.268889	-0.36204	0.338342	-0.152724	0.694858	0.532806	0.139692	-0.435947	0.240798	-0.0365166	0.925692	0.105733	0.7866	-0.0510741	0.896179	-0.557117	0.119168	-0.652875	0.0566007	0.491487	0.179039	0.543898	0.130089	0.644029	0.0612077	-0.585242	0.0978174	0.0565515	0.885101	0.819073	0.0069156	-0.0649711	0.868107	-0.0664305	0.865166	-0.127472	0.743806	-0.196155	0.612989	0.0589112	0.880334	-0.451143	0.222896	0.885555	0.00149034
LOC_002626	AFLA_015070	conserved_hypothetical_protein	bisque4	0.399954	0.286166	-0.406279	0.277895	-0.211371	0.585109	0.307451	0.420929	-0.373491	0.32212	0.141817	0.715891	0.254951	0.507935	-0.0422948	0.913966	-0.446547	0.22823	-0.361774	0.338723	0.44954	0.224749	0.276224	0.471844	0.540037	0.133386	-0.465887	0.206247	0.340193	0.37037	0.479195	0.191833	-0.27133	0.480049	-0.173082	0.656084	-0.123427	0.751727	-0.00232371	0.995266	-0.265218	0.490379	-0.35047	0.355129	0.914469	0.000553715
LOC_004087	NA	NA	bisque4	0.397714	0.289126	-0.452582	0.22124	-0.119929	0.758592	0.398358	0.288273	-0.393372	0.294906	0.0817339	0.834417	0.215428	0.577754	-0.0606055	0.876913	-0.542585	0.131204	-0.521114	0.150254	0.554529	0.121261	0.42719	0.251454	0.710066	0.0320911	-0.633391	0.0670531	0.0938089	0.81029	0.549642	0.125273	-0.273752	0.475981	-0.151893	0.696453	-0.0131206	0.973275	-0.306455	0.422512	-0.195152	0.614842	-0.569239	0.109654	0.944701	0.000124009
LOC_002773	AFLA_018910	elastase%2C_putative	bisque4	-0.395459	0.29212	0.408143	0.275482	0.174126	0.654114	-0.582186	0.100014	0.304833	0.425099	-0.0466263	0.905186	-0.239381	0.535028	0.135934	0.727306	0.369084	0.328316	0.666198	0.050087	-0.721634	0.0281789	-0.397608	0.289266	-0.65307	0.0565016	0.604965	0.0843468	-0.114816	0.768653	-0.686958	0.0409282	0.162973	0.675255	-0.072575	0.852799	-0.0783023	0.841297	0.357106	0.345451	-0.0585876	0.880987	0.535725	0.137126	-0.791692	0.0110057
LOC_004909	AFLA_055360	conserved_hypothetical_protein	bisque4	0.389862	0.299621	-0.373377	0.32228	-0.205708	0.595432	0.386912	0.303615	-0.358723	0.343114	0.0406613	0.91728	0.282228	0.461858	-0.0993665	0.79923	-0.398773	0.287725	-0.421295	0.258767	0.586353	0.0970259	0.257259	0.503966	0.548782	0.125988	-0.599065	0.0882485	0.243859	0.527179	0.618979	0.0755128	-0.303832	0.426699	-0.169481	0.662894	-0.0285881	0.941801	-0.118323	0.761748	-0.187478	0.629083	-0.410232	0.272789	0.911056	0.000632823
LOC_006895	AFLA_070740	hypothetical_protein	bisque4	0.379303	0.314038	-0.371088	0.325492	-0.268689	0.484501	0.307511	0.420833	-0.371758	0.32455	0.0640659	0.869932	0.441125	0.234614	-0.0262832	0.946487	-0.290692	0.447939	-0.201812	0.602572	0.583656	0.0989537	0.103892	0.790248	0.42546	0.253588	-0.651016	0.0575501	0.300174	0.432565	0.446785	0.227954	-0.368154	0.329631	-0.192803	0.61919	0.0862377	0.825403	-0.0586004	0.880961	-0.336673	0.375661	-0.386513	0.304157	0.823373	0.00638561
LOC_006431	AFLA_066230	oxidoreductase%2C_putative	bisque4	-0.362998	0.336969	0.378545	0.315086	0.12482	0.748996	-0.280812	0.464204	0.402763	0.282477	-0.104492	0.789058	-0.128442	0.741911	0.0208712	0.957497	0.552205	0.12316	0.403752	0.281185	-0.299953	0.432921	-0.424491	0.254788	-0.589222	0.0950002	0.401589	0.284016	-0.26786	0.485902	-0.464612	0.207658	0.198618	0.608445	0.182443	0.638485	0.271834	0.479201	0.0311512	0.936591	0.188188	0.627761	0.357322	0.345139	-0.950043	8.74e-05
LOC_004068	NA	NA	bisque4	0.320242	0.400821	-0.401773	0.283775	0.00683383	0.986079	0.265914	0.489197	-0.372206	0.323921	0.109754	0.778643	0.0294185	0.940112	-0.00697228	0.985797	-0.646262	0.0600234	-0.495954	0.174513	0.269136	0.483747	0.540541	0.132953	0.728969	0.0258679	-0.395655	0.291859	0.0849131	0.828053	0.384216	0.307288	-0.197628	0.61027	-0.170764	0.660466	-0.253689	0.51011	-0.238739	0.536157	-0.154099	0.692219	-0.514031	0.156872	0.929578	0.000284705
LOC_009467	AFLA_101270	WSC_domain_protein%2C_putative	bisque4	0.314334	0.410053	-0.287082	0.453853	-0.192898	0.619014	0.479439	0.191574	-0.326137	0.391707	-0.03784	0.923005	0.339204	0.371853	-0.117152	0.764054	-0.239674	0.534512	-0.411398	0.271294	0.59356	0.0919866	0.291113	0.447251	0.478759	0.192296	-0.541145	0.132435	0.338531	0.372864	0.542183	0.131547	-0.223877	0.562543	0.0476585	0.903094	-0.12453	0.749565	-0.171717	0.658663	0.0690121	0.859967	-0.397512	0.289392	0.851026	0.00362069
LOC_000838	AFLA_075680	conserved_hypothetical_protein	bisque4	-0.291541	0.446553	0.299452	0.433728	0.153619	0.69314	-0.35238	0.352331	0.421185	0.258904	0.0253554	0.948374	-0.0668745	0.864271	0.188545	0.627096	0.433772	0.243421	0.406717	0.277326	-0.235118	0.542542	-0.567683	0.110849	-0.409367	0.273902	0.439558	0.236476	-0.237569	0.538217	-0.528207	0.143793	-0.0128234	0.97388	0.0443882	0.909721	0.338361	0.373119	0.132627	0.733744	-0.0421808	0.914197	0.141207	0.717072	-0.895794	0.00108475
LOC_000553	AFLA_085530	monooxygenase%2C_putative	bisque4	-0.290842	0.447693	0.164585	0.672187	0.129245	0.740342	-0.315267	0.408589	0.559056	0.117615	0.18471	0.634247	0.0274888	0.944036	-0.0280252	0.942945	0.581731	0.100344	0.332423	0.382095	0.0314598	0.935963	-0.641247	0.0627044	-0.347339	0.35974	0.392228	0.296439	-0.165247	0.670928	-0.685525	0.0415226	-0.11933	0.759769	0.172864	0.656496	0.557071	0.119206	-0.139494	0.720392	-0.109045	0.780045	0.085369	0.82714	-0.889051	0.00134176
LOC_006173	AFLA_135610	hypothetical_protein	bisque4	-0.290206	0.448733	0.375401	0.319453	0.0281357	0.94272	-0.162243	0.676647	0.230785	0.55022	-0.131351	0.736232	-0.184949	0.633801	0.08081	0.836268	0.450297	0.223873	0.337062	0.375075	-0.477245	0.193909	-0.176466	0.649706	-0.643523	0.0614783	0.459227	0.213679	-0.150815	0.698527	-0.31975	0.401587	0.472012	0.199541	0.296957	0.437755	0.0268373	0.94536	0.215403	0.577799	0.360176	0.341019	0.521936	0.149497	-0.871181	0.00222219
LOC_007888	AFLA_123140	uracil_permease%2C_putative	bisque4	0.278302	0.468377	-0.182423	0.638524	-0.164729	0.671914	0.516625	0.154429	-0.474088	0.197296	-0.219866	0.569746	0.0952584	0.807403	-0.147743	0.704441	-0.382874	0.309124	-0.47566	0.195605	0.280082	0.465417	0.626971	0.070744	0.37386	0.321604	-0.511835	0.158958	0.212459	0.583134	0.749072	0.0201824	0.0997429	0.798482	0.0547662	0.88871	-0.417466	0.263577	-0.115153	0.767989	0.316088	0.407303	-0.166845	0.667893	0.888459	0.00136614
LOC_007885	AFLA_122980|AFLA_122990	integral_membrane_protein	bisque4	0.261598	0.496541	-0.149294	0.701453	-0.0215263	0.956164	0.295915	0.439441	-0.53482	0.137919	-0.191614	0.621395	-0.110495	0.777179	0.140159	0.719103	-0.66647	0.0499596	-0.385694	0.305272	-0.0962855	0.805358	0.690438	0.0395077	0.442861	0.232559	-0.346661	0.360743	-0.0161824	0.967041	0.636751	0.0651709	0.137126	0.72499	-0.175362	0.651784	-0.52701	0.144872	0.0591655	0.87982	0.139437	0.720504	-0.22967	0.552202	0.785414	0.0121306
LOC_001124	AFLA_082750|AFLA_082760	hypothetical_protein	bisque4	-0.240678	0.53275	0.114544	0.769189	0.10302	0.791976	-0.360109	0.341115	0.41331	0.268849	0.168434	0.664878	0.206675	0.593665	0.185291	0.633161	0.494727	0.175749	0.504841	0.165706	0.0226872	0.953802	-0.673943	0.0465311	-0.305345	0.424282	0.199196	0.60738	-0.221229	0.567294	-0.783997	0.0123948	-0.225591	0.559476	0.0584465	0.881272	0.652786	0.056646	-0.125956	0.746772	-0.315415	0.408357	-0.0935866	0.810733	-0.840559	0.00454284
LOC_006245	AFLA_137430|AFLA_137440|AFLA_137450|AFLA_137550	mitochondrial_carrier_protein%2C_putative	bisque4	0.224033	0.562265	-0.165626	0.670208	-0.0139448	0.971597	0.280104	0.46538	-0.338116	0.373488	-0.120915	0.756655	0.0344828	0.929822	-0.0538306	0.890602	-0.456281	0.217014	-0.38446	0.306955	0.218339	0.572497	0.412712	0.269613	0.496119	0.174347	-0.340668	0.369659	0.197336	0.610808	0.549191	0.125648	-0.176195	0.650215	-0.168874	0.664043	-0.429324	0.248834	-0.0322086	0.934442	0.0731789	0.851585	-0.310189	0.416587	0.88755	0.00140424
LOC_008240	AFLA_001370	conserved_hypothetical_protein	bisque4	0.214022	0.580299	-0.184138	0.635315	0.0658796	0.866276	0.201333	0.603451	-0.39795	0.288813	-0.207102	0.592886	-0.0439928	0.910523	-0.0764581	0.844998	-0.610407	0.0808443	-0.378982	0.314483	0.196487	0.612375	0.48191	0.188964	0.568026	0.110585	-0.542633	0.131163	-0.078597	0.840706	0.629465	0.0692956	-0.247718	0.520451	-0.388369	0.30164	-0.336656	0.375687	-0.199383	0.607037	-0.0712296	0.855504	-0.398301	0.288348	0.961406	3.58e-05
LOC_003491	AFLA_108030	conserved_hypothetical_protein	bisque4	-0.144081	0.711511	0.122289	0.753959	-0.17628	0.650055	-0.169117	0.663583	0.27845	0.468131	0.216535	0.575753	0.259633	0.499897	0.175619	0.6513	0.629712	0.0691533	0.50917	0.161509	-0.120578	0.757318	-0.529187	0.142914	-0.594607	0.0912687	0.37009	0.326896	0.162545	0.67607	-0.672764	0.0470618	0.193245	0.61837	0.380614	0.31223	0.426766	0.251976	0.23929	0.535189	-0.0565175	0.88517	0.33782	0.373933	-0.9005	0.000927118
LOC_010154	AFLA_115800|AFLA_115810	short-chain_dehydrogenases/reductase%2C_putative	bisque4	0.131645	0.735659	-0.103121	0.791776	0.127076	0.744582	0.227834	0.555472	-0.311907	0.413874	-0.206418	0.594135	-0.225985	0.558771	-0.180909	0.641359	-0.556554	0.119622	-0.48587	0.184823	0.0421924	0.914174	0.615092	0.0779023	0.517622	0.153497	-0.268047	0.485587	0.0236936	0.951754	0.593872	0.0917722	-0.0630669	0.871946	-0.205824	0.59522	-0.59166	0.093299	-0.166222	0.669076	0.209619	0.588298	-0.228452	0.55437	0.913932	0.000565671
LOC_010350	AFLA_120560	conserved_hypothetical_protein	bisque4	0.119738	0.758967	-0.124542	0.749541	0.189911	0.624557	0.142178	0.715192	-0.21808	0.572963	-0.152589	0.695116	-0.303523	0.427193	-0.238683	0.536256	-0.594051	0.0916494	-0.525819	0.14595	0.0861774	0.825524	0.528756	0.1433	0.587252	0.0963878	-0.236755	0.539652	-0.0545052	0.889238	0.59203	0.0930431	-0.181473	0.640302	-0.32667	0.390888	-0.513065	0.157787	-0.211584	0.584723	0.0887757	0.820331	-0.269213	0.483616	0.910753	0.000640203
LOC_000600	AFLA_086730	DNA_replication_factor_C_subunit_Rfc2%2C_putative	bisque4	0.118683	0.761041	-0.0746606	0.848607	0.0792865	0.839323	0.173156	0.655945	-0.226489	0.557872	-0.176111	0.650374	-0.153155	0.694029	-0.25448	0.508747	-0.424043	0.255343	-0.399399	0.286897	0.1275	0.743753	0.410278	0.27273	0.43452	0.242517	-0.222242	0.565476	0.182242	0.638862	0.570938	0.108358	-0.190637	0.623207	-0.24925	0.517791	-0.56582	0.112289	-0.0554825	0.887262	0.132672	0.733656	-0.142785	0.714017	0.919858	0.000443308
LOC_006595	AFLA_070510|AFLA_070520	conserved_hypothetical_protein	bisque4	0.0791918	0.839513	-0.0821271	0.83363	0.0843263	0.829227	0.292283	0.445343	-0.227804	0.555524	-0.244599	0.525887	-0.106107	0.785858	-0.373784	0.32171	-0.329285	0.386881	-0.461913	0.210665	0.235883	0.541189	0.525131	0.146575	0.429514	0.248602	-0.348775	0.357621	0.130867	0.737175	0.559508	0.117254	-0.121829	0.754861	-0.0840378	0.829804	-0.510218	0.160503	-0.313707	0.411039	0.301033	0.431185	-0.178833	0.645255	0.921666	0.000410022
LOC_010581	AFLA_010470	O-methyltransferase%2C_putative	bisque4	0.0584662	0.881232	0.0332959	0.932233	0.0504234	0.897496	0.100305	0.797367	-0.258017	0.502666	-0.249838	0.516771	-0.0951562	0.807606	-0.164852	0.671678	-0.322666	0.397063	-0.183616	0.636292	-0.0298233	0.939289	0.340076	0.370545	0.242367	0.529789	-0.170501	0.660963	0.247817	0.520279	0.458441	0.214566	-0.136479	0.726247	-0.23927	0.535223	-0.641692	0.0624633	0.100247	0.797482	0.15443	0.691583	-0.0150456	0.969355	0.812969	0.00771801
LOC_010593	AFLA_010690	vitamin_H_transporter%2C_putative	bisque4	0.0354649	0.927827	0.101689	0.794617	0.158992	0.682849	0.0841421	0.829595	-0.361429	0.339218	-0.393697	0.294471	-0.326448	0.391229	-0.0484583	0.901474	-0.545658	0.128602	-0.257991	0.502711	-0.273557	0.476307	0.572467	0.1072	0.270718	0.481078	-0.201313	0.603487	-0.104591	0.788861	0.616884	0.0767949	0.054673	0.888898	-0.34055	0.369836	-0.708859	0.0325185	0.0616678	0.874769	0.244158	0.526656	-0.0299975	0.938935	0.731381	0.0251363
LOC_002524	NA	NA	bisque4	0.0135208	0.97246	-0.0388029	0.92105	0.0944858	0.808941	0.336299	0.376225	-0.180536	0.642059	-0.257144	0.504164	-0.166176	0.669163	-0.441054	0.234698	-0.223077	0.563978	-0.486037	0.184649	0.164006	0.673289	0.615187	0.0778434	0.330427	0.385135	-0.250577	0.515489	0.123508	0.751569	0.479237	0.191788	0.0566122	0.884978	0.105255	0.787547	-0.545727	0.128544	-0.391673	0.297184	0.493811	0.176676	-0.0661144	0.865802	0.77997	0.0131665
LOC_002142	AFLA_027980|AFLA_027990	NUDIX_domain%2C_putative	bisque4	0.0131928	0.973128	0.0851611	0.827556	0.0979271	0.802092	0.0744914	0.848947	-0.297561	0.436779	-0.269082	0.483838	-0.400082	0.285997	-0.185381	0.632993	-0.438411	0.237844	-0.265492	0.489914	-0.382677	0.309395	0.627385	0.0705022	0.139568	0.720249	0.0286038	0.941769	0.104664	0.788717	0.489103	0.181481	0.229663	0.552213	-0.164107	0.673097	-0.837034	0.00488633	0.144696	0.710322	0.337864	0.373867	0.237084	0.539072	0.672457	0.0472004
LOC_003884	AFLA_108390	flavodoxin_and_radical_SAM_domain_protein	black	0.793455	0.0107029	-0.791108	0.0111072	-0.666202	0.0500852	0.385495	0.305542	-0.676736	0.0452897	0.667295	0.0495732	0.776126	0.0139328	0.827078	0.00595179	-0.513455	0.157417	-0.0390665	0.920516	0.38494	0.306299	0.0985343	0.800885	0.411032	0.271763	-0.53691	0.136092	0.291432	0.446731	0.0473491	0.903721	0.0666475	0.864728	0.0766205	0.844672	0.64449	0.0609623	0.40779	0.275938	-0.848135	0.00386112	-0.536631	0.136335	0.195651	0.61392
LOC_001943	AFLA_022840	allantoate_permease%2C_putative	black	-0.760228	0.0174182	0.770018	0.0152107	0.698471	0.0363512	-0.378727	0.314835	0.652723	0.0566778	-0.698175	0.0364646	-0.76691	0.0158901	-0.802734	0.00920131	0.420267	0.260053	-0.0127694	0.97399	-0.301962	0.429694	-0.114612	0.769056	-0.292541	0.444922	0.436987	0.239549	-0.356179	0.346796	0.0594687	0.879208	-0.18835	0.627461	-0.195003	0.615117	-0.615335	0.0777515	-0.439899	0.23607	0.778225	0.0135109	0.402151	0.283279	-0.0844506	0.828978
LOC_006210	AFLA_136480	xylosidase_:_arabinofuranosidase	black	-0.753184	0.019132	0.752409	0.0193271	0.657518	0.0542732	-0.345613	0.362295	0.64663	0.0598295	-0.66398	0.0511366	-0.782548	0.0126689	-0.847745	0.00389439	0.451671	0.222287	-0.0337434	0.931324	-0.331793	0.383054	-0.0551608	0.887912	-0.341394	0.368573	0.483487	0.187309	-0.297081	0.437553	0.0423173	0.913921	-0.0861945	0.825489	-0.104362	0.789316	-0.647754	0.0592401	-0.430344	0.247587	0.836131	0.00497717	0.496542	0.173923	-0.10615	0.785774
LOC_003577	AFLA_109930	D-lactate_dehydrogenase%2C_putative	black	-0.7426	0.0219119	0.847036	0.00395532	0.541644	0.132007	-0.37598	0.318646	0.507464	0.163155	-0.75312	0.0191481	-0.701098	0.0353557	-0.711771	0.0314934	0.492357	0.178152	0.187529	0.628989	-0.528852	0.143214	-0.077735	0.842435	-0.566559	0.111717	0.500725	0.169752	-0.154714	0.691039	0.0581641	0.881843	0.031329	0.936229	-0.123568	0.751451	-0.798079	0.00993552	-0.120841	0.756801	0.845999	0.00404566	0.700357	0.0356345	-0.133663	0.731725
LOC_001620	AFLA_029290|AFLA_029300|AFLA_029310	conserved_hypothetical_protein	black	-0.735682	0.0238656	0.742193	0.0220237	0.62597	0.0713305	-0.28531	0.456768	0.605223	0.0841789	-0.664503	0.0508876	-0.728119	0.0261293	-0.796526	0.0101889	0.467407	0.204572	-0.0343369	0.930118	-0.329475	0.38659	-0.0115034	0.976568	-0.346952	0.360312	0.47162	0.199966	-0.261444	0.496803	0.0231465	0.952867	-0.0285062	0.941967	-0.0161237	0.96716	-0.657821	0.0541235	-0.426907	0.251802	0.895178	0.00110665	0.475234	0.196062	-0.121346	0.75581
LOC_004387	AFLA_044440|AFLA_044450	hypothetical_protein	black	-0.731957	0.0249637	0.823202	0.00640618	0.511002	0.159753	-0.360991	0.339847	0.586245	0.0971021	-0.649578	0.0582912	-0.64948	0.0583417	-0.651286	0.0574113	0.583552	0.0990286	0.190874	0.622768	-0.479123	0.19191	-0.181551	0.640155	-0.589115	0.0950749	0.597556	0.089264	-0.123458	0.751666	-0.0506462	0.897045	0.0510045	0.896319	-0.0131143	0.973287	-0.670729	0.0479864	-0.0944658	0.808981	0.837487	0.0048412	0.677897	0.0447801	-0.312538	0.412879
LOC_000991	AFLA_079460	DNA_mismatch_repair_protein_Msh1%2C_putative	black	0.713884	0.0307629	-0.700321	0.0356484	-0.588596	0.0954395	0.315845	0.407683	-0.614907	0.0780172	0.584987	0.0979994	0.781916	0.0127898	0.884777	0.0015249	-0.452774	0.221019	0.0540239	0.890211	0.369213	0.328134	-0.0134074	0.972691	0.370702	0.326034	-0.549527	0.125369	0.158654	0.683496	-0.0178952	0.963554	-0.00612527	0.987522	0.0231146	0.952932	0.723696	0.027516	0.362453	0.337749	-0.852218	0.00352456	-0.605112	0.0842512	0.0639183	0.870229
LOC_009454	AFLA_100810	conserved_hypothetical_protein	black	-0.702639	0.0347801	0.647684	0.0592768	0.572873	0.106893	-0.295234	0.440545	0.642019	0.0622868	-0.450267	0.223907	-0.70856	0.0326248	-0.782094	0.0127557	0.501106	0.169375	-0.0382001	0.922274	-0.387715	0.302526	0.00834332	0.983004	-0.343827	0.364946	0.687146	0.0408507	-0.0370926	0.924522	-0.201251	0.603602	0.049885	0.898586	0.149111	0.701806	-0.724001	0.027419	-0.33814	0.373452	0.873371	0.00209741	0.546805	0.127638	-0.156231	0.688132
LOC_002165	AFLA_028660|AFLA_028670	mitochondrial_translation_initiation_factor_IF-2%2C_putative	black	0.698255	0.0364337	-0.782818	0.0126175	-0.560408	0.116538	0.37753	0.316493	-0.437194	0.239301	0.721218	0.0283139	0.800254	0.0095877	0.720052	0.0286943	-0.32818	0.388571	-0.0980493	0.801849	0.601544	0.0865958	-0.0779672	0.841969	0.473113	0.198348	-0.491953	0.178564	0.202168	0.601918	-0.120283	0.757896	-0.0836873	0.830506	0.179898	0.643256	0.876948	0.00190423	0.138041	0.723212	-0.810791	0.00801894	-0.696149	0.0372459	0.0189501	0.961407
LOC_010236	AFLA_117850|AFLA_117860|AFLA_117870	RPEL_repeat_protein	black	-0.698164	0.0364687	0.746431	0.0208767	0.601371	0.0867108	-0.345846	0.361948	0.471904	0.199658	-0.660959	0.0525881	-0.807444	0.00849688	-0.698101	0.0364929	0.312166	0.413466	0.0227181	0.953739	-0.573725	0.106253	0.116543	0.765252	-0.377521	0.316505	0.553568	0.122044	-0.190307	0.623821	0.0455688	0.907329	0.0802583	0.837374	-0.0969267	0.804082	-0.885043	0.00151303	-0.206691	0.593636	0.855514	0.00326805	0.597809	0.0890927	-0.024054	0.951021
LOC_003604	AFLA_110890|AFLA_110900|AFLA_110910|AFLA_110930	FAD-dependent_oxygenase%2C_putative	black	0.675958	0.0456332	-0.700912	0.0354257	-0.611738	0.080002	0.341723	0.368083	-0.554811	0.121032	0.593588	0.0919676	0.848479	0.00383192	0.800299	0.00958059	-0.306969	0.421696	0.0855311	0.826816	0.454547	0.218989	-0.0605834	0.876957	0.299292	0.433985	-0.578383	0.10279	0.174017	0.65432	-0.108282	0.781555	0.00422172	0.9914	0.131557	0.73583	0.830148	0.00560796	0.245717	0.523936	-0.810171	0.00810606	-0.577048	0.103775	-0.0223528	0.954482
LOC_001546	AFLA_027170	kynurenine_aminotransferase%2C_putative	black	-0.661683	0.052238	0.790142	0.0112765	0.52698	0.144899	-0.338739	0.372552	0.477642	0.193485	-0.70156	0.0351824	-0.670085	0.0482815	-0.552246	0.123126	0.395735	0.291752	0.128215	0.742354	-0.470847	0.200807	-0.112252	0.77371	-0.463922	0.208424	0.460323	0.212446	-0.25671	0.504909	0.123635	0.75132	0.00721121	0.98531	-0.162807	0.675571	-0.659226	0.0534326	-0.0848728	0.828133	0.757654	0.0180321	0.545939	0.128365	-0.199271	0.607243
LOC_001537	AFLA_026910	histone_acetyltransferase%2C_putative	black	0.659991	0.0530589	-0.697637	0.0366711	-0.463914	0.208433	0.177445	0.647863	-0.501611	0.168877	0.666057	0.0501537	0.607976	0.0823976	0.855886	0.00323993	-0.527624	0.144318	0.0150795	0.969286	0.263773	0.492834	-0.030102	0.938723	0.445048	0.229986	-0.371243	0.325274	0.0875084	0.822863	-0.123524	0.751537	-0.0574326	0.88332	-0.0645513	0.868953	0.676857	0.0452366	0.34657	0.360876	-0.92193	0.000405318	-0.611627	0.0800719	0.0276352	0.943738
LOC_007608	AFLA_124490	guanine_deaminase%2C_putative	black	-0.654036	0.0560128	0.650613	0.0577571	0.663984	0.0511345	-0.245666	0.524024	0.467225	0.204771	-0.690875	0.0393314	-0.700624	0.0355339	-0.76411	0.016519	0.235565	0.541752	-0.133177	0.732671	-0.257417	0.503695	0.124738	0.749159	-0.100412	0.797153	0.296516	0.438468	-0.261456	0.496783	0.151915	0.696412	-0.177257	0.648217	-0.164667	0.672032	-0.766169	0.0160548	-0.490776	0.179766	0.80366	0.00905984	0.260381	0.498619	0.228979	0.553432
LOC_008948	AFLA_052410	OTU-like_cysteine_protease%2C_putative	black	-0.648453	0.0588753	0.687948	0.0405206	0.306302	0.422757	-0.222068	0.565788	0.593605	0.0919561	-0.503157	0.167354	-0.350908	0.354486	-0.788955	0.0114871	0.812013	0.00784922	0.220543	0.568529	-0.184551	0.634543	-0.289188	0.450399	-0.642469	0.0620443	0.509578	0.161117	0.239988	0.533961	-0.150137	0.69983	-0.00906638	0.981531	0.204351	0.597916	-0.552388	0.12301	-0.121482	0.755542	0.804499	0.00893294	0.723559	0.0275597	-0.212826	0.582468
LOC_001349	AFLA_088570	conserved_hypothetical_protein	black	-0.64567	0.0603359	0.625456	0.0716334	0.666876	0.0497691	-0.249174	0.517922	0.479471	0.191541	-0.656676	0.0546906	-0.73899	0.0229176	-0.814438	0.00751943	0.212762	0.582584	-0.176074	0.650443	-0.256857	0.504658	0.152963	0.694398	-0.0748712	0.848184	0.325871	0.392116	-0.234726	0.543235	0.160863	0.679277	-0.173918	0.654507	-0.167166	0.667282	-0.796443	0.0102026	-0.498352	0.172111	0.79717	0.0100834	0.285757	0.456032	0.272707	0.477734
LOC_008481	AFLA_000540	amidase%2C_putative	black	-0.644951	0.060717	0.751684	0.0195108	0.446648	0.228113	-0.286075	0.455509	0.355676	0.347526	-0.74241	0.0219639	-0.437675	0.238724	-0.365923	0.332797	0.475547	0.195727	0.31269	0.412639	-0.437054	0.239468	-0.112932	0.772369	-0.564204	0.113548	0.208075	0.59111	-0.424966	0.254199	-0.037687	0.923315	0.0877647	0.822351	-0.0606591	0.876805	-0.367276	0.330876	-0.232356	0.54743	0.691819	0.0389528	0.423902	0.255519	-0.409723	0.273445
LOC_005484	AFLA_059820	conserved_hypothetical_protein	black	-0.644806	0.0607942	0.743406	0.0216912	0.425858	0.253096	-0.194859	0.615383	0.455141	0.218311	-0.683401	0.0424136	-0.545433	0.128791	-0.726316	0.026689	0.534836	0.137905	0.08239	0.833103	-0.335388	0.377601	-0.0326312	0.933583	-0.498524	0.171939	0.423539	0.25597	0.0154405	0.968551	0.111807	0.774588	0.0530334	0.892214	0.0485678	0.901253	-0.759032	0.0177018	-0.151225	0.697738	0.911584	0.000620094	0.633253	0.0671313	-0.0367422	0.925234
LOC_001818	AFLA_034630	conserved_hypothetical_protein	black	-0.634268	0.0665588	0.624235	0.072355	0.307365	0.421065	-0.223038	0.564047	0.663903	0.0511731	-0.34777	0.359104	-0.428417	0.249947	-0.7321	0.0249209	0.812871	0.00773138	0.15308	0.694174	-0.244752	0.52562	-0.260277	0.498796	-0.64087	0.0629089	0.6654	0.0504633	0.158852	0.683117	-0.282599	0.461244	0.14041	0.718616	0.337129	0.374973	-0.427332	0.25128	-0.150333	0.699454	0.804468	0.00893763	0.737865	0.0232371	-0.454807	0.218692
LOC_007597	AFLA_124280	hypothetical_protein	black	0.628166	0.0700476	-0.651856	0.05712	-0.48	0.190979	0.192579	0.619604	-0.335151	0.37796	0.724835	0.0271545	0.407561	0.276234	0.497795	0.172667	-0.430426	0.247488	-0.172349	0.65747	0.284383	0.458298	-0.0339127	0.93098	0.39516	0.292518	-0.0804906	0.836909	0.411887	0.270667	0.0378507	0.922983	-0.0301252	0.938676	-0.00556339	0.988667	0.377104	0.317085	0.491906	0.178611	-0.73706	0.0234677	-0.283935	0.459037	0.201349	0.603421
LOC_001910	AFLA_037060	CwfJ_domain_protein	black	0.627032	0.0707084	-0.642411	0.0620756	-0.535362	0.137444	0.164945	0.671503	-0.442488	0.233	0.621547	0.0739595	0.704241	0.0341881	0.764076	0.0165268	-0.337661	0.374173	0.128746	0.741317	0.359468	0.342038	-0.202815	0.600731	0.278513	0.468026	-0.426197	0.252678	0.145015	0.709706	-0.116671	0.764998	-0.103347	0.791328	-0.0607055	0.876711	0.790533	0.0112078	0.370832	0.325851	-0.938595	0.000177837	-0.493166	0.17733	-0.0547302	0.888782
LOC_009600	AFLA_097750	conserved_hypothetical_protein	black	-0.627	0.0707272	0.697318	0.0367938	0.310558	0.416004	-0.253926	0.509701	0.648698	0.0587476	-0.421048	0.259076	-0.415746	0.265752	-0.641046	0.062813	0.788134	0.0116341	0.203485	0.599503	-0.260562	0.498309	-0.36577	0.333014	-0.654731	0.0556627	0.664611	0.0508366	0.163343	0.67455	-0.172649	0.656903	0.0591748	0.879801	0.214933	0.578649	-0.467657	0.204297	0.0113969	0.976785	0.772579	0.0146657	0.71976	0.0287902	-0.438465	0.237779
LOC_003204	AFLA_019300	conserved_hypothetical_protein	black	0.622597	0.0733302	-0.714818	0.0304435	-0.461512	0.211113	0.185673	0.632448	-0.387986	0.302159	0.714564	0.0305303	0.678749	0.0444085	0.688083	0.0404655	-0.383092	0.308826	0.00170272	0.996531	0.42754	0.251023	-0.128949	0.740921	0.460069	0.212731	-0.347891	0.358925	0.249206	0.517867	-0.211864	0.584213	-0.188322	0.627511	0.0041442	0.991558	0.686396	0.0411606	0.250023	0.516449	-0.904128	0.000817088	-0.614096	0.0785222	0.106205	0.785665
LOC_002800	AFLA_019490	ThiJ/PfpI_family_protein	black	-0.621723	0.0738536	0.726412	0.0266588	0.44009	0.235842	-0.223974	0.56237	0.449238	0.225098	-0.622126	0.0736121	-0.677718	0.0448582	-0.588276	0.0956654	0.437951	0.238394	0.0449387	0.908606	-0.490264	0.180289	0.0295601	0.939825	-0.519419	0.151823	0.51311	0.157745	-0.201599	0.602962	0.102256	0.793493	0.234832	0.543047	0.0565188	0.885167	-0.647899	0.0591642	-0.114211	0.769845	0.883283	0.00159284	0.656184	0.0549355	-0.288036	0.452287
LOC_006214	AFLA_136600|AFLA_136610|AFLA_136620	mitochondrial_co-chaperone_GrpE%2C_putative	black	-0.619296	0.0753201	0.674507	0.0462786	0.600188	0.0874976	-0.268495	0.484829	0.507724	0.162904	-0.613351	0.0789877	-0.725214	0.027035	-0.661564	0.0522954	0.269149	0.483724	-0.107351	0.783395	-0.327553	0.389533	0.0108588	0.977881	-0.192953	0.618912	0.463137	0.209298	-0.20684	0.593364	0.165773	0.669928	-0.0997496	0.798469	-0.145548	0.708677	-0.735992	0.0237757	-0.254423	0.508845	0.778087	0.0135384	0.369793	0.327316	0.0475799	0.903254
LOC_008226	NA	NA	black	0.617624	0.0763406	-0.690738	0.0393865	-0.372177	0.323962	0.233926	0.544649	-0.314358	0.410016	0.688237	0.0404022	0.295843	0.439558	0.36006	0.341186	-0.547119	0.127375	-0.36566	0.333171	0.376405	0.318055	0.102369	0.793269	0.587184	0.0964359	-0.157853	0.685028	0.301549	0.430355	0.15217	0.695922	-0.102848	0.792317	-0.0564178	0.885371	0.333119	0.381039	0.266199	0.488715	-0.682952	0.0426037	-0.412682	0.269651	0.386854	0.303693
LOC_003835	AFLA_107050|AFLA_107060	hypothetical_protein	black	-0.60889	0.0818118	0.624799	0.0720209	0.309564	0.417577	-0.111352	0.775487	0.564265	0.1135	-0.459334	0.213559	-0.368449	0.329213	-0.695407	0.0375351	0.758424	0.0178471	0.0964387	0.805053	-0.171897	0.658322	-0.154981	0.690526	-0.566529	0.111739	0.492568	0.177937	0.094055	0.8098	-0.156637	0.687355	0.140827	0.71781	0.352301	0.352446	-0.438826	0.237349	-0.247095	0.521535	0.89249	0.00120592	0.610245	0.0809472	-0.348141	0.358556
LOC_004970	AFLA_056950|AFLA_056960|AFLA_056980|AFLA_056990	homoserine_O-acetyltransferase%2C_putative	black	-0.593729	0.0918705	0.466572	0.205491	0.704945	0.0339299	-0.23713	0.53899	0.433974	0.243177	-0.502229	0.168267	-0.747051	0.0207125	-0.694663	0.0378264	0.0703506	0.857273	-0.249341	0.517632	-0.284709	0.457759	0.309381	0.417867	0.0874092	0.823061	0.30196	0.429696	-0.393186	0.295154	-0.0270731	0.944881	-0.0997117	0.798544	-0.0880801	0.821721	-0.653483	0.0562924	-0.691228	0.0391895	0.699564	0.0359349	0.094936	0.808045	0.198898	0.60793
LOC_000395	AFLA_081610	conserved_hypothetical_protein	black	-0.592984	0.0923835	0.558612	0.117969	0.648571	0.0588137	-0.297618	0.436686	0.643977	0.0612358	-0.449872	0.224364	-0.761874	0.0170332	-0.781109	0.0129452	0.243522	0.527769	-0.247372	0.521053	-0.15016	0.699787	-0.0678995	0.862207	-0.019819	0.959638	0.504702	0.165841	-0.204501	0.597641	0.11888	0.760654	-0.26367	0.49301	-0.183628	0.636268	-0.607718	0.0825633	-0.391459	0.297471	0.644222	0.0611052	0.253666	0.51015	0.103408	0.791208
LOC_000133	AFLA_075120	mitochondrial_carrier_protein%2C_putative	black	0.585637	0.0975351	-0.752646	0.0192674	-0.263597	0.493134	0.150821	0.698515	-0.35009	0.355688	0.729369	0.0257459	0.375548	0.319248	0.568606	0.110139	-0.628808	0.0696754	-0.254103	0.509396	0.325135	0.393249	0.131159	0.736606	0.70636	0.0334152	-0.251546	0.513812	0.0804901	0.83691	-0.152319	0.695634	-0.172361	0.657445	-0.0706129	0.856745	0.499536	0.170932	0.0525251	0.893243	-0.830319	0.00558915	-0.702235	0.0349302	0.277947	0.468969
LOC_006106	AFLA_133770	tyrosine_aminotransferase%2C_putative	black	-0.582875	0.099516	0.586813	0.0966988	0.389976	0.299468	-0.143054	0.713496	0.597784	0.0891096	-0.392742	0.295749	-0.581014	0.100865	-0.650699	0.0577126	0.58138	0.100598	-0.0644856	0.869085	-0.263076	0.494021	-0.0642772	0.869506	-0.452323	0.221537	0.590816	0.0938859	-0.120653	0.757169	-0.0782002	0.841501	0.220729	0.568194	0.283857	0.459166	-0.398616	0.287931	-0.26857	0.484703	0.861244	0.00285316	0.569338	0.109578	-0.441261	0.234453
LOC_007679	AFLA_125800	hypothetical_protein	black	-0.580992	0.100881	0.650924	0.0575971	0.332656	0.381742	-0.178241	0.646368	0.363811	0.335807	-0.659078	0.0535051	-0.206428	0.594117	-0.380607	0.31224	0.612003	0.0798344	0.323823	0.395273	-0.182122	0.639087	-0.218061	0.572999	-0.555353	0.120593	0.0698299	0.85832	-0.324573	0.394116	-0.0996446	0.798678	0.0166324	0.966125	0.0671925	0.86363	-0.141413	0.716673	-0.33075	0.384644	0.633831	0.0668046	0.327086	0.39025	-0.429887	0.248146
LOC_003749	AFLA_105030	cytosine_deaminase%2C_putative	black	-0.579514	0.10196	0.604113	0.0849036	0.457312	0.215843	-0.0933649	0.811175	0.429013	0.249215	-0.569217	0.109671	-0.512962	0.157885	-0.566103	0.11207	0.431268	0.246461	-0.0556813	0.88686	-0.257153	0.504148	0.0882275	0.821426	-0.311559	0.414422	0.354429	0.34934	-0.200483	0.605012	0.0126911	0.974149	0.127389	0.743969	0.18453	0.634582	-0.524627	0.147033	-0.379871	0.313254	0.895188	0.00110629	0.355227	0.348179	-0.182248	0.638852
LOC_001226	AFLA_085350	AMMECR1_family_protein	black	-0.573957	0.106078	0.599705	0.0878197	0.577415	0.103504	-0.135217	0.7287	0.38679	0.303781	-0.686736	0.0410199	-0.655178	0.0554384	-0.748239	0.0203997	0.202949	0.600485	-0.204438	0.597757	-0.195521	0.614159	0.192681	0.619416	-0.0878569	0.822167	0.215763	0.577148	-0.236371	0.540328	0.284698	0.457778	-0.101949	0.794101	-0.1153	0.767699	-0.738676	0.0230066	-0.464506	0.207776	0.833845	0.00521206	0.26622	0.48868	0.269469	0.483184
LOC_007342	AFLA_091550|AFLA_091560	lipase%2C_putative	black	-0.571456	0.107965	0.53141	0.14093	0.526004	0.145783	-0.146645	0.70656	0.551257	0.123939	-0.408208	0.275397	-0.696689	0.0370369	-0.794744	0.0104851	0.340749	0.369538	-0.256409	0.505427	-0.241362	0.53155	0.136171	0.726846	-0.139512	0.720358	0.59487	0.0910884	0.0286197	0.941736	0.0260675	0.946926	0.0235918	0.951961	0.142761	0.714064	-0.775003	0.0141621	-0.344299	0.364244	0.883308	0.00159166	0.42615	0.252736	0.0881315	0.821618
LOC_006450	AFLA_066620	alcohol_dehydrogenase%2C_putative	black	-0.569216	0.109671	0.667385	0.0495314	0.330327	0.385289	-0.0698737	0.858232	0.331938	0.382833	-0.679948	0.0438886	-0.473256	0.198193	-0.6964	0.0371488	0.503754	0.166768	0.0397027	0.919224	-0.30167	0.430162	0.107699	0.782706	-0.504362	0.166174	0.290339	0.448516	-0.00218664	0.995545	0.17447	0.653466	0.192026	0.620631	0.152079	0.696096	-0.698742	0.0362476	-0.205565	0.595695	0.95031	8.58e-05	0.630979	0.0684254	-0.0249355	0.949228
LOC_004175	AFLA_039130|AFLA_039140	sensor_histidine_kinase/response_regulator_TcsB/Sln1%2C_putative	black	0.564271	0.113495	-0.564294	0.113477	-0.519112	0.152108	0.167179	0.667258	-0.226438	0.557962	0.686237	0.0412267	0.59527	0.0908157	0.62613	0.0712368	-0.162162	0.676801	0.0364471	0.925833	0.391355	0.297611	-0.337676	0.374149	0.19987	0.60614	-0.141012	0.717449	0.281065	0.463785	-0.118124	0.76214	-0.0718468	0.854263	0.067214	0.863587	0.741511	0.0222119	0.462289	0.210244	-0.778093	0.0135371	-0.334525	0.378907	-0.204469	0.5977
LOC_001284	AFLA_086680	conserved_hypothetical_protein	black	-0.562385	0.114975	0.669533	0.0485354	0.18701	0.629956	-0.122282	0.753973	0.510531	0.160203	-0.51182	0.158972	-0.274804	0.474218	-0.695494	0.0375013	0.814583	0.00750006	0.21094	0.585893	-0.144898	0.709932	-0.29587	0.439515	-0.701017	0.0353862	0.437275	0.239204	0.242569	0.529435	-0.00902116	0.981623	0.0890197	0.819844	0.245273	0.52471	-0.464776	0.207476	-0.00718264	0.985368	0.814182	0.00755384	0.755081	0.01866	-0.282666	0.461134
LOC_002966	AFLA_013800	monocarboxylate_transporter%2C_putative	black	-0.555683	0.120325	0.569786	0.109235	0.457535	0.21559	-0.0959716	0.805983	0.39213	0.296571	-0.540583	0.132917	-0.584106	0.0986301	-0.521615	0.149792	0.350807	0.354635	-0.0900789	0.817729	-0.336598	0.375775	0.17709	0.648532	-0.306401	0.422598	0.355976	0.347091	-0.319921	0.401322	0.0228098	0.953552	0.23618	0.540666	0.183932	0.6357	-0.478699	0.19236	-0.399808	0.286358	0.873614	0.0020839	0.369968	0.327069	-0.258464	0.501899
LOC_010951	AFLA_114530	conserved_hypothetical_protein	black	-0.547592	0.12698	0.627173	0.0706261	0.29116	0.447175	-0.0777523	0.8424	0.497048	0.173414	-0.498956	0.171509	-0.325668	0.392429	-0.609161	0.0816385	0.669254	0.0486643	0.0700583	0.857861	-0.127058	0.744616	-0.18095	0.641282	-0.486844	0.183813	0.436961	0.23958	0.137666	0.723941	-0.0071715	0.985391	0.0535776	0.891113	0.254703	0.508361	-0.497036	0.173427	-0.127179	0.744379	0.85704	0.0031538	0.524902	0.146783	-0.216925	0.575048
LOC_010348	AFLA_120520	alpha/beta_hydrolase%2C_putative	black	-0.546134	0.128202	0.572806	0.106944	0.227491	0.556084	-0.0458949	0.906668	0.522222	0.149234	-0.420934	0.259218	-0.352883	0.351595	-0.762422	0.0169063	0.74634	0.0209008	0.0344824	0.929823	-0.125337	0.747985	-0.107412	0.783276	-0.56789	0.110689	0.478453	0.192622	0.212349	0.583334	-0.058755	0.880649	0.183129	0.637202	0.383458	0.308324	-0.483519	0.187275	-0.190703	0.623085	0.902397	0.000868367	0.690048	0.0396653	-0.246424	0.522703
LOC_000910	AFLA_077410	acyl-CoA_dehydrogenase%2C_putative	black	-0.540211	0.133236	0.459758	0.213081	0.390749	0.298426	-0.00805663	0.983588	0.569878	0.109165	-0.427622	0.250923	-0.278705	0.467706	-0.797086	0.010097	0.626394	0.0710816	-0.128196	0.742392	0.196198	0.612908	-0.111689	0.774821	-0.195431	0.614326	0.21633	0.576124	0.00319958	0.993482	-0.064321	0.869417	-0.155325	0.689868	0.271568	0.479649	-0.284907	0.457432	-0.614676	0.0781612	0.786585	0.0119151	0.208059	0.59114	-0.0361095	0.926518
LOC_008813	AFLA_049100	aminotransferase%2C_putative	black	-0.537974	0.135167	0.563181	0.11435	0.169201	0.663424	-0.0889719	0.819939	0.52404	0.147569	-0.367145	0.331061	-0.221746	0.566366	-0.581313	0.100647	0.837121	0.00487763	0.204337	0.597941	-0.139664	0.720062	-0.252444	0.512259	-0.681375	0.0432752	0.449435	0.224871	0.119234	0.759957	-0.231174	0.549529	0.213728	0.580832	0.421436	0.25859	-0.229992	0.551629	-0.157123	0.686424	0.775892	0.0139803	0.653216	0.0564276	-0.53043	0.141802
LOC_007764	AFLA_127490	hypothetical_protein	black	0.535203	0.137583	-0.546578	0.127829	-0.574097	0.105974	0.183084	0.637286	-0.341073	0.369053	0.642098	0.0622441	0.708933	0.0324921	0.791819	0.0109837	-0.08752	0.82284	0.227189	0.556623	0.241037	0.53212	-0.250266	0.516029	0.0291979	0.940561	-0.221389	0.567007	0.178297	0.646261	-0.32263	0.397118	0.137831	0.723619	0.221831	0.566213	0.83961	0.00463364	0.410763	0.272109	-0.733814	0.0244121	-0.304741	0.425245	-0.436152	0.240552
LOC_003908	AFLA_108960	bifunctional_pyrimidine_biosynthesis_protein_(PyrABCN)%2C_putative	black	0.533138	0.1394	-0.60184	0.0864001	-0.362964	0.337018	0.0548195	0.888602	-0.43863	0.237582	0.610018	0.0810919	0.530972	0.14132	0.764253	0.0164865	-0.470224	0.201486	0.116868	0.764612	0.12192	0.754682	-0.0253889	0.948306	0.381229	0.311383	-0.253341	0.51071	0.149715	0.700643	-0.280415	0.464865	-0.0937256	0.810456	-0.0857068	0.826465	0.483445	0.187353	0.3294	0.386704	-0.862578	0.00276206	-0.519576	0.151677	0.0736902	0.850557
LOC_010833	AFLA_010900|AFLA_010910	fatty_acid_desaturase%2C_putative	black	-0.529722	0.142434	0.534534	0.13817	0.301385	0.430619	0.0203383	0.958581	0.440203	0.235708	-0.506183	0.164397	-0.329279	0.38689	-0.749122	0.0201694	0.614707	0.0781416	-0.0583829	0.881401	-0.0343659	0.930059	0.0223085	0.954572	-0.379743	0.31343	0.28625	0.455222	0.0959141	0.806097	0.0244434	0.950229	0.0900624	0.817762	0.327437	0.389711	-0.497683	0.172779	-0.385892	0.305002	0.920138	0.000438042	0.461264	0.211391	-0.0531951	0.891887
LOC_008828	AFLA_049450	conserved_hypothetical_protein	black	-0.523163	0.148371	0.543943	0.13005	0.357167	0.345363	-0.111579	0.775039	0.568292	0.11038	-0.332997	0.381224	-0.52467	0.146994	-0.70922	0.0323903	0.529728	0.142429	-0.125159	0.748333	-0.195278	0.614608	-0.0633022	0.871472	-0.326834	0.390635	0.671318	0.0477175	0.237194	0.538877	-0.0237552	0.951629	0.0726419	0.852664	0.259933	0.499384	-0.6788	0.0443862	-0.100992	0.796002	0.858883	0.00301941	0.561151	0.115949	-0.0877691	0.822342
LOC_005029	AFLA_058320|AFLA_058340|AFLA_058350	hypothetical_protein	black	0.518627	0.152559	-0.500749	0.169728	-0.394651	0.293197	0.0440683	0.91037	-0.464491	0.207792	0.401609	0.283989	0.523202	0.148335	0.736818	0.0235371	-0.432235	0.245285	0.188026	0.628062	0.186439	0.63102	-0.139245	0.720876	0.228123	0.554957	-0.513351	0.157516	-0.150838	0.698482	-0.00449146	0.99085	-0.10433	0.78938	-0.279997	0.465558	0.726866	0.0265174	0.294652	0.44149	-0.918982	0.000460109	-0.458123	0.214925	-0.0614595	0.875189
LOC_011038	NA	NA	black	-0.517779	0.15335	0.535387	0.137422	0.59574	0.0904948	-0.171997	0.658133	0.393374	0.294903	-0.519891	0.151386	-0.803961	0.00901414	-0.579477	0.101986	0.0524601	0.893374	-0.291154	0.447185	-0.375335	0.319544	0.269627	0.482918	-0.0245755	0.94996	0.437989	0.238349	-0.313726	0.411009	0.217747	0.573564	0.0579209	0.882334	-0.0807461	0.836397	-0.73759	0.0233158	-0.337102	0.375014	0.786899	0.0118579	0.26788	0.485868	0.0939553	0.809998
LOC_002235	AFLA_030520	high-affinity_hexose_transporter%2C_putative	black	0.51777	0.153358	-0.59067	0.0939874	-0.237454	0.538418	0.00877664	0.982122	-0.382942	0.309031	0.601049	0.0869243	0.318651	0.403298	0.674352	0.046348	-0.630498	0.0687013	-0.0548761	0.888488	0.086005	0.825868	0.0484466	0.901498	0.541098	0.132475	-0.161909	0.677282	0.0855431	0.826792	-0.142572	0.71443	-0.163949	0.673397	-0.223177	0.563797	0.331519	0.383471	0.310285	0.416436	-0.8445	0.00417871	-0.554049	0.121652	0.227006	0.556949
LOC_003574	AFLA_109870	long_chain_fatty_alcohol_oxidase%2C_putative	black	-0.517766	0.153362	0.560761	0.116258	0.319903	0.401349	-0.221208	0.567332	0.17399	0.654372	-0.560418	0.11653	-0.430172	0.247798	-0.499702	0.170766	0.315618	0.408039	0.222748	0.564568	-0.530064	0.142129	0.195377	0.614426	-0.466057	0.206059	0.289059	0.450609	0.0218129	0.955581	-0.0743956	0.84914	0.193135	0.618574	0.0354073	0.927944	-0.765138	0.0162862	-0.105192	0.78767	0.677255	0.0450617	0.593652	0.0919233	0.0530496	0.892181
LOC_004105	AFLA_113730	progesterone_binding_protein%2C_putative	black	-0.514495	0.156434	0.637409	0.0648061	0.145948	0.707905	-0.0614887	0.87513	0.342593	0.366784	-0.527439	0.144485	-0.269062	0.483871	-0.527389	0.14453	0.702198	0.034944	0.229355	0.552763	-0.308172	0.419783	-0.0899489	0.817989	-0.717071	0.0296825	0.394705	0.293125	0.169352	0.663138	-0.0272183	0.944586	0.301036	0.43118	0.32788	0.389031	-0.511636	0.159147	0.0203484	0.958561	0.866419	0.00251104	0.750005	0.019941	-0.3298	0.386093
LOC_009865	AFLA_115980	aquaporin%2C_putative	black	-0.513842	0.157051	0.575687	0.104785	0.234439	0.543742	-0.00915586	0.981349	0.451723	0.222227	-0.519658	0.151601	-0.402464	0.282869	-0.810795	0.00801849	0.638739	0.0640728	-0.0427437	0.913056	-0.0869381	0.824003	-0.0335268	0.931764	-0.511743	0.159045	0.33435	0.379172	0.116472	0.765392	0.165246	0.67093	0.158064	0.684624	0.259381	0.500329	-0.506224	0.164358	-0.224338	0.561718	0.899765	0.000950604	0.6691	0.048735	-0.104311	0.789417
LOC_005368	AFLA_057140	nucleoside-diphosphate-sugar_epimerase%2C_putative	black	-0.512542	0.158285	0.575727	0.104756	0.23668	0.539784	-0.0707907	0.856387	0.575201	0.105148	-0.353432	0.350794	-0.367911	0.329975	-0.605283	0.0841398	0.716066	0.0300205	0.0175378	0.964281	-0.127345	0.744056	-0.230566	0.550608	-0.531969	0.140434	0.577273	0.103609	0.147766	0.704398	-0.0537326	0.8908	0.158609	0.683582	0.350111	0.355656	-0.377055	0.317152	-0.0694275	0.85913	0.833591	0.00523862	0.610545	0.0807571	-0.409968	0.27313
LOC_005339	AFLA_056560	SNF2_family_helicase/ATPase%2C_putative	black	0.511111	0.159649	-0.639089	0.0638805	-0.284258	0.458504	0.0418642	0.914839	-0.340702	0.369608	0.584379	0.0984346	0.520544	0.150781	0.626	0.0713133	-0.467372	0.20461	0.0292355	0.940484	0.346577	0.360867	-0.108497	0.781129	0.499411	0.171056	-0.430699	0.247154	-0.0558809	0.886456	-0.212198	0.583608	-0.283881	0.459125	-0.203551	0.599381	0.717923	0.0293978	0.0525165	0.89326	-0.961108	3.68e-05	-0.682457	0.0428138	0.101565	0.794863
LOC_005713	AFLA_132670	quinone_oxidoreductase%2C_putative	black	-0.502035	0.168458	0.483578	0.187214	0.420063	0.26031	-0.111509	0.775177	0.542214	0.131521	-0.264427	0.491723	-0.687169	0.0408411	-0.649261	0.0584554	0.363848	0.335754	-0.251618	0.513687	-0.328524	0.388044	0.124908	0.748824	-0.227406	0.556234	0.747239	0.0206627	0.0708846	0.856198	-0.0407849	0.917029	0.221617	0.566597	0.28659	0.454662	-0.690678	0.0394108	-0.171274	0.659501	0.877311	0.00188533	0.521711	0.149705	-0.153747	0.692894
LOC_005668	AFLA_131440	conserved_hypothetical_protein	black	0.497351	0.173111	-0.588774	0.095315	-0.214134	0.580097	0.0893674	0.819149	-0.2806	0.464557	0.475842	0.19541	0.421709	0.258249	0.412821	0.269473	-0.510636	0.160102	-0.156128	0.68833	0.499802	0.170667	-0.107983	0.782144	0.630626	0.0686277	-0.462982	0.209471	0.00763958	0.984438	0.0745161	0.848898	-0.453809	0.219833	-0.326296	0.391463	0.550063	0.124925	0.017179	0.965012	-0.859795	0.00295443	-0.704912	0.0339419	0.394446	0.29347
LOC_005564	AFLA_061870|AFLA_061880|AFLA_061900	conserved_hypothetical_protein	black	0.489915	0.180647	-0.636124	0.0655194	-0.343363	0.365636	0.0886872	0.820508	-0.293338	0.443625	0.647006	0.0596318	0.619015	0.0754909	0.671581	0.047598	-0.296552	0.43841	0.0939762	0.809957	0.356755	0.345961	-0.16	0.680924	0.385595	0.305407	-0.351356	0.35383	0.0147326	0.969992	-0.388147	0.30194	-0.17537	0.651768	0.0126015	0.974332	0.812223	0.00782021	0.0471908	0.904042	-0.877807	0.00185971	-0.640281	0.0632292	-0.112095	0.77402
LOC_002338	AFLA_033170|AFLA_033180	transcription_factor_TFIIA_complex_subunit_Toa1%2C_putative	black	0.476302	0.194917	-0.403193	0.281914	-0.263243	0.493736	0.0652112	0.867623	-0.609871	0.0811852	0.147476	0.704957	0.451438	0.222556	0.802282	0.00927104	-0.621433	0.0740277	0.157786	0.685155	0.0916465	0.814601	0.0545255	0.889196	0.346316	0.361253	-0.685391	0.0415783	-0.324801	0.393765	0.177235	0.648259	-0.14384	0.711976	-0.428936	0.24931	0.515193	0.155775	0.210685	0.586357	-0.800193	0.00959733	-0.61212	0.079761	0.16364	0.673985
LOC_005196	AFLA_062300	conserved_hypothetical_protein	black	0.472879	0.198601	-0.456292	0.217001	-0.329399	0.386707	0.0350464	0.928677	-0.545625	0.128629	0.321475	0.398908	0.243475	0.527851	0.453372	0.220333	-0.594329	0.0914589	0.0400363	0.918548	-0.0609043	0.87631	0.221242	0.567271	0.261018	0.49753	-0.351416	0.353741	0.0857604	0.826358	0.149934	0.700222	0.0273637	0.94429	-0.306983	0.421673	0.123409	0.751762	0.367682	0.3303	-0.690139	0.0396285	-0.173062	0.656122	0.384029	0.307543
LOC_003980	AFLA_110570	conserved_hypothetical_protein	black	0.467762	0.204181	-0.550107	0.124888	-0.129381	0.740076	-0.0342952	0.930203	-0.291454	0.446694	0.592259	0.0928842	0.0910467	0.815798	0.583223	0.0992651	-0.70079	0.0354715	-0.190739	0.623018	0.00547085	0.988855	0.11401	0.770241	0.588483	0.0955196	-0.0320417	0.934781	-0.0418626	0.914843	-0.0663025	0.865423	-0.116975	0.7644	-0.267859	0.485905	0.263034	0.494093	0.264018	0.492418	-0.768277	0.0155887	-0.506016	0.16456	0.191708	0.62122
LOC_004402	AFLA_044860	exonuclease%2C_putative	black	-0.462103	0.210452	0.503022	0.167487	0.461079	0.211598	-0.105155	0.787744	0.158202	0.68436	-0.604584	0.0845954	-0.74039	0.0225239	-0.564544	0.113282	0.00156959	0.996802	-0.193641	0.617638	-0.50205	0.168443	0.48688	0.183775	-0.168385	0.664972	0.241971	0.530483	-0.31617	0.407174	0.287824	0.452635	0.278043	0.468808	-0.0475889	0.903236	-0.791719	0.0110009	-0.315495	0.408231	0.803596	0.00906961	0.4299	0.248129	0.16697	0.667654
LOC_008953	NA	NA	black	-0.461507	0.211118	0.525607	0.146142	0.447661	0.226931	-0.192373	0.619986	0.0643389	0.869381	-0.644755	0.0608214	-0.695257	0.0375936	-0.471003	0.200637	-0.051524	0.895268	-0.0359245	0.926894	-0.622344	0.0734812	0.475053	0.196257	-0.220163	0.569211	0.19807	0.609456	-0.291852	0.446046	0.237563	0.538227	0.244893	0.525373	-0.163804	0.673673	-0.864074	0.00266232	-0.201542	0.603067	0.691982	0.0388877	0.455841	0.217513	0.227352	0.556331
LOC_002457	AFLA_036360	mitochondrial_dicarboxylate_carrier_protein%2C_putative	black	-0.460091	0.212706	0.438137	0.238171	0.515722	0.155277	-0.0364064	0.925915	0.410479	0.272473	-0.443679	0.231595	-0.751138	0.01965	-0.706565	0.033341	0.113216	0.771808	-0.427382	0.251218	-0.196424	0.612491	0.319721	0.401632	0.0100496	0.979529	0.38134	0.311231	-0.244886	0.525386	0.272424	0.47821	0.107993	0.782125	0.0669914	0.864036	-0.639528	0.0636404	-0.458186	0.214854	0.845382	0.00410004	0.275116	0.473696	0.12417	0.75027
LOC_010541	AFLA_009540	conserved_hypothetical_protein	black	-0.45969	0.213157	0.217645	0.573749	0.624577	0.0721524	-0.187769	0.628541	0.430819	0.247009	-0.220063	0.569392	-0.598329	0.0887426	-0.595445	0.0906963	0.0218651	0.955474	-0.314544	0.409723	-0.107725	0.782655	0.288851	0.45095	0.249767	0.516893	0.244285	0.526434	-0.401061	0.284709	-0.220771	0.568119	-0.132679	0.733642	0.014034	0.971415	-0.33802	0.373632	-0.824664	0.00623208	0.464506	0.207776	-0.111358	0.775475	0.12177	0.754977
LOC_001286	AFLA_086720	conserved_hypothetical_protein	black	0.457678	0.215428	-0.50286	0.167646	-0.246777	0.522089	0.114994	0.768303	-0.395894	0.291541	0.304245	0.426038	0.639165	0.0638389	0.584806	0.098129	-0.408558	0.274946	0.073041	0.851862	0.493473	0.177019	-0.158013	0.68472	0.506821	0.163779	-0.672558	0.047155	-0.0596982	0.878744	-0.0052059	0.989395	-0.462816	0.209656	-0.298628	0.435055	0.633811	0.0668158	-0.0112371	0.97711	-0.832478	0.00535619	-0.797847	0.00997313	0.308202	0.419736
LOC_007923	AFLA_124040	acyl-protein_thioesterase_1%2C2%2C_putative	black	-0.454217	0.219366	0.496282	0.174183	0.491311	0.179218	-0.0778564	0.842191	0.202253	0.601762	-0.584292	0.098497	-0.672653	0.047112	-0.571382	0.108021	0.0127271	0.974076	-0.24277	0.529085	-0.376848	0.317439	0.413612	0.268464	-0.0443533	0.909792	0.273187	0.476927	-0.164948	0.671496	0.28622	0.45527	0.108671	0.780785	-0.0482317	0.901934	-0.871705	0.00219192	-0.298132	0.435856	0.817154	0.00716137	0.300573	0.431923	0.318871	0.402956
LOC_008960	AFLA_052700	WD_domain_protein	black	0.453424	0.220273	-0.507791	0.162839	-0.253695	0.5101	0.1154	0.767503	-0.207671	0.591848	0.619911	0.0749466	0.0719065	0.854143	0.251327	0.51419	-0.473408	0.198029	-0.319044	0.402687	0.078504	0.840892	0.161268	0.678505	0.44929	0.225038	0.189222	0.625836	0.444965	0.230083	0.0416487	0.915276	0.00945487	0.98074	0.00129554	0.997361	-0.0631404	0.871798	0.407733	0.276012	-0.443731	0.231533	-0.151872	0.696495	0.370046	0.326959
LOC_008135	AFLA_128950|AFLA_128960|AFLA_128990|AFLA_129010|AFLA_129020|AFLA_129030	conserved_hypothetical_protein	black	-0.453321	0.220391	0.508785	0.16188	0.304344	0.425879	0.0463867	0.905671	0.402287	0.283101	-0.487039	0.183611	-0.497987	0.172475	-0.806241	0.0086732	0.423804	0.255641	-0.248049	0.519876	-0.0755286	0.846864	0.130634	0.737629	-0.260853	0.497812	0.37023	0.326699	0.162823	0.675541	0.288285	0.451878	0.104374	0.789292	0.212485	0.583087	-0.7043	0.0341665	-0.231482	0.548981	0.936113	0.00020379	0.525509	0.146231	0.161714	0.677654
LOC_000617	AFLA_087280	alpha-ketoglutarate-dependent_taurine_dioxygenase	black	-0.452243	0.221629	0.525004	0.146691	0.0495373	0.89929	-0.096868	0.804199	0.491324	0.179205	-0.310446	0.41618	-0.211432	0.584999	-0.681638	0.0431626	0.815327	0.00740088	0.195369	0.614441	-0.102042	0.793916	-0.315531	0.408175	-0.719523	0.0288682	0.475849	0.195402	0.355756	0.34741	-0.0668478	0.864325	0.162977	0.675247	0.31697	0.405923	-0.338451	0.372985	0.0764182	0.845078	0.672091	0.0473663	0.83086	0.00553013	-0.337457	0.37448
LOC_000191	AFLA_076510	DEAD/DEAH_box_helicase%2C_putative	black	0.44914	0.225212	-0.443876	0.231363	-0.38135	0.311218	-0.0424635	0.913624	-0.244402	0.52623	0.528536	0.143498	0.560952	0.116107	0.67234	0.0472535	-0.216465	0.575879	0.253818	0.509888	0.23701	0.539201	-0.408765	0.274679	0.16756	0.666536	-0.214416	0.579586	0.14329	0.713041	-0.209266	0.588939	-0.246652	0.522306	-0.197374	0.610739	0.659107	0.053491	0.452077	0.22182	-0.908663	0.000692764	-0.37925	0.314112	-0.137922	0.723444
LOC_000474	AFLA_083240	xylitol_dehydrogenase_LadA/XdhB	black	-0.448613	0.225824	0.467592	0.204367	0.402376	0.282984	-0.150481	0.699169	0.280567	0.464612	-0.398406	0.288209	-0.782419	0.0126935	-0.487178	0.183467	0.102111	0.79378	-0.173345	0.655588	-0.581539	0.100483	0.373267	0.322434	-0.283152	0.460331	0.498997	0.171468	-0.296001	0.439301	0.105964	0.786141	0.431318	0.2464	0.097671	0.802601	-0.635241	0.0660128	-0.187558	0.628933	0.759186	0.0176651	0.557543	0.118826	-0.187694	0.628682
LOC_001448	AFLA_024700	short-chain_alcohol_dehydrogenase%2C_putative	black	-0.445515	0.229438	0.414018	0.267947	0.247037	0.521637	0.0338965	0.931013	0.507018	0.163587	-0.20527	0.596234	-0.396423	0.290838	-0.581345	0.100624	0.578757	0.102515	-0.157099	0.686471	-0.141907	0.715716	0.0369706	0.92477	-0.345746	0.362096	0.611181	0.080354	0.166893	0.667801	-0.162487	0.67618	0.291502	0.446616	0.53145	0.140894	-0.42844	0.249918	-0.228206	0.554809	0.89157	0.00124127	0.491252	0.179279	-0.327564	0.389516
LOC_005969	AFLA_139010	conserved_hypothetical_protein	black	-0.444936	0.230117	0.49879	0.171674	0.237853	0.537717	0.0740192	0.849896	0.424024	0.255368	-0.483562	0.18723	-0.299581	0.43352	-0.61732	0.0765269	0.578898	0.102411	-0.103189	0.791642	0.0510893	0.896148	-0.0605677	0.876989	-0.376022	0.318588	0.198268	0.609091	-0.0825648	0.832753	0.166478	0.668589	0.124279	0.750056	0.288387	0.451712	-0.236607	0.539912	-0.346255	0.361343	0.832292	0.00537593	0.388246	0.301806	-0.238467	0.536636
LOC_000509	AFLA_084400	conserved_hypothetical_protein	black	-0.443526	0.231776	0.56624	0.111964	0.213616	0.581035	0.065164	0.867718	0.3053	0.424354	-0.556046	0.120032	-0.336639	0.375711	-0.593874	0.0917708	0.508997	0.161676	-0.050417	0.897509	-0.143196	0.713222	0.0586199	0.880922	-0.42715	0.251503	0.293536	0.443303	0.136445	0.726313	0.228309	0.554625	0.193848	0.617254	0.266086	0.488906	-0.6045	0.0846507	-0.107479	0.783143	0.931266	0.000261974	0.538515	0.134699	-0.030987	0.936924
LOC_008842	AFLA_049770	hypothetical_protein	black	0.441406	0.234281	-0.43174	0.245886	-0.321043	0.399578	0.0965767	0.804778	-0.218886	0.57151	0.368237	0.329514	0.556314	0.119815	0.495535	0.174934	-0.222211	0.565531	0.0558235	0.886572	0.51474	0.156202	-0.369149	0.328224	0.309434	0.417782	-0.466765	0.205278	-0.0162729	0.966856	0.0722669	0.853418	-0.374631	0.320527	-0.243078	0.528544	0.753171	0.0191353	0.168185	0.66535	-0.789935	0.0113131	-0.546962	0.127507	0.0238551	0.951426
LOC_009973	AFLA_118430	conserved_hypothetical_protein	black	0.439353	0.23672	-0.572454	0.10721	-0.289615	0.449699	0.0740815	0.849771	-0.135107	0.728915	0.58674	0.0967507	0.596401	0.0900453	0.507735	0.162894	-0.192111	0.620472	0.0313008	0.936286	0.556192	0.119914	-0.349614	0.356387	0.406953	0.277022	-0.378785	0.314755	-0.0155799	0.968267	-0.259143	0.500736	-0.370081	0.326909	-0.081073	0.835741	0.90385	0.000825188	-0.0268771	0.945279	-0.871757	0.00218891	-0.669951	0.0483433	-0.0927059	0.812488
LOC_004072	AFLA_112900	epoxide_hydrolase%2C_putative	black	0.439136	0.236979	-0.516647	0.154408	-0.0945074	0.808898	0.0718708	0.854215	-0.43078	0.247056	0.244851	0.525446	0.369062	0.328347	0.491332	0.179197	-0.668924	0.0488164	-0.110882	0.776414	0.372666	0.323275	0.0872635	0.823352	0.682815	0.0426615	-0.687756	0.0405994	-0.275276	0.473429	0.146277	0.70727	-0.439215	0.236884	-0.458677	0.214299	0.478012	0.19309	-0.155186	0.690134	-0.809457	0.00820718	-0.840032	0.00459309	0.490701	0.179842
LOC_002267	AFLA_031250|AFLA_031260	aspartic_endopeptidase_Pep2	black	-0.43697	0.239568	0.550745	0.124361	0.38779	0.302424	-0.067787	0.862433	0.324607	0.394063	-0.516431	0.154611	-0.639299	0.0637655	-0.557352	0.118979	0.192981	0.61886	-0.212794	0.582526	-0.319976	0.401236	0.173787	0.654754	-0.205861	0.595152	0.437978	0.238362	-0.0429211	0.912696	0.33044	0.385116	0.141253	0.716983	0.0200261	0.959217	-0.76452	0.0164258	-0.0656146	0.86681	0.831788	0.00542984	0.458512	0.214486	0.0866506	0.824578
LOC_009449	AFLA_100630|AFLA_100640	conserved_hypothetical_protein	black	-0.43354	0.243702	0.347164	0.359999	0.307645	0.420621	0.0920271	0.813842	0.456569	0.216686	-0.331499	0.383502	-0.271921	0.479055	-0.796693	0.0101615	0.511104	0.159655	-0.242923	0.528816	0.181777	0.639733	0.0659033	0.866228	-0.108088	0.781938	0.241817	0.530753	0.178109	0.646615	-0.00343221	0.993008	-0.0561649	0.885882	0.353883	0.350136	-0.434082	0.243046	-0.537376	0.135687	0.81309	0.00770154	0.238556	0.536479	0.149161	0.701708
LOC_010690	AFLA_007930|AFLA_007940	conserved_hypothetical_protein	black	-0.433209	0.244103	0.364612	0.334664	0.481497	0.189399	0.0354434	0.927871	0.422534	0.257221	-0.423071	0.256552	-0.376148	0.318413	-0.597203	0.0895024	0.26174	0.496298	-0.316136	0.407227	0.151265	0.697661	0.0980788	0.80179	0.117002	0.764349	0.129638	0.739574	-0.193371	0.618137	0.0978288	0.802287	-0.182566	0.638256	0.124721	0.74919	-0.346978	0.360273	-0.645543	0.060403	0.715112	0.0303435	-0.0820991	0.833686	0.143098	0.713412
LOC_000420	AFLA_082100	conserved_hypothetical_protein	black	-0.43217	0.245364	0.450279	0.223893	0.13413	0.730816	-0.0597562	0.878627	0.577528	0.10342	-0.148686	0.702624	-0.36536	0.333597	-0.572443	0.107218	0.714479	0.0305594	-0.00717174	0.98539	-0.157132	0.686406	-0.21044	0.586803	-0.56677	0.111553	0.677918	0.0447707	0.197999	0.609587	-0.160392	0.680177	0.303709	0.426894	0.462492	0.210018	-0.256299	0.505616	-0.0108595	0.977879	0.739313	0.0228264	0.701963	0.0350318	-0.554227	0.121507
LOC_010333	AFLA_120190|AFLA_120200|AFLA_120210|AFLA_120220|AFLA_120230	67_kDa_myosin-cross-reactive_antigen_family_protein	black	-0.427943	0.250528	0.547232	0.12728	0.41027	0.272742	-0.175572	0.651389	0.00663189	0.98649	-0.680182	0.0437874	-0.665851	0.0502504	-0.399257	0.287085	-0.0821177	0.833648	-0.0111697	0.977248	-0.643867	0.0612943	0.460291	0.212482	-0.23724	0.538796	0.180444	0.642232	-0.255123	0.507638	0.321253	0.399253	0.247577	0.520697	-0.203734	0.599046	-0.908983	0.000684526	-0.0790051	0.839887	0.686377	0.0411683	0.466234	0.205864	0.25902	0.500947
LOC_004637	AFLA_041340|AFLA_041350	oxidoreductase%2C_short-chain_dehydrogenase/reductase_family	black	-0.427377	0.251224	0.355453	0.34785	0.436006	0.240727	0.0942829	0.809346	0.426197	0.252678	-0.424632	0.254614	-0.451704	0.22225	-0.783979	0.0123983	0.288802	0.451031	-0.412246	0.270208	0.158893	0.683038	0.199259	0.607264	0.0707765	0.856416	0.160509	0.679953	-0.0925335	0.812832	0.208116	0.591036	-0.0841121	0.829655	0.188708	0.626794	-0.456228	0.217073	-0.652211	0.0569384	0.824957	0.00619765	0.0927451	0.81241	0.239199	0.535347
LOC_006164	AFLA_135400	FAD_dependent_oxidoreductase%2C_putative	black	-0.427095	0.251571	0.418262	0.262572	0.46643	0.205648	-0.152734	0.694839	0.202461	0.60138	-0.416333	0.265008	-0.794739	0.010486	-0.541403	0.132214	-0.0585	0.881164	-0.244023	0.526892	-0.567047	0.111339	0.503701	0.166821	-0.0886226	0.820637	0.445103	0.229921	-0.18063	0.641883	0.146552	0.706738	0.288878	0.450907	-0.00350531	0.992859	-0.870419	0.00226681	-0.228242	0.554744	0.734758	0.0241348	0.442882	0.232534	0.183326	0.636834
LOC_010311	AFLA_119670|AFLA_119680|AFLA_119690	glycogen_branching_enzyme_GbeA%2C_putative	black	-0.424612	0.254638	0.524558	0.147096	0.329765	0.386147	-0.0555123	0.887201	0.354882	0.348681	-0.420985	0.259154	-0.689855	0.0397433	-0.544076	0.129938	0.24504	0.525117	-0.223211	0.563736	-0.399157	0.287217	0.199551	0.606728	-0.311302	0.414829	0.553344	0.122227	-0.0665764	0.864872	0.262543	0.494928	0.33354	0.380399	0.149607	0.70085	-0.680548	0.04363	-0.0285616	0.941854	0.862209	0.00278711	0.593435	0.0920728	-0.131943	0.735076
LOC_002174	AFLA_028910	polyadenylate-binding_protein	black	0.422927	0.256732	-0.522478	0.148999	-0.2045	0.597643	0.106551	0.784979	-0.354107	0.34981	0.313113	0.411973	0.620474	0.0746059	0.514195	0.156717	-0.38581	0.305114	0.0503562	0.897632	0.528828	0.143236	-0.131909	0.735142	0.531317	0.141013	-0.701602	0.0351667	-0.128345	0.7421	-0.07117	0.855624	-0.474531	0.196818	-0.27162	0.479561	0.694001	0.0380867	-0.165851	0.66978	-0.82649	0.00601927	-0.832051	0.00540169	0.289964	0.449129
LOC_010496	AFLA_008450|AFLA_008460	conserved_hypothetical_protein	black	0.422408	0.257378	-0.399874	0.286271	-0.301883	0.42982	-0.14507	0.7096	-0.395982	0.291424	0.420483	0.259782	0.383889	0.307735	0.759407	0.0176125	-0.441858	0.233745	0.310128	0.416683	-0.0775425	0.842821	-0.181853	0.639591	0.155175	0.690156	-0.23973	0.534415	-0.0514157	0.895487	-0.17385	0.654635	-0.112013	0.774182	-0.355271	0.348116	0.479035	0.192002	0.484978	0.185752	-0.930509	0.000272002	-0.316204	0.407122	-0.0814913	0.834903
LOC_000363	AFLA_080650	class_V_chitinase%2C_putative	black	-0.417339	0.263737	0.505502	0.165061	0.235723	0.541473	0.0759423	0.846033	0.12482	0.748997	-0.635034	0.0661286	-0.409646	0.273543	-0.565688	0.112392	0.311398	0.414676	-0.0675416	0.862927	-0.266917	0.487498	0.332369	0.382178	-0.386438	0.304259	0.0754841	0.846953	-0.127768	0.743229	0.288567	0.451416	0.33495	0.378263	0.192609	0.61955	-0.578479	0.102719	-0.288091	0.452196	0.891283	0.00125245	0.503696	0.166825	0.03151	0.935861
LOC_002947	AFLA_013460	hypothetical_protein	black	-0.41363	0.268441	0.500518	0.169957	0.222306	0.565361	0.135011	0.729101	0.270639	0.481212	-0.537063	0.135959	-0.378699	0.314874	-0.631664	0.0680337	0.436872	0.239687	-0.16895	0.663901	-0.113507	0.771234	0.200742	0.604537	-0.344529	0.363902	0.236751	0.539658	0.0602946	0.87754	0.27268	0.47778	0.263522	0.493262	0.318043	0.404247	-0.580858	0.100978	-0.240771	0.532587	0.973861	9.27e-06	0.489254	0.181326	0.00879155	0.982091
LOC_009206	AFLA_052170|AFLA_052180|AFLA_052190|AFLA_052210	conserved_hypothetical_protein	black	0.411487	0.271179	-0.41204	0.270472	-0.157961	0.684821	0.0989019	0.800154	-0.541156	0.132425	0.100262	0.797451	0.305242	0.424446	0.605079	0.0842724	-0.638174	0.0643837	-0.00341501	0.993043	0.142807	0.713974	0.201381	0.603363	0.421119	0.258987	-0.739328	0.0228221	-0.510429	0.160301	0.22079	0.568085	-0.103981	0.790071	-0.391326	0.29765	0.548807	0.125966	-0.0963765	0.805177	-0.681152	0.0433706	-0.63928	0.0637762	0.183035	0.637378
LOC_008347	AFLA_003860	conserved_hypothetical_protein	black	-0.408881	0.274529	0.452354	0.221501	0.174457	0.653491	0.00916268	0.981335	0.390413	0.298879	-0.343456	0.365498	-0.501959	0.168533	-0.703775	0.0343594	0.485141	0.185582	-0.14214	0.715266	-0.216121	0.576501	0.105709	0.786648	-0.470075	0.201647	0.451297	0.222718	0.0773522	0.843203	0.154866	0.690747	0.361827	0.338648	0.315579	0.4081	-0.476065	0.195171	-0.128612	0.741578	0.831193	0.00549402	0.722927	0.027762	-0.205057	0.596624
LOC_010326	NA	NA	black	-0.408073	0.275572	0.348508	0.358016	0.470944	0.200701	-0.0750732	0.847779	0.224893	0.560725	-0.342522	0.366889	-0.713823	0.030784	-0.476748	0.194439	-0.0282456	0.942497	-0.300608	0.431867	-0.464787	0.207465	0.520607	0.150722	-0.00479758	0.990227	0.422155	0.257693	-0.222805	0.564466	0.0332588	0.932308	0.301696	0.43012	0.141498	0.716508	-0.72963	0.0256663	-0.373115	0.322646	0.762264	0.0169426	0.281736	0.462673	0.0902109	0.817466
LOC_003814	AFLA_106600	protein_required_for_cell_viability%2C_putative	black	0.39971	0.286487	-0.104046	0.789941	-0.647389	0.0594309	0.248717	0.518716	-0.48224	0.188617	0.0199629	0.959345	0.604878	0.0844037	0.463387	0.20902	0.0715834	0.854793	0.352707	0.351853	0.0989599	0.800038	-0.222684	0.564681	-0.386681	0.303929	-0.353048	0.351354	0.43129	0.246434	0.366517	0.331952	0.195043	0.615043	0.00897804	0.981711	0.210921	0.585928	0.799221	0.00975183	-0.279362	0.466613	0.253593	0.510276	-0.0339063	0.930993
LOC_002093	AFLA_026550	50S_ribosomal_protein_L30%2C_putative	black	0.392	0.296744	-0.375651	0.319105	-0.4115	0.271163	0.0357232	0.927303	-0.368713	0.32884	0.368614	0.32898	0.640865	0.0629116	0.514231	0.156683	-0.143496	0.712643	0.320073	0.401084	0.185972	0.631891	-0.222439	0.565122	0.0915295	0.814834	-0.28271	0.461062	0.429881	0.248154	-0.203376	0.599701	-0.206965	0.593136	-0.0900414	0.817804	0.28576	0.456028	0.440184	0.235731	-0.679769	0.0439658	-0.244706	0.5257	0.193331	0.61821
LOC_008473	AFLA_007180|AFLA_007190	ER_to_Golgi_transport_protein_(Sly41)%2C_putative	black	0.390622	0.298598	-0.46721	0.204788	-0.352032	0.35284	0.0657653	0.866506	-0.0385472	0.921569	0.651971	0.0570609	0.506204	0.164378	0.591048	0.0937246	-0.0190142	0.961276	0.0919635	0.813969	0.340266	0.370261	-0.406665	0.277394	0.14586	0.708075	-0.0441726	0.910159	0.0513095	0.895702	-0.370342	0.326542	-0.0712406	0.855482	0.144976	0.709781	0.876814	0.0019112	0.215291	0.578001	-0.691473	0.0390914	-0.390363	0.298947	-0.498717	0.171747
LOC_010613	AFLA_011170	hypothetical_protein	black	0.385928	0.304953	-0.405767	0.27856	-0.357409	0.345014	0.257	0.504411	-0.603504	0.0853032	0.161693	0.677694	0.521442	0.149952	0.527276	0.144632	-0.322948	0.396626	0.134779	0.729553	0.0688298	0.860334	0.322524	0.397282	0.148289	0.703389	-0.582752	0.0996048	-0.00459876	0.990632	-0.056732	0.884736	0.187095	0.629796	0.0957584	0.806407	0.304932	0.424941	0.00984663	0.979942	-0.370634	0.32613	-0.338399	0.373063	0.164069	0.673168
LOC_004429	AFLA_045580	hypothetical_protein	black	0.382899	0.30909	-0.519962	0.151319	-0.260383	0.498616	0.00263482	0.994632	-0.118652	0.761101	0.554048	0.121653	0.631964	0.0678631	0.529992	0.142194	-0.136808	0.725607	0.151921	0.6964	0.502203	0.168292	-0.411452	0.271225	0.351229	0.354016	-0.35692	0.345721	0.0149975	0.969453	-0.374407	0.320839	-0.421951	0.257948	-0.103467	0.791091	0.866267	0.00252068	-0.00678118	0.986186	-0.890637	0.00127785	-0.660487	0.0528173	-0.110086	0.777987
LOC_000791	AFLA_074670	conserved_hypothetical_protein	black	-0.377784	0.316141	0.391739	0.297095	0.269605	0.482955	-0.146736	0.706385	0.221776	0.566312	-0.268319	0.485126	-0.687503	0.0407036	-0.49006	0.180499	0.131474	0.735991	-0.104754	0.788538	-0.614239	0.0784331	0.369259	0.328069	-0.346506	0.360971	0.579352	0.102079	-0.00597254	0.987833	0.0216505	0.955911	0.473109	0.198352	0.165089	0.671228	-0.73767	0.0232929	0.000302006	0.999385	0.687969	0.0405121	0.699549	0.0359406	-0.0944054	0.809102
LOC_000089	AFLA_074170|AFLA_074180|AFLA_074190|AFLA_074200	cytochrome_P450%2C_putative	black	-0.376086	0.318499	0.364236	0.335201	0.206057	0.594794	0.12676	0.7452	0.31181	0.414026	-0.386095	0.304726	-0.39865	0.287886	-0.688223	0.0404079	0.41701	0.264152	-0.232886	0.546492	-0.046274	0.905899	0.230953	0.549921	-0.296472	0.43854	0.20083	0.604374	-0.0592338	0.879682	0.171823	0.658463	0.303002	0.428026	0.358039	0.344102	-0.352482	0.352181	-0.419544	0.260961	0.845512	0.00408853	0.458779	0.214185	-0.0938213	0.810265
LOC_004126	NA	NA	black	-0.374796	0.320297	0.456896	0.216315	0.0868647	0.82415	0.0412707	0.916043	0.231012	0.549815	-0.320397	0.400581	-0.291003	0.44743	-0.357035	0.345554	0.511353	0.159417	0.0735769	0.850785	-0.382472	0.309676	0.132709	0.733583	-0.561755	0.115471	0.483043	0.187774	0.191578	0.62146	-0.0860004	0.825878	0.498077	0.172385	0.482438	0.188409	-0.51898	0.152231	0.0546268	0.888992	0.848815	0.00380358	0.662486	0.0518512	-0.3467	0.360684
LOC_003809	AFLA_106460	DNA_polymerase_delta_subunit_4%2C_putative	black	-0.373269	0.32243	0.477655	0.193471	0.372102	0.324066	0.0242034	0.950717	0.188804	0.626615	-0.553528	0.122077	-0.672594	0.0471384	-0.562363	0.114992	0.0415344	0.915508	-0.323494	0.395781	-0.322894	0.39671	0.393338	0.294951	-0.116335	0.76566	0.283442	0.459851	-0.149367	0.701313	0.466361	0.205724	0.238024	0.537415	0.0158725	0.967672	-0.780686	0.0130272	-0.176405	0.64982	0.859404	0.0029822	0.408349	0.275215	0.211393	0.58507
LOC_003584	AFLA_110190	anticoagulant_protein_C%2C_putative	black	-0.372317	0.323765	0.432346	0.24515	0.0909144	0.816062	0.0617453	0.874612	0.406265	0.277912	-0.3263	0.391456	-0.275021	0.473854	-0.553024	0.122489	0.625855	0.0713981	-0.0364909	0.925744	-0.0344713	0.929845	-0.101296	0.795398	-0.526666	0.145183	0.309236	0.418096	0.00161366	0.996713	0.091295	0.815302	0.299052	0.434372	0.374185	0.321149	-0.136153	0.72688	-0.160435	0.680094	0.738001	0.0231984	0.580587	0.101176	-0.433874	0.243298
LOC_004362	AFLA_043770|AFLA_043780	hypothetical_protein	black	-0.371697	0.324635	0.410061	0.273009	0.22505	0.560445	0.0923964	0.813105	0.135156	0.72882	-0.530434	0.141799	-0.14699	0.705893	-0.31929	0.402304	0.360352	0.340766	0.0303369	0.938245	-0.0814346	0.835017	0.155558	0.689421	-0.27665	0.471131	-0.0504551	0.897431	-0.206717	0.593589	0.0524931	0.893307	0.171759	0.658584	0.246113	0.523245	-0.243385	0.528008	-0.404328	0.280433	0.7095	0.032291	0.158867	0.683088	-0.131009	0.736899
LOC_008512	AFLA_001270	hypothetical_protein	black	-0.369429	0.327829	0.479947	0.191036	0.0533181	0.891638	0.109925	0.778306	0.184557	0.634532	-0.507425	0.163193	-0.027411	0.944194	-0.355214	0.348198	0.615766	0.0774849	0.177045	0.648615	-0.0659303	0.866174	-0.0448258	0.908834	-0.556448	0.119707	0.057767	0.882645	0.0455581	0.90735	0.0431433	0.912245	0.251525	0.513849	0.363355	0.336459	-0.222441	0.565118	-0.14557	0.708634	0.753328	0.0190961	0.437053	0.239469	-0.289794	0.449406
LOC_006602	AFLA_070750	hypothetical_protein	black	0.365307	0.333673	-0.403699	0.281253	-0.312532	0.412888	-0.127393	0.743961	-0.318753	0.403139	0.480032	0.190946	0.324293	0.394548	0.664809	0.0507426	-0.3133	0.411678	0.297371	0.437085	-0.134848	0.729418	-0.116398	0.765536	0.034435	0.929919	-0.136435	0.726332	-0.0862467	0.825385	-0.32121	0.399319	0.0828331	0.832216	-0.153054	0.694223	0.547693	0.126895	0.36567	0.333157	-0.811038	0.0079845	-0.175848	0.650869	-0.294935	0.441031
LOC_005124	AFLA_060490	pyridine_nucleotide-disulphide_oxidoreductase_family_protein	black	-0.358563	0.343345	0.441293	0.234415	0.369773	0.327343	-0.0737343	0.850469	-0.0385746	0.921514	-0.605421	0.0840501	-0.652083	0.0570041	-0.364719	0.334511	-0.136972	0.725289	-0.123451	0.751679	-0.585093	0.0979233	0.576372	0.104276	-0.166258	0.669007	0.115056	0.768181	-0.345607	0.362303	0.334549	0.378871	0.358693	0.343156	-0.0964183	0.805094	-0.775597	0.0140405	-0.197077	0.611286	0.695982	0.0373112	0.390681	0.298518	0.199751	0.606359
LOC_010284	AFLA_118950	conserved_hypothetical_protein	black	-0.35645	0.346404	0.363496	0.336258	0.231429	0.549076	-0.124521	0.749582	0.221285	0.567194	-0.215505	0.577615	-0.648229	0.0589918	-0.450751	0.223348	0.160518	0.679936	-0.095863	0.806199	-0.60709	0.0829686	0.358269	0.343769	-0.366238	0.332349	0.603929	0.0850244	0.02129	0.956645	-0.0298774	0.939179	0.517001	0.154077	0.232907	0.546454	-0.687392	0.0407494	0.0190273	0.96125	0.682533	0.0427813	0.703675	0.0343966	-0.163555	0.674146
LOC_002715	AFLA_017400|AFLA_017420|AFLA_017540	SAGA-like_transcriptional_regulatory_complex_subunit_Spt3%2C_putative	black	-0.350509	0.355071	0.298759	0.434845	0.47826	0.192826	-0.0302575	0.938407	0.271253	0.480178	-0.265602	0.489728	-0.773251	0.014525	-0.504466	0.166071	-0.0997478	0.798473	-0.465049	0.207174	-0.377761	0.316172	0.513551	0.157326	0.126711	0.745295	0.49695	0.173513	-0.170661	0.66066	0.150084	0.699933	0.251767	0.513429	0.126255	0.746188	-0.755664	0.0185164	-0.330005	0.385779	0.761935	0.017019	0.228934	0.553512	0.169248	0.663335
LOC_004177	AFLA_039160	endoglucanase-1_precursor%2C_putative	black	0.349242	0.356934	-0.256552	0.505181	-0.204511	0.597623	0.0407557	0.917088	-0.204664	0.597342	0.189618	0.625101	0.292862	0.444399	0.311448	0.414598	-0.311197	0.414995	-0.032601	0.933645	0.320144	0.400975	-0.245846	0.523711	0.306209	0.422904	-0.282633	0.461189	0.129165	0.740498	0.307116	0.421461	-0.380079	0.312967	-0.378578	0.315041	0.240745	0.532633	0.344206	0.364383	-0.566312	0.111907	-0.338117	0.373487	0.324676	0.393958
LOC_000082	AFLA_073960	conserved_hypothetical_protein	black	-0.348183	0.358494	0.501997	0.168495	0.0757498	0.84642	0.124778	0.749079	0.0721971	0.853559	-0.565744	0.112348	-0.297864	0.436289	-0.416682	0.264567	0.401201	0.284525	0.0314708	0.935941	-0.321076	0.399527	0.257029	0.504361	-0.551327	0.123881	0.152196	0.695872	0.00464357	0.99054	0.263311	0.49362	0.488072	0.182544	0.314168	0.410314	-0.523729	0.147853	-0.0402572	0.918099	0.888855	0.00134979	0.637276	0.0648796	-0.153589	0.693197
LOC_005274	AFLA_054960	acetamidase	black	-0.34749	0.359517	0.479497	0.191513	-0.0512488	0.895825	0.0588313	0.880495	0.162301	0.676534	-0.485071	0.185655	0.0485554	0.901278	-0.318187	0.404022	0.695658	0.0374371	0.329526	0.386511	-0.0922432	0.813411	-0.161017	0.678984	-0.726769	0.0265474	0.013153	0.973209	0.0399069	0.91881	0.0104079	0.978799	0.293742	0.442969	0.328683	0.387802	-0.0747796	0.848368	-0.0402404	0.918133	0.623892	0.0725585	0.567607	0.110907	-0.434388	0.242677
LOC_004156	AFLA_038740	hypothetical_protein	black	-0.345486	0.362482	0.37219	0.323943	0.189245	0.625795	0.144377	0.710938	0.165405	0.670627	-0.441124	0.234614	-0.215337	0.577919	-0.543271	0.13062	0.359518	0.341968	-0.116689	0.764964	-0.062878	0.872327	0.249891	0.516678	-0.215895	0.576909	0.142335	0.714888	0.186605	0.63071	0.116543	0.765252	0.164211	0.672898	0.327365	0.389822	-0.594929	0.0910486	-0.279649	0.466137	0.832493	0.0053545	0.327261	0.389981	0.189921	0.624537
LOC_009883	AFLA_116290	conserved_hypothetical_protein	black	-0.344031	0.364642	0.372223	0.323896	0.124561	0.749504	0.108362	0.781396	0.420305	0.260005	-0.285146	0.457039	-0.386439	0.304258	-0.756923	0.0182092	0.524132	0.147485	-0.240445	0.533159	0.0278521	0.943297	0.0349231	0.928928	-0.365206	0.333817	0.364656	0.3346	0.162679	0.675815	0.221499	0.56681	0.24253	0.529504	0.356054	0.346977	-0.364361	0.335022	-0.197517	0.610475	0.803272	0.00911895	0.60368	0.0851872	-0.114297	0.769676
LOC_008904	AFLA_051330	alpha-ketoglutarate-dependent_sulfonate_dioxygenase%2C_putative	black	0.340767	0.369511	-0.421953	0.257945	-0.263499	0.493301	-0.146735	0.706386	-0.0584388	0.881288	0.61557	0.077606	0.455337	0.218088	0.571299	0.108084	-0.128334	0.742122	0.243569	0.527685	0.200555	0.60488	-0.466834	0.205202	0.178002	0.646815	-0.0130017	0.973517	0.13696	0.725313	-0.437438	0.239009	-0.285622	0.456255	-0.135406	0.728334	0.656402	0.0548271	0.337225	0.374829	-0.882296	0.00163881	-0.366627	0.331796	-0.252962	0.511364
LOC_001221	AFLA_085220	asparaginyl-tRNA_synthetase_Slm5%2C_putative	black	0.338556	0.372826	-0.408336	0.275232	-0.309271	0.418041	-0.0789176	0.840062	0.000409419	0.999166	0.594644	0.0912435	0.463836	0.20852	0.348479	0.358057	-0.0254044	0.948274	0.15946	0.681955	0.346078	0.361605	-0.500131	0.170341	0.157016	0.686629	-0.00804846	0.983605	0.32931	0.386842	-0.303143	0.427801	-0.341601	0.368264	-0.0987312	0.800493	0.563885	0.113797	0.341526	0.368377	-0.785173	0.0121754	-0.252484	0.51219	-0.0900902	0.817707
LOC_000228	NA	NA	black	-0.338345	0.373143	0.446415	0.228385	0.137549	0.724168	0.104811	0.788425	0.251607	0.513707	-0.443425	0.231895	-0.48783	0.182793	-0.68676	0.04101	0.360616	0.340386	-0.218934	0.571425	-0.185479	0.632811	0.220813	0.568043	-0.39842	0.288191	0.312606	0.412771	0.0979831	0.801981	0.397106	0.289931	0.362047	0.338332	0.245115	0.524987	-0.593304	0.0921631	-0.0752396	0.847444	0.875784	0.00196566	0.687105	0.0408675	0.0106228	0.978361
LOC_010001	AFLA_119030	F-box_domain_protein	black	-0.337246	0.374797	0.275509	0.473039	0.208311	0.590679	0.14847	0.703041	0.283663	0.459485	-0.24209	0.530274	-0.206655	0.593702	-0.478564	0.192503	0.409947	0.273156	-0.1765	0.649641	-0.0124104	0.974721	0.205505	0.595804	-0.152171	0.69592	0.274116	0.475371	0.129893	0.739077	-0.115749	0.766815	0.207789	0.591633	0.493045	0.177453	-0.385739	0.305211	-0.394663	0.29318	0.793396	0.0107128	0.21977	0.569919	-0.0527784	0.89273
LOC_003810	AFLA_106490	transcriptional_elongation_regulator_Elc1/Elongin_C%2C_putative	black	-0.336545	0.375855	0.577795	0.103223	-0.00149229	0.99696	0.00229006	0.995335	0.0354747	0.927807	-0.559092	0.117585	-0.203331	0.599785	-0.222595	0.564842	0.447635	0.226962	0.280448	0.464809	-0.464488	0.207797	0.0528663	0.892552	-0.717385	0.0295772	0.24743	0.520953	0.137229	0.724789	0.18853	0.627124	0.451482	0.222505	0.209148	0.589155	-0.562725	0.114708	0.313095	0.412002	0.743698	0.0216119	0.747178	0.0206789	-0.253448	0.510526
LOC_009114	AFLA_049720	C6_transcription_factor%2C_putative	black	0.333635	0.380256	-0.245074	0.525057	-0.487214	0.18343	0.0130654	0.973387	-0.198099	0.609402	0.284376	0.458309	0.626198	0.0711966	0.442232	0.233303	0.128221	0.742343	0.407185	0.27672	0.288269	0.451904	-0.525132	0.146574	-0.218406	0.572377	-0.32479	0.393781	0.182065	0.639193	-0.0675706	0.862869	-0.133282	0.732467	-0.105269	0.787519	0.698075	0.036503	0.453999	0.219615	-0.68166	0.0431531	-0.0422675	0.914021	-0.281363	0.463291
LOC_010241	AFLA_118030	conserved_hypothetical_protein	black	0.333441	0.380551	-0.367673	0.330312	-0.176703	0.64926	-0.165704	0.670059	-0.301577	0.430311	0.302922	0.428155	0.507977	0.16266	0.648558	0.0588205	-0.352501	0.352154	0.336461	0.375981	0.186631	0.630662	-0.324434	0.394331	0.283828	0.459213	-0.457631	0.215482	-0.137452	0.724356	-0.220781	0.568101	-0.445288	0.229705	-0.452006	0.221901	0.605095	0.084262	0.179054	0.64484	-0.969689	1.55e-05	-0.585706	0.097486	0.0563473	0.885514
LOC_008337	AFLA_003650	uracil_phosphoribosyltransferase	black	-0.333417	0.380587	0.232314	0.547506	0.343739	0.365077	0.121945	0.754633	0.446747	0.227997	-0.106756	0.784573	-0.499836	0.170633	-0.532913	0.139598	0.261754	0.496274	-0.463538	0.208851	-0.0350159	0.928739	0.259372	0.500345	0.0401708	0.918275	0.512861	0.157981	-0.0273391	0.94434	-0.0412347	0.916116	0.236426	0.540232	0.468913	0.202918	-0.379511	0.313751	-0.44964	0.224633	0.821617	0.00659862	0.164937	0.671518	-0.136013	0.727154
LOC_002474	AFLA_036860	nucleotide-sugar_transporter%2C_putative	black	-0.333071	0.381111	0.500683	0.169794	-0.0105964	0.978415	0.0480827	0.902235	0.180919	0.641341	-0.394725	0.293099	-0.259229	0.50059	-0.290236	0.448684	0.539809	0.133582	0.151067	0.698041	-0.380381	0.312552	0.0333308	0.932162	-0.712989	0.0310709	0.369425	0.327835	0.0683697	0.86126	0.0864059	0.825067	0.560773	0.116249	0.393556	0.294659	-0.349378	0.356734	0.176415	0.649801	0.780801	0.0130048	0.761129	0.0172068	-0.501008	0.169472
LOC_008102	AFLA_127950	conserved_hypothetical_protein	black	-0.332774	0.381563	0.497894	0.172568	0.121485	0.755536	0.107843	0.782422	0.139021	0.72131	-0.56964	0.109347	-0.238283	0.536959	-0.310709	0.415765	0.393446	0.294807	0.0215566	0.956102	-0.162698	0.675779	0.075563	0.846795	-0.456551	0.216706	0.0564165	0.885374	-0.17586	0.650846	0.300225	0.432484	0.31411	0.410405	0.20524	0.596288	-0.271977	0.47896	-0.105157	0.78774	0.762087	0.0169838	0.4148	0.266953	-0.263698	0.492962
LOC_006113	AFLA_133920|AFLA_133930|AFLA_133940	Acyl_CoA_binding_protein_family	black	-0.330508	0.385013	0.278523	0.468009	0.108335	0.781449	0.19501	0.615103	0.48535	0.185364	-0.12637	0.745963	-0.194243	0.616524	-0.639574	0.0636149	0.650884	0.0576179	-0.243772	0.52733	0.172741	0.656729	-0.0226161	0.953947	-0.282706	0.461068	0.417361	0.263708	0.253999	0.509576	-0.0726628	0.852622	0.222727	0.564605	0.622462	0.0734105	-0.201098	0.603883	-0.328814	0.3876	0.832338	0.005371	0.391615	0.297262	-0.26205	0.495769
LOC_009579	AFLA_097170	conserved_hypothetical_protein	black	0.329496	0.386558	-0.488079	0.182536	-0.176202	0.650202	-0.059112	0.879928	-0.0443116	0.909877	0.542991	0.130859	0.544683	0.129424	0.476026	0.195213	-0.146392	0.707047	0.12824	0.742305	0.483046	0.187771	-0.431749	0.245876	0.384551	0.306831	-0.302656	0.428581	-0.0451487	0.90818	-0.397616	0.289254	-0.477348	0.193798	-0.15678	0.68708	0.844722	0.00415878	-0.0626709	0.872745	-0.88901	0.00134341	-0.675959	0.0456328	-0.113473	0.7713
LOC_008458	AFLA_006650|AFLA_006660	class_III_chitinase%2C_putative	black	-0.329417	0.386679	0.339574	0.371299	0.194989	0.615144	0.0110599	0.977471	0.412938	0.269324	-0.0805709	0.836748	-0.484042	0.186728	-0.493683	0.176806	0.36871	0.328845	-0.230133	0.551377	-0.281604	0.462891	0.123321	0.751934	-0.254537	0.508649	0.768445	0.015552	0.347186	0.359966	-0.0679192	0.862167	0.332226	0.382396	0.443243	0.232108	-0.656871	0.0545937	0.0677718	0.862464	0.798013	0.00994616	0.564885	0.113017	-0.148801	0.702403
LOC_008572	AFLA_002580	hypothetical_protein	black	-0.329206	0.387001	0.345058	0.363117	-0.0101533	0.979318	0.108122	0.781871	0.450763	0.223334	-0.13907	0.721215	-0.0944752	0.808963	-0.661082	0.0525285	0.760946	0.0172496	-0.0268204	0.945395	0.0936972	0.810513	-0.177257	0.648217	-0.483638	0.187151	0.484919	0.185813	0.557359	0.118973	-0.0908469	0.816196	0.172851	0.656521	0.548567	0.126167	-0.363611	0.336093	-0.0119817	0.975594	0.751266	0.0196174	0.634937	0.0661826	-0.170779	0.660437
LOC_003207	AFLA_019340	conserved_hypothetical_protein	black	-0.329003	0.387311	0.331213	0.383937	-0.0271606	0.944703	-0.0347085	0.929363	0.51408	0.156826	-0.0315067	0.935868	-0.0984137	0.801124	-0.628282	0.0699802	0.782832	0.0126149	0.0905783	0.816732	0.0363145	0.926102	-0.339561	0.371318	-0.54712	0.127374	0.587892	0.0959362	0.594342	0.0914503	-0.21351	0.581228	0.104665	0.788715	0.448412	0.226058	-0.292867	0.444392	0.120261	0.75794	0.554707	0.121117	0.708576	0.0326191	-0.264746	0.49118
LOC_001120	AFLA_082670	conserved_hypothetical_protein	black	-0.326593	0.391007	0.428559	0.249771	0.163533	0.674189	0.118359	0.761677	0.220478	0.568645	-0.477562	0.19357	-0.492808	0.177693	-0.68836	0.0403518	0.297558	0.436783	-0.255346	0.507254	-0.148942	0.702131	0.260866	0.49779	-0.330917	0.384388	0.222357	0.56527	0.0211181	0.956994	0.454024	0.219586	0.322313	0.397609	0.190792	0.622919	-0.57076	0.108493	-0.149723	0.700627	0.853699	0.00340764	0.608714	0.0819244	0.0762334	0.845449
LOC_005900	AFLA_137460|AFLA_137470|AFLA_137480|AFLA_137490	glycosyl_transferase%2C_putative	black	-0.325553	0.392605	0.507097	0.163511	0.110053	0.778052	0.148688	0.70262	0.0613797	0.87535	-0.610852	0.0805619	-0.375649	0.319108	-0.519269	0.151962	0.300556	0.431952	-0.0952207	0.807478	-0.27239	0.478267	0.307887	0.420236	-0.43562	0.241192	0.145967	0.707867	0.0795311	0.838832	0.45859	0.214398	0.394475	0.293432	0.208572	0.590205	-0.697084	0.0368841	-0.00550273	0.98879	0.922092	0.000402458	0.627223	0.0705967	0.0992706	0.799421
LOC_001718	AFLA_032080	transcription_initiation_protein	black	0.324327	0.394496	-0.421348	0.258701	0.0389263	0.9208	-0.0425649	0.913418	-0.411366	0.271335	0.263171	0.493859	0.160688	0.679611	0.642713	0.0619127	-0.725035	0.0270912	-0.0492587	0.899854	-0.035599	0.927555	0.254677	0.508406	0.615646	0.0775593	-0.36508	0.333996	-0.349618	0.356382	-0.119872	0.758705	-0.194676	0.615721	-0.340421	0.370028	0.246438	0.522679	-0.0819248	0.834035	-0.65218	0.0569546	-0.748578	0.020311	0.270543	0.481374
LOC_005784	NA	NA	black	-0.322341	0.397566	0.365333	0.333636	-0.0104447	0.978724	-0.023086	0.952991	0.360372	0.340737	-0.0585856	0.880991	-0.283015	0.460556	-0.414804	0.266948	0.60544	0.0840375	0.0790065	0.839884	-0.352444	0.352238	-0.0362203	0.926293	-0.615327	0.0777569	0.725585	0.0269179	0.434039	0.243098	-0.228194	0.55483	0.487716	0.18291	0.544328	0.129724	-0.462568	0.209932	0.238093	0.537293	0.704464	0.0341061	0.820668	0.0067157	-0.439291	0.236794
LOC_001565	AFLA_027710	cyclophilin%2C_putative	black	-0.320669	0.400159	0.372394	0.323656	0.212423	0.583199	0.223168	0.563814	0.170812	0.660375	-0.485243	0.185475	-0.36686	0.331465	-0.646063	0.0601285	0.270952	0.480685	-0.317833	0.404575	-0.0321175	0.934627	0.366888	0.331426	-0.148136	0.703683	0.132616	0.733765	0.0898707	0.818145	0.359486	0.342014	0.236823	0.539532	0.308461	0.419325	-0.633841	0.0667993	-0.32831	0.388372	0.941634	0.000149345	0.357672	0.344633	0.247768	0.520364
LOC_002604	AFLA_014590	conserved_hypothetical_protein	black	0.320645	0.400196	-0.360417	0.340673	-0.210855	0.586049	-0.0197813	0.959715	0.023023	0.953119	0.543535	0.130396	0.235539	0.541797	0.481859	0.189018	-0.14076	0.717939	-0.0175752	0.964205	0.213835	0.580638	-0.347295	0.359806	0.191282	0.62201	0.0594527	0.87924	-0.0712825	0.855398	-0.183743	0.636054	-0.0907871	0.816316	-0.0329119	0.933013	0.683995	0.0421634	0.242807	0.529019	-0.617019	0.0767118	-0.315356	0.408449	-0.411654	0.270965
LOC_001983	AFLA_023790	conserved_hypothetical_protein	black	-0.320303	0.400727	0.354776	0.348834	0.141039	0.717398	0.0089604	0.981747	0.24063	0.532835	-0.181693	0.639891	-0.554241	0.121496	-0.4078	0.275925	0.284082	0.458794	-0.139787	0.719824	-0.508914	0.161756	0.323269	0.396129	-0.424163	0.255195	0.626734	0.0708826	0.081248	0.835391	-0.0130903	0.973336	0.62312	0.0730175	0.430152	0.247822	-0.58259	0.099722	0.0427152	0.913114	0.803381	0.0091023	0.71215	0.0313614	-0.316852	0.406107
LOC_000066	AFLA_073690	conserved_hypothetical_protein	black	-0.317492	0.405107	0.382324	0.309879	0.200005	0.605891	0.0484375	0.901517	0.0598355	0.878467	-0.408754	0.274693	-0.568944	0.109879	-0.463245	0.209178	0.102766	0.79248	-0.172598	0.656998	-0.505541	0.165023	0.521639	0.14977	-0.311395	0.414681	0.340761	0.36952	-0.0161547	0.967097	0.221391	0.567004	0.539142	0.134157	0.244398	0.526237	-0.758517	0.0178249	-0.0785967	0.840706	0.836279	0.00496219	0.612593	0.0794632	0.0445141	0.909466
LOC_007079	AFLA_092860	DUF985_domain_protein	black	-0.315291	0.408552	0.511023	0.159733	0.0182588	0.962814	0.0366293	0.925463	0.018072	0.963194	-0.499492	0.170975	-0.363654	0.336032	-0.367448	0.330631	0.334892	0.378351	0.11007	0.778019	-0.528597	0.143443	0.26921	0.483621	-0.636761	0.0651651	0.325292	0.393009	0.178786	0.645343	0.249635	0.517122	0.564854	0.113041	0.252108	0.51284	-0.726827	0.0265294	0.255844	0.506398	0.821203	0.00664952	0.838408	0.00475038	-0.105566	0.78693
LOC_007397	AFLA_093150	autophagy_protein%2C_putative	black	-0.314524	0.409754	0.450351	0.223811	-0.0989434	0.800071	0.111135	0.775914	0.229898	0.551796	-0.376333	0.318155	-0.0326319	0.933582	-0.571471	0.107953	0.716665	0.0298185	0.15842	0.683943	-0.0468087	0.904816	-0.116705	0.764933	-0.670546	0.0480701	0.257813	0.503016	0.492042	0.178472	0.112631	0.772961	0.262429	0.495123	0.403411	0.281629	-0.445321	0.229666	0.144124	0.711427	0.751259	0.0196191	0.770362	0.0151367	-0.104572	0.7889
LOC_009034	AFLA_054420	4-hydroxyphenylacetate_degradation_bifunctional_isomerase/decarboxylase%2C_putative	black	-0.313935	0.41068	0.313697	0.411054	0.34761	0.359339	0.126439	0.745827	0.198499	0.608664	-0.370459	0.326377	-0.409236	0.274071	-0.359016	0.342691	0.104637	0.78877	-0.320558	0.400331	-0.119896	0.758656	0.347805	0.359052	0.0397537	0.919121	0.207328	0.592473	-0.162467	0.676218	0.148901	0.70221	0.181514	0.640226	0.251364	0.514127	-0.47688	0.194299	-0.393989	0.29408	0.783327	0.012521	0.055682	0.886858	0.0557356	0.88675
LOC_008412	AFLA_005180	AAA_family_ATPase%2C_putative	black	-0.311447	0.414599	0.373827	0.32165	0.0753579	0.847207	0.111483	0.775228	0.165431	0.670579	-0.307607	0.420681	-0.248559	0.51899	-0.245666	0.524025	0.426035	0.252878	0.0138358	0.971818	-0.306878	0.42184	0.194532	0.615989	-0.477586	0.193545	0.312987	0.412171	-0.0380741	0.92253	-0.0472715	0.903878	0.541318	0.132287	0.490304	0.180248	-0.284715	0.457749	-0.0965722	0.804787	0.785157	0.0121783	0.491684	0.178837	-0.445766	0.229144
LOC_002663	AFLA_016100	glucose-methanol-choline_(gmc)_oxidoreductase%2C_putative	black	-0.308925	0.418589	0.328982	0.387343	0.0161677	0.967071	0.0874807	0.822918	0.481371	0.189531	-0.040238	0.918138	-0.279924	0.465679	-0.519706	0.151557	0.663812	0.0512167	-0.114236	0.769796	-0.0888209	0.820241	-0.0999922	0.797987	-0.497127	0.173335	0.665504	0.0504139	0.343628	0.365242	-0.110641	0.776891	0.405173	0.279332	0.605462	0.0840232	-0.270039	0.482223	0.0445287	0.909437	0.768697	0.015497	0.678098	0.0446922	-0.478352	0.192729
LOC_006492	AFLA_067790|AFLA_067800|AFLA_067810	acetoacetyl-CoA_synthase	black	0.306918	0.421776	-0.357255	0.345237	-0.2557	0.506645	-0.104577	0.78889	-0.0422195	0.914119	0.509583	0.161113	0.558218	0.118284	0.550589	0.12449	-0.0328554	0.933128	0.279924	0.465679	0.319922	0.40132	-0.553323	0.122244	0.168511	0.664732	-0.103621	0.790785	0.177455	0.647845	-0.393459	0.29479	-0.397126	0.289904	-0.132534	0.733925	0.659635	0.0532325	0.300787	0.431579	-0.815774	0.00734182	-0.436454	0.240188	-0.199935	0.606021
LOC_006677	AFLA_065020	hypothetical_protein	black	-0.306862	0.421864	0.36768	0.330303	0.210539	0.586623	0.167914	0.665864	0.143596	0.712449	-0.452726	0.221074	-0.539279	0.134039	-0.613098	0.0791467	0.167549	0.666556	-0.340718	0.369585	-0.22516	0.560248	0.466124	0.205985	-0.214297	0.579801	0.214739	0.579002	-0.0625357	0.873018	0.401328	0.284358	0.425037	0.254112	0.266263	0.488606	-0.624217	0.0723656	-0.260117	0.49907	0.911927	0.000611929	0.500079	0.170392	0.106461	0.785158
LOC_000802	NA	NA	black	-0.303077	0.427907	0.364682	0.334564	0.21118	0.585458	0.0496244	0.899113	0.115777	0.76676	-0.384601	0.306762	-0.63585	0.0656723	-0.557299	0.119022	0.0820768	0.83373	-0.267351	0.486763	-0.435671	0.24113	0.49551	0.17496	-0.264858	0.49099	0.355519	0.347754	-0.0282565	0.942475	0.322507	0.397309	0.493226	0.177269	0.191894	0.620874	-0.736908	0.0235112	-0.0943921	0.809128	0.816082	0.00730132	0.628308	0.0699653	0.0871186	0.823642
LOC_000021	AFLA_072580	hypothetical_protein	black	0.302837	0.428291	-0.278427	0.468169	-0.264297	0.491944	0.0705936	0.856784	-0.324609	0.394061	0.160135	0.680667	0.689949	0.0397052	0.628017	0.0701345	-0.109077	0.779981	0.32469	0.393935	0.326978	0.390416	-0.293788	0.442894	0.161782	0.677524	-0.530351	0.141873	0.00113399	0.99769	-0.166712	0.668146	-0.317723	0.404747	-0.136494	0.726218	0.579009	0.10233	0.120923	0.75664	-0.616295	0.0771579	-0.571571	0.107878	-0.00590195	0.987977
LOC_008592	AFLA_003110	cyanate_hydratase%2C_putative	black	-0.300959	0.431303	0.357574	0.344775	0.228513	0.554261	0.216659	0.575528	0.17381	0.65471	-0.486015	0.184673	-0.388713	0.301174	-0.691104	0.0392395	0.215929	0.576847	-0.369228	0.328112	0.0160763	0.967257	0.357926	0.344265	-0.0749031	0.84812	0.115959	0.7664	0.122742	0.753069	0.440444	0.235422	0.149316	0.70141	0.226947	0.557054	-0.681896	0.0430527	-0.314792	0.409335	0.903682	0.000830099	0.328356	0.388301	0.37668	0.317673
LOC_006211	AFLA_136490	NAD_dependent_epimerase/dehydratase%2C_putative	black	-0.300529	0.431995	0.428102	0.250332	0.0711209	0.855723	0.150794	0.698566	0.228062	0.555065	-0.322832	0.396806	-0.389165	0.300563	-0.419747	0.260706	0.412382	0.270034	-0.150254	0.699606	-0.290171	0.44879	0.201557	0.603039	-0.453097	0.220649	0.48286	0.187966	0.179547	0.643914	0.194212	0.61658	0.524073	0.147539	0.461682	0.210923	-0.556016	0.120056	0.0853876	0.827103	0.925212	0.000349902	0.655096	0.0554795	-0.245916	0.523589
LOC_009552	AFLA_103500	oxysterol_binding_protein_(Osh3)%2C_putative	black	0.29962	0.433457	-0.435608	0.241205	-0.242646	0.529301	0.0563454	0.885517	0.131757	0.73544	0.659711	0.0531956	0.469576	0.202193	0.430762	0.247078	0.0873624	0.823155	0.0107352	0.978132	0.463219	0.209206	-0.471817	0.199752	0.223525	0.563174	0.0404452	0.917718	0.0944754	0.808962	-0.454018	0.219593	-0.204473	0.597692	0.204336	0.597943	0.852657	0.00348966	0.0464838	0.905474	-0.594151	0.0915813	-0.461448	0.211184	-0.464032	0.208303
LOC_010817	AFLA_010550|AFLA_010560	O-methyltransferase_family_protein	black	-0.297994	0.436079	0.371769	0.324534	-0.0673763	0.86326	-0.0204357	0.958383	0.407392	0.276453	-0.118834	0.760744	-0.144526	0.710651	-0.602181	0.0861742	0.700985	0.035398	0.100087	0.797798	-0.0644148	0.869228	-0.261496	0.496714	-0.599443	0.0879952	0.551367	0.123848	0.597834	0.089076	-0.043894	0.910723	0.182684	0.638035	0.371316	0.325171	-0.416588	0.264686	0.258225	0.502309	0.583116	0.0993422	0.811055	0.00798203	-0.185116	0.633489
LOC_005559	NA	NA	black	-0.297081	0.437554	0.31032	0.41638	0.00471331	0.990398	0.0623019	0.873489	0.419629	0.260853	-0.0217624	0.955684	-0.325937	0.392016	-0.546859	0.127592	0.594633	0.091251	-0.105848	0.786372	-0.197965	0.609648	0.00399864	0.991854	-0.499431	0.171036	0.711688	0.0315223	0.438721	0.237473	-0.122124	0.754282	0.454954	0.218524	0.589131	0.0950639	-0.434356	0.242716	0.112816	0.772597	0.765405	0.0162261	0.766665	0.0159444	-0.354986	0.34853
LOC_010454	NA	NA	black	-0.295299	0.440441	0.398869	0.287598	0.179598	0.643819	0.151454	0.697298	0.202591	0.601141	-0.500259	0.170214	-0.456714	0.216521	-0.670198	0.0482299	0.244202	0.52658	-0.306738	0.422063	-0.0416304	0.915314	0.248156	0.519691	-0.23225	0.547619	0.109927	0.778302	-0.0470618	0.904303	0.53378	0.138833	0.230127	0.551389	0.12932	0.740195	-0.497894	0.172568	-0.220176	0.569189	0.808613	0.00832779	0.474784	0.196545	0.143523	0.712589
LOC_011141	NA	NA	black	-0.294774	0.441291	0.354384	0.349407	0.154543	0.691367	0.0785786	0.840742	0.0708058	0.856357	-0.370029	0.326983	-0.535461	0.137357	-0.501982	0.16851	0.142609	0.714357	-0.189029	0.626196	-0.451374	0.22263	0.501702	0.168787	-0.32616	0.391672	0.343797	0.364991	0.0514953	0.895326	0.228135	0.554934	0.545257	0.128939	0.286362	0.455036	-0.733636	0.0244648	-0.0676079	0.862794	0.834437	0.0051505	0.645594	0.0603761	0.051098	0.89613
LOC_000705	AFLA_072760	conserved_hypothetical_protein	black	-0.289094	0.450553	0.4107	0.272189	0.0821517	0.83358	-0.0167398	0.965906	-0.0529714	0.892339	-0.462374	0.210149	-0.440419	0.235452	-0.344495	0.363953	0.144603	0.710501	0.069141	0.859707	-0.583985	0.0987174	0.417699	0.263282	-0.508709	0.161954	0.20967	0.588204	-0.0367263	0.925266	0.212509	0.583043	0.56814	0.110497	0.143046	0.713512	-0.649238	0.0584673	0.0812744	0.835338	0.675651	0.0457696	0.725073	0.0270793	-0.0518017	0.894706
LOC_007583	AFLA_123920|AFLA_123930	hypothetical_protein	black	-0.289076	0.450583	0.404103	0.280726	0.00372432	0.992413	0.0204344	0.958386	0.215852	0.576987	-0.319339	0.402227	-0.175632	0.651276	-0.59723	0.0894838	0.486235	0.184444	0.0551405	0.887953	-0.123018	0.752528	-0.0336175	0.931579	-0.45698	0.216219	0.357155	0.345381	0.56797	0.110627	0.1577	0.68532	0.121295	0.755909	0.217278	0.574411	-0.693876	0.0381358	0.214466	0.579496	0.651695	0.0572019	0.701129	0.035344	0.194546	0.615963
LOC_005336	AFLA_056490	CDP-diacylglycerol-glycerol-3-phosphate_3-phosphatidyltransferase	black	0.287555	0.453076	-0.220377	0.568827	-0.223935	0.562439	-0.113082	0.772072	-0.325955	0.391987	0.150284	0.699547	0.179309	0.64436	0.512215	0.158595	-0.343497	0.365437	0.235407	0.542031	-0.0991121	0.799736	-0.104183	0.78967	-0.0100591	0.97951	-0.337136	0.374963	-0.331811	0.383027	0.0869712	0.823937	0.0223516	0.954485	-0.378554	0.315075	0.492991	0.177508	0.291464	0.446678	-0.671668	0.0475585	-0.129327	0.740182	-0.189991	0.624407
LOC_004319	AFLA_042760	AMP-binding_enzyme%2C_putative	black	-0.28555	0.456373	0.363225	0.336644	0.140503	0.718438	0.149483	0.701089	0.242956	0.528759	-0.308924	0.41859	-0.478736	0.192321	-0.437577	0.238842	0.297979	0.436104	-0.266799	0.487698	-0.235251	0.542307	0.268156	0.485401	-0.330629	0.384828	0.377864	0.31603	-0.0834806	0.830919	0.249635	0.517122	0.511751	0.159038	0.388802	0.301054	-0.383379	0.308432	-0.120665	0.757146	0.853544	0.00341981	0.524331	0.147303	-0.285586	0.456314
LOC_008789	NA	NA	black	-0.284166	0.458655	0.366022	0.332657	0.157108	0.686452	0.176403	0.649824	0.251082	0.514615	-0.428431	0.24993	-0.060722	0.876678	-0.413287	0.268879	0.42502	0.254133	-0.12093	0.756625	0.215549	0.577535	-0.0622916	0.87351	-0.153321	0.693712	0.023484	0.952181	0.0794888	0.838917	0.229433	0.552624	-0.0564553	0.885295	0.229843	0.551894	-0.250736	0.515215	-0.252072	0.512902	0.680526	0.0436395	0.104213	0.789611	0.0422331	0.914091
LOC_002648	AFLA_015710|AFLA_015720|AFLA_015730	conserved_hypothetical_protein	black	-0.283342	0.460016	0.239324	0.535128	0.185789	0.632233	0.269938	0.482393	0.372189	0.323945	-0.209472	0.588565	-0.320337	0.400674	-0.638468	0.0642219	0.40371	0.281239	-0.439072	0.237055	0.16056	0.679856	0.218417	0.572357	-0.079282	0.839332	0.293494	0.443371	0.0906345	0.81662	0.151037	0.6981	0.243206	0.52832	0.528437	0.143587	-0.308652	0.419021	-0.445746	0.229168	0.889192	0.00133598	0.252551	0.512075	-0.0496155	0.899131
LOC_006624	NA	NA	black	-0.282807	0.4609	0.384735	0.306579	0.0185956	0.962128	0.180378	0.642355	0.204796	0.597101	-0.272645	0.477838	-0.325448	0.392768	-0.433865	0.243309	0.454716	0.218795	-0.126811	0.7451	-0.277306	0.470036	0.229081	0.553249	-0.480632	0.190311	0.480508	0.190443	0.268961	0.484043	0.118168	0.762054	0.566519	0.111747	0.548857	0.125925	-0.553416	0.122168	0.0751503	0.847624	0.928469	0.000300379	0.687357	0.0407638	-0.237892	0.537647
LOC_009374	AFLA_098790	phosphatidylethanolamine-binding_protein%2C_putative	black	-0.281112	0.463707	0.338266	0.373262	0.0922343	0.813429	0.247329	0.521129	0.281602	0.462895	-0.323805	0.395301	-0.145337	0.709084	-0.558462	0.118089	0.494022	0.176462	-0.220892	0.5679	0.135417	0.728311	0.0778572	0.84219	-0.226459	0.557926	0.240369	0.533291	0.31364	0.411145	0.187999	0.628114	0.154467	0.691512	0.455568	0.217825	-0.444446	0.230693	-0.184425	0.634779	0.865252	0.00258556	0.340125	0.370472	0.0572859	0.883617
LOC_007668	AFLA_125560	sugar_transporter%2C_putative	black	-0.27698	0.470582	0.414644	0.26715	0.0366172	0.925487	0.0968526	0.804229	0.199877	0.606128	-0.304068	0.426321	-0.463882	0.208469	-0.547435	0.12711	0.352912	0.351553	-0.156477	0.68766	-0.349556	0.356472	0.234481	0.543668	-0.475385	0.1959	0.525933	0.145847	0.323877	0.395191	0.285401	0.456619	0.506348	0.164237	0.352299	0.352449	-0.727639	0.0262776	0.211693	0.584524	0.865043	0.00259907	0.82462	0.00623732	-0.0508794	0.896573
LOC_010971	AFLA_115020|AFLA_115030	conserved_hypothetical_protein	black	0.271641	0.479526	-0.297576	0.436754	-0.0224893	0.954204	-0.259608	0.499941	-0.35049	0.3551	0.240426	0.533192	0.00755216	0.984616	0.50272	0.167783	-0.651595	0.0572533	0.139143	0.721074	-0.25579	0.506491	0.08478	0.828319	0.315444	0.408311	-0.194769	0.61555	-0.246807	0.522037	-0.0481556	0.902088	-0.161303	0.678438	-0.556182	0.119922	0.125398	0.747865	0.254737	0.508304	-0.780138	0.0131338	-0.303222	0.427674	0.212132	0.583728
LOC_010952	AFLA_114590	conserved_hypothetical_protein	black	-0.266882	0.487557	0.326678	0.390876	0.236986	0.539245	0.0969368	0.804062	0.0355278	0.927699	-0.351097	0.35421	-0.55605	0.120029	-0.325385	0.392865	-0.00691856	0.985906	-0.26558	0.489765	-0.478641	0.192422	0.567461	0.11102	-0.145989	0.707826	0.364976	0.334145	-0.0403995	0.917811	0.209592	0.588345	0.511189	0.159574	0.270754	0.481018	-0.759091	0.0176878	-0.0871407	0.823598	0.832968	0.00530416	0.420567	0.259678	0.0684804	0.861037
LOC_010410	AFLA_121750|AFLA_121760	conserved_hypothetical_protein	black	-0.263342	0.493567	0.430985	0.246806	-0.0688807	0.860231	0.181266	0.640691	0.220259	0.569038	-0.382611	0.309484	-0.0911634	0.815565	-0.558169	0.118324	0.602148	0.0861963	-0.00654995	0.986657	0.0180775	0.963183	-0.0661121	0.865807	-0.520413	0.150902	0.263661	0.493024	0.483478	0.187319	0.287517	0.453138	0.222469	0.565068	0.365884	0.332852	-0.509813	0.160892	0.163786	0.673707	0.798155	0.00992315	0.668877	0.0488383	0.0128026	0.973922
LOC_003438	AFLA_106770	2-amino-3-carboxymuconate-6-semialdehyde_decarboxylase%2C_putative	black	-0.263327	0.493593	0.234144	0.544264	0.214499	0.579435	0.181465	0.640316	0.104453	0.789136	-0.370087	0.326901	-0.0954907	0.80694	-0.401003	0.284785	0.225492	0.559653	-0.167568	0.66652	0.0910238	0.815843	0.260688	0.498094	0.00931779	0.981019	-0.0429009	0.912737	0.0511473	0.89603	0.0681979	0.861606	0.0232628	0.952631	0.275225	0.473513	-0.392697	0.29581	-0.449337	0.224984	0.660049	0.0530302	-0.00196927	0.995988	0.248388	0.519287
LOC_005853	AFLA_136370|AFLA_136380	alcohol_dehydrogenase%2C_putative	black	-0.260686	0.498097	0.349827	0.356074	0.0722858	0.85338	0.279052	0.467129	0.274943	0.473986	-0.369684	0.32747	-0.23337	0.545634	-0.655038	0.0555088	0.459071	0.213855	-0.308304	0.419574	0.153574	0.693225	0.117917	0.762547	-0.243905	0.527098	0.204705	0.597267	0.264313	0.491916	0.382573	0.309537	0.199024	0.607697	0.400636	0.285267	-0.454087	0.219515	-0.172916	0.656399	0.898417	0.000994778	0.431222	0.246517	0.0977581	0.802428
LOC_003628	AFLA_111590	aldo-keto_reductase%2C_putative	black	-0.259367	0.500354	0.242729	0.529156	0.0888512	0.82018	0.243736	0.527394	0.40315	0.28197	-0.176599	0.649454	-0.147606	0.704706	-0.516163	0.154862	0.548271	0.126412	-0.2739	0.475732	0.254633	0.508483	-0.0278793	0.943242	-0.214978	0.578568	0.219044	0.571226	0.0442205	0.910061	0.0790296	0.839838	0.196225	0.612859	0.521109	0.150259	-0.00883324	0.982006	-0.374944	0.32009	0.737938	0.0232165	0.238927	0.535827	-0.298932	0.434565
LOC_004405	AFLA_044930|AFLA_044940	superoxide_dismutase_copper_chaperone_Lys7%2C_putative	black	-0.259188	0.500659	0.294668	0.441463	0.0370949	0.924518	0.252436	0.512273	0.347401	0.359649	-0.15375	0.692887	-0.254942	0.507951	-0.522072	0.149372	0.53144	0.140903	-0.274799	0.474226	0.00640048	0.986962	0.115511	0.767284	-0.32468	0.393952	0.474558	0.196789	0.30191	0.429776	0.0835055	0.83087	0.409499	0.273733	0.632273	0.067687	-0.370245	0.326679	-0.100316	0.797345	0.908117	0.000706979	0.506123	0.164456	-0.236045	0.540904
LOC_003059	AFLA_016060	conserved_hypothetical_protein	black	-0.259161	0.500705	0.317988	0.404332	-0.0443742	0.90975	0.147496	0.704918	0.306001	0.423236	-0.0828082	0.832265	-0.226794	0.557328	-0.376152	0.318407	0.578237	0.102897	-0.0643001	0.869459	-0.217404	0.574184	0.0572074	0.883775	-0.523233	0.148307	0.610683	0.0806692	0.376157	0.318401	-0.0962023	0.805523	0.546742	0.12769	0.656189	0.0549332	-0.383317	0.308518	0.135759	0.727647	0.816808	0.00720631	0.689792	0.0397689	-0.43015	0.247825
LOC_007413	AFLA_093540	short_chain_dehydrogenase/reductase_family	black	-0.255513	0.506968	0.386666	0.30395	-0.0982729	0.801404	0.225152	0.560262	0.276712	0.471028	-0.284653	0.457852	-0.111393	0.775406	-0.509159	0.161521	0.667309	0.0495669	-0.0488042	0.900774	0.0136722	0.972151	-0.0539052	0.890451	-0.574916	0.105361	0.325034	0.393406	0.352426	0.352263	0.189232	0.625818	0.39479	0.293011	0.532791	0.139706	-0.297264	0.437258	0.0797884	0.838316	0.834077	0.00518795	0.682988	0.0425885	-0.284605	0.457931
LOC_003582	AFLA_110070	alcohol_dehydrogenase%2C_putative	black	-0.254933	0.507966	0.271709	0.479411	0.0929665	0.811969	0.221292	0.567181	0.343974	0.364728	-0.227494	0.556078	-0.341232	0.368815	-0.799848	0.00965204	0.416983	0.264186	-0.391653	0.297211	0.131605	0.735737	0.162296	0.676544	-0.181391	0.640457	0.343024	0.366142	0.371218	0.325309	0.311753	0.414117	0.186198	0.63147	0.397106	0.289931	-0.538793	0.134458	-0.187815	0.628457	0.840228	0.00457431	0.514432	0.156492	0.196324	0.612676
LOC_002754	AFLA_018540|AFLA_018550	G_protein_complex_alpha_subunit_GpaB	black	-0.253812	0.509897	0.283299	0.460087	0.324629	0.394029	-0.0152934	0.968851	0.407552	0.276245	-0.145164	0.709418	-0.601875	0.0863769	-0.459438	0.213441	0.0742964	0.849339	-0.433254	0.244048	-0.101966	0.794067	0.0886512	0.82058	0.0564058	0.885395	0.533069	0.13946	-0.0212139	0.9568	0.267063	0.487252	0.0668606	0.864299	0.0713063	0.85535	-0.468037	0.203879	-0.074548	0.848834	0.57878	0.102498	0.241743	0.530882	0.00990877	0.979816
LOC_002698	AFLA_017010	mitochondrial_processing_peptidase_beta_subunit%2C_putative	black	0.250535	0.515562	-0.273998	0.475568	-0.0675245	0.862962	-0.0940881	0.809734	-0.36641	0.332105	0.0143414	0.970789	0.468765	0.20308	0.519129	0.152092	-0.386165	0.304631	0.278331	0.468328	0.260064	0.499161	-0.171528	0.65902	0.329435	0.38665	-0.752719	0.019249	-0.385568	0.305443	-0.01653	0.966333	-0.48634	0.184335	-0.530797	0.141475	0.580111	0.101523	-0.124842	0.748955	-0.803463	0.0090899	-0.693644	0.0382275	0.211444	0.584977
LOC_006690	AFLA_065310	conserved_hypothetical_protein	black	-0.249303	0.517699	0.403523	0.281483	0.179342	0.644299	0.110683	0.776808	0.0289174	0.941131	-0.508604	0.162054	-0.341616	0.368242	-0.416303	0.265046	0.0943129	0.809286	-0.170708	0.660571	-0.20268	0.600978	0.29813	0.435859	-0.143086	0.713435	0.154231	0.691965	0.178184	0.646474	0.437565	0.238856	0.146852	0.70616	0.0595931	0.878957	-0.800612	0.00953133	0.0357835	0.92718	0.747162	0.0206831	0.361704	0.338824	0.381066	0.311608
LOC_001095	NA	NA	black	-0.247179	0.521389	0.335365	0.377636	0.0699084	0.858163	0.120548	0.757375	0.0303896	0.938138	-0.311945	0.413813	-0.451833	0.222101	-0.309241	0.418088	0.182657	0.638086	-0.123756	0.751083	-0.496272	0.174193	0.466757	0.205286	-0.412132	0.270353	0.367714	0.330255	0.00775104	0.98421	0.156021	0.688533	0.685582	0.0414989	0.399671	0.286539	-0.582804	0.0995671	0.0254276	0.948227	0.821544	0.00660756	0.642725	0.0619067	-0.195848	0.613555
LOC_006108	AFLA_133830	alcohol_dehydrogenase%2C_putative	black	-0.245268	0.524718	0.146552	0.706739	0.167862	0.665963	0.286559	0.454712	0.417164	0.263957	-0.0870973	0.823685	-0.25929	0.500485	-0.708196	0.0327547	0.416239	0.265127	-0.49732	0.173142	0.289909	0.449218	0.181201	0.640813	0.0241622	0.950801	0.321435	0.39897	0.245951	0.523527	0.083052	0.831777	0.1333	0.732433	0.563033	0.114466	-0.305617	0.423849	-0.48095	0.189976	0.823688	0.006348	0.191166	0.622226	0.0729905	0.851964
LOC_002432	AFLA_035680|AFLA_035800|AFLA_035810	hydrolase%2C_putative	black	-0.244956	0.525264	0.325988	0.391936	0.263865	0.492678	0.0598311	0.878476	-0.104425	0.78919	-0.494791	0.175685	-0.600444	0.087327	-0.341077	0.369047	-0.181605	0.640055	-0.246837	0.521984	-0.51094	0.159812	0.670409	0.0481332	-0.10261	0.79279	0.114149	0.769969	-0.235177	0.542437	0.399824	0.286337	0.458284	0.214744	0.0303461	0.938227	-0.761872	0.0170336	-0.157947	0.684848	0.719975	0.0287195	0.383168	0.308721	0.24724	0.521283
LOC_000780	AFLA_074480	conserved_hypothetical_protein	black	-0.243631	0.527578	0.42911	0.249097	0.105699	0.786666	0.137714	0.723846	0.0179119	0.96352	-0.49456	0.175919	-0.469817	0.201929	-0.473192	0.198263	0.122691	0.75317	-0.203813	0.598902	-0.351945	0.352967	0.397346	0.289613	-0.309416	0.417811	0.271743	0.479353	0.175813	0.650935	0.512193	0.158616	0.412676	0.269659	0.156123	0.688339	-0.847778	0.00389152	0.142098	0.715346	0.85939	0.0029832	0.630805	0.0685252	0.235325	0.542176
LOC_010279	AFLA_118810	hypothetical_protein	black	-0.2427	0.529207	0.152351	0.695574	0.171262	0.659524	0.106072	0.785928	0.16668	0.668205	-0.0965545	0.804823	-0.412498	0.269886	-0.365058	0.334028	0.162358	0.676426	-0.250844	0.515027	-0.282937	0.460686	0.447529	0.227086	-0.151244	0.697701	0.352635	0.351959	-0.0761423	0.845632	-0.109617	0.778914	0.511432	0.159341	0.469158	0.20265	-0.342622	0.366741	-0.331941	0.382829	0.675557	0.045811	0.342077	0.367553	-0.19948	0.606858
LOC_002980	AFLA_014090	conserved_hypothetical_protein	black	-0.240982	0.532216	0.217177	0.574593	0.0704914	0.856989	0.21631	0.576159	0.295115	0.440738	-0.0589069	0.880342	-0.368493	0.329151	-0.498051	0.172411	0.388283	0.301756	-0.324639	0.394015	-0.155008	0.690474	0.303406	0.42738	-0.258485	0.501864	0.558961	0.117691	0.26829	0.485176	-0.0168926	0.965595	0.531	0.141295	0.656316	0.0548698	-0.46222	0.210321	-0.130625	0.737647	0.881336	0.00168442	0.52651	0.145324	-0.208752	0.589875
LOC_004851	AFLA_046820	tubulin-specific_chaperone_Rbl2%2C_putative	black	-0.24076	0.532606	0.481269	0.189639	-0.131205	0.736516	0.141218	0.717052	-0.0450783	0.908323	-0.518118	0.153033	-0.038767	0.921123	-0.218419	0.572352	0.483546	0.187247	0.246456	0.522648	-0.299823	0.433131	0.0740524	0.849829	-0.704639	0.0340419	0.0986879	0.800579	0.223613	0.563017	0.246592	0.522412	0.476528	0.194675	0.311843	0.413974	-0.449216	0.225124	0.280113	0.465365	0.733006	0.0246512	0.706275	0.0334461	-0.201985	0.602254
LOC_003699	AFLA_113670	conserved_hypothetical_protein	black	-0.240677	0.532751	0.36454	0.334766	-0.0456345	0.907195	0.237059	0.539115	0.218219	0.572714	-0.260597	0.498249	-0.26699	0.487375	-0.50873	0.161933	0.501569	0.168918	-0.170778	0.660439	-0.144513	0.710676	0.164733	0.671906	-0.476269	0.194952	0.445774	0.229135	0.385502	0.305533	0.225394	0.559829	0.506124	0.164455	0.55003	0.124952	-0.541245	0.132349	0.118791	0.760829	0.925468	0.000345814	0.712807	0.031134	-0.151524	0.697164
LOC_010370	AFLA_121030	GNAT_family_N-acetyltransferase%2C_putative	black	-0.238876	0.535916	0.42016	0.260187	0.0629759	0.87213	0.213694	0.580895	-0.00301783	0.993852	-0.509675	0.161024	-0.273132	0.477021	-0.289047	0.450629	0.239421	0.534957	-0.106507	0.785066	-0.254803	0.508191	0.318539	0.403472	-0.358269	0.34377	0.134885	0.729346	0.038773	0.921111	0.381899	0.310462	0.447548	0.227063	0.296046	0.439228	-0.561557	0.115628	0.0259968	0.94707	0.863508	0.00269978	0.46274	0.209741	-0.0227167	0.953742
LOC_008555	AFLA_002080	hypothetical_protein	black	0.228506	0.554273	-0.0701906	0.857595	-0.45517	0.218278	-0.036858	0.924998	-0.261117	0.497362	0.0378554	0.922974	0.690863	0.0393362	0.448694	0.22573	0.2155	0.577623	0.611352	0.0802459	0.200092	0.605732	-0.563404	0.114174	-0.369418	0.327844	-0.43431	0.242771	0.190237	0.623951	-0.0456717	0.90712	-0.186996	0.629982	-0.188879	0.626474	0.551667	0.123601	0.497256	0.173206	-0.591935	0.0931085	0.0168743	0.965632	-0.215339	0.577915
LOC_009256	AFLA_053410	conserved_hypothetical_protein	black	-0.224266	0.561847	0.332214	0.382414	0.0379239	0.922835	0.283097	0.460421	0.0584742	0.881216	-0.386443	0.304253	-0.247997	0.519966	-0.348479	0.358057	0.30893	0.418581	-0.193251	0.61836	-0.163837	0.673611	0.354816	0.348777	-0.327117	0.390202	0.176223	0.650163	0.0636247	0.870821	0.268541	0.484751	0.51563	0.155364	0.476173	0.195055	-0.449124	0.225231	-0.113331	0.77158	0.905787	0.000769955	0.439979	0.235974	-0.110072	0.778015
LOC_010723	AFLA_008720|AFLA_008730|AFLA_008740	conserved_hypothetical_protein	black	-0.221424	0.566944	0.13795	0.72339	0.182193	0.638954	0.310103	0.416722	0.365459	0.333456	-0.148034	0.703881	-0.209689	0.588169	-0.695089	0.0376593	0.354749	0.348875	-0.513561	0.157317	0.369025	0.3284	0.184082	0.635421	0.109743	0.778664	0.193433	0.618022	0.22706	0.556852	0.174099	0.654165	0.0242482	0.950626	0.475173	0.196128	-0.313455	0.411434	-0.516319	0.154716	0.787429	0.0117615	0.0783377	0.841226	0.215468	0.577682
LOC_005701	AFLA_132330	nucleosome_remodeling_complex_ATPase_subunit_(Snf2h)%2C_putative	black	-0.220848	0.56798	0.269374	0.483344	0.20079	0.604449	0.203876	0.598785	0.0988614	0.800234	-0.353349	0.350915	-0.519523	0.151727	-0.633329	0.067088	0.0339571	0.93089	-0.458011	0.215051	-0.158117	0.684522	0.525285	0.146435	-0.016086	0.967237	0.262098	0.495688	0.173725	0.654871	0.451385	0.222617	0.301737	0.430054	0.22909	0.553234	-0.821567	0.00660475	-0.173213	0.655838	0.861595	0.00282901	0.414783	0.266974	0.42533	0.25375
LOC_006504	AFLA_068160|AFLA_068170	4-hydroxyphenylpyruvate_dioxygenase%2C_putative	black	-0.21884	0.571593	0.222959	0.564189	0.247072	0.521576	0.0332381	0.93235	0.010121	0.979383	-0.246874	0.52192	-0.646625	0.0598324	-0.38725	0.303156	-0.153259	0.693829	-0.324913	0.393591	-0.519562	0.15169	0.650614	0.0577566	-0.0529435	0.892396	0.37308	0.322696	-0.0500015	0.89835	0.207583	0.592007	0.492166	0.178347	0.165616	0.670227	-0.785913	0.0120385	-0.106678	0.784729	0.682403	0.0428368	0.440587	0.235252	0.19633	0.612665
LOC_002599	AFLA_014470|AFLA_014480	oxidoreductase%2C_short-chain_dehydrogenase/reductase_family%2C_putative	black	-0.218141	0.572853	0.203365	0.599722	0.0258243	0.94742	0.311783	0.41407	0.370756	0.325958	-0.0951609	0.807597	-0.206926	0.593207	-0.663928	0.0511614	0.523645	0.14793	-0.388988	0.300802	0.196507	0.612339	0.126474	0.745759	-0.193023	0.618783	0.404062	0.28078	0.41048	0.272472	0.127007	0.744717	0.28441	0.458252	0.638471	0.0642201	-0.366189	0.332418	-0.215881	0.576935	0.878329	0.00183301	0.429219	0.248963	-0.0310997	0.936695
LOC_003969	AFLA_110340	conserved_hypothetical_protein	black	-0.218132	0.57287	0.22841	0.554445	0.180578	0.641979	0.259064	0.500871	0.143008	0.713587	-0.239161	0.535414	-0.41914	0.261467	-0.383182	0.308703	0.137252	0.724745	-0.413163	0.269036	-0.164706	0.671957	0.479938	0.191045	-0.061717	0.87467	0.316408	0.406802	-0.0086479	0.982384	0.19221	0.620289	0.470118	0.201601	0.478344	0.192737	-0.498315	0.172148	-0.270599	0.481279	0.887752	0.0013957	0.271772	0.479305	-0.0313565	0.936173
LOC_005910	AFLA_137730	conserved_hypothetical_protein	black	-0.217479	0.574047	0.259305	0.50046	0.2287	0.553928	0.11241	0.773398	0.132563	0.733867	-0.26589	0.489239	-0.636799	0.0651438	-0.363847	0.335755	-0.0272831	0.944454	-0.403879	0.281019	-0.347415	0.359628	0.48849	0.182112	-0.102423	0.79316	0.335178	0.377919	-0.259196	0.500646	0.326323	0.391422	0.518605	0.15258	0.227104	0.556773	-0.459785	0.213051	-0.181368	0.640498	0.734249	0.0242842	0.384472	0.306938	-0.11592	0.766479
LOC_003246	AFLA_020300	mitochondrial_inner_membrane_protease_subunit_Imp2%2C_putative	black	0.215802	0.577077	-0.238179	0.537143	-0.295892	0.439479	0.00278949	0.994317	0.0296793	0.939582	0.319818	0.401482	0.657221	0.0544202	0.406974	0.276994	0.250065	0.516377	0.329399	0.386706	0.496167	0.174299	-0.650753	0.0576852	-0.0377415	0.923205	-0.288591	0.451377	0.0503009	0.897744	-0.308322	0.419545	-0.345837	0.361963	-0.00110236	0.997754	0.880663	0.00171693	0.0996375	0.798692	-0.621383	0.0740578	-0.366993	0.331277	-0.401792	0.283749
LOC_009175	AFLA_051440	fructose-bisphosphate_aldolase%2C_putative	black	-0.209613	0.588308	0.293729	0.442989	0.0662839	0.865461	0.0890088	0.819866	-0.0567156	0.884769	-0.303265	0.427605	-0.434125	0.242994	-0.334251	0.379321	0.0688384	0.860316	-0.111645	0.774908	-0.523837	0.147754	0.530488	0.141751	-0.325119	0.393274	0.341755	0.368034	0.166934	0.667724	0.179317	0.644345	0.586399	0.0969928	0.29351	0.443345	-0.780533	0.0130568	0.102018	0.793964	0.742341	0.0219829	0.634425	0.0664701	0.0929938	0.811914
LOC_010382	AFLA_121250	conserved_hypothetical_protein	black	-0.204581	0.597494	0.132643	0.733712	0.409237	0.27407	0.0890192	0.819845	0.149958	0.700176	-0.156657	0.687316	-0.583262	0.0992374	-0.231785	0.548443	-0.21646	0.575888	-0.509474	0.161218	-0.23389	0.544714	0.537845	0.135279	0.296693	0.438182	0.309608	0.417507	-0.304719	0.42528	0.114962	0.768365	0.246354	0.522826	0.184152	0.635289	-0.466514	0.205555	-0.414473	0.267368	0.615984	0.0773498	-0.0880697	0.821742	0.0872866	0.823306
LOC_008328	AFLA_003420	ribosomal_N-lysine_methyltransferase%2C_putative	black	-0.196589	0.612188	0.202045	0.602143	0.197929	0.609715	0.230452	0.550811	0.139626	0.720137	-0.199649	0.606548	-0.335016	0.378163	-0.28811	0.452165	0.106405	0.785268	-0.373982	0.321433	-0.117264	0.763832	0.400055	0.286033	0.0267131	0.945613	0.310335	0.416357	0.0464221	0.905599	0.122361	0.753817	0.332621	0.381794	0.427708	0.250817	-0.490695	0.179848	-0.233472	0.545454	0.790836	0.0111547	0.133052	0.732915	0.0289499	0.941065
LOC_000927	AFLA_077740	acyl-CoA_dehydrogenase	black	0.196055	0.613173	-0.349416	0.356679	-0.155452	0.689625	0.00329543	0.993287	-0.247742	0.52041	0.234825	0.54306	0.470911	0.200737	0.300262	0.432424	-0.118926	0.760563	0.225999	0.558746	0.214131	0.580103	-0.0245931	0.949925	0.17683	0.64902	-0.454145	0.219449	-0.0593714	0.879404	-0.36813	0.329665	-0.183227	0.637019	-0.0336899	0.931432	0.478723	0.192334	-0.227267	0.556483	-0.53888	0.134383	-0.419748	0.260704	0.0644683	0.86912
LOC_002135	AFLA_027740|AFLA_027750|AFLA_027760	hypothetical_protein	black	-0.194746	0.615593	0.138947	0.721454	0.189316	0.625662	0.283261	0.460149	0.320108	0.40103	-0.142113	0.715318	-0.34894	0.357378	-0.741773	0.0221395	0.223464	0.563284	-0.584379	0.0984346	0.244556	0.525961	0.293033	0.444121	0.140468	0.718505	0.288284	0.45188	0.303087	0.42789	0.294045	0.442476	0.0725106	0.852928	0.392975	0.295438	-0.532666	0.139816	-0.379263	0.314094	0.800049	0.00962012	0.194793	0.615506	0.372391	0.323662
LOC_007537	AFLA_096690	exopolygalacturonase_precursor%2C_putative	black	-0.194443	0.616153	0.232433	0.547294	-0.00361852	0.992628	0.309973	0.416929	0.327489	0.389631	-0.142134	0.715277	-0.219805	0.569855	-0.525315	0.146407	0.495229	0.175243	-0.345292	0.362771	0.140038	0.719337	0.0969601	0.804015	-0.271253	0.480177	0.338344	0.373145	0.201871	0.602463	0.206371	0.594221	0.380612	0.312233	0.590908	0.0938222	-0.198809	0.608093	-0.16802	0.665663	0.835916	0.00499889	0.431991	0.245581	-0.240283	0.533444
LOC_003041	NA	NA	black	-0.193518	0.617865	0.239813	0.534268	0.117806	0.762766	0.193726	0.617479	-0.0885407	0.820801	-0.377822	0.316088	-0.297739	0.43649	-0.37485	0.320222	0.0389253	0.920802	-0.200682	0.604648	-0.265903	0.489216	0.557656	0.118736	-0.119211	0.760003	0.0909052	0.81608	0.125809	0.74706	0.240304	0.533407	0.381169	0.311466	0.275876	0.472425	-0.711913	0.0314438	-0.158106	0.684544	0.751755	0.0194928	0.34023	0.370316	0.31648	0.406688
LOC_005533	AFLA_060990|AFLA_061000	conserved_hypothetical_protein	black	-0.192992	0.618839	0.382152	0.310115	0.00102858	0.997905	0.254148	0.509318	0.0250578	0.948979	-0.451904	0.222019	-0.325777	0.392261	-0.493455	0.177037	0.241842	0.530709	-0.227852	0.555439	-0.18047	0.642182	0.336411	0.376056	-0.338032	0.373614	0.211269	0.585295	0.278343	0.468309	0.53103	0.141268	0.422337	0.257466	0.290973	0.44748	-0.72461	0.0272257	0.124471	0.749681	0.894094	0.00114595	0.619256	0.0753441	0.198489	0.608682
LOC_002290	AFLA_031920	hypothetical_protein	black	-0.191908	0.620849	0.204096	0.598382	0.217493	0.574023	0.25653	0.505219	0.0297957	0.939346	-0.310758	0.415688	-0.44745	0.227178	-0.351007	0.354341	-0.0230464	0.953071	-0.435581	0.241238	-0.200234	0.605471	0.604775	0.0844709	0.0322177	0.934423	0.173478	0.655337	-0.119423	0.759587	0.284997	0.457285	0.444019	0.231195	0.355547	0.347714	-0.546999	0.127476	-0.331577	0.383382	0.837216	0.00486815	0.183915	0.635732	0.122252	0.754032
LOC_010218	AFLA_117430	histidinol_dehydrogenase%2C_putative	black	-0.190314	0.623807	0.186404	0.631085	0.0596691	0.878803	0.316283	0.406998	0.189689	0.62497	-0.232586	0.547023	-0.0101397	0.979345	-0.48592	0.184771	0.398996	0.28743	-0.264705	0.491251	0.259975	0.499313	0.151852	0.696533	-0.0594035	0.87934	0.0897375	0.818411	0.322958	0.396611	0.124349	0.749919	0.0882014	0.821478	0.483504	0.187292	-0.346321	0.361245	-0.310998	0.415309	0.750475	0.01982	0.131185	0.736554	0.18221	0.638922
LOC_009313	AFLA_097090	conserved_hypothetical_protein	black	-0.186075	0.631699	0.205056	0.596624	0.216303	0.576173	0.26278	0.494526	0.0228138	0.953544	-0.318723	0.403187	-0.442089	0.233471	-0.345321	0.362728	-0.0313469	0.936193	-0.440736	0.235075	-0.190562	0.623346	0.602801	0.0857656	0.0418731	0.914821	0.162104	0.676911	-0.117688	0.762999	0.305179	0.424547	0.43301	0.244344	0.345168	0.362954	-0.551172	0.124009	-0.324707	0.393909	0.836286	0.00496147	0.172446	0.657285	0.138502	0.722318
LOC_004024	AFLA_111820|AFLA_111840	oxidoreductase%2C_short-chain_dehydrogenase/reductase_family	black	-0.183653	0.636223	0.104194	0.789648	0.135414	0.728317	0.302024	0.429593	0.287039	0.453924	-0.0367121	0.925295	-0.356522	0.346298	-0.615521	0.0776363	0.249834	0.516777	-0.541096	0.132477	0.0764785	0.844957	0.391746	0.297086	0.0411267	0.916335	0.423316	0.256248	0.299858	0.433075	0.107681	0.782742	0.324705	0.393913	0.59228	0.0928696	-0.504867	0.16568	-0.331172	0.384	0.85662	0.00318496	0.283262	0.460147	0.135484	0.728182
LOC_006120	AFLA_134040|AFLA_134050|AFLA_134060	Pol_II_transcription_elongation_factor_subunit_Cdc73%2C_putative	black	0.178096	0.64664	-0.22362	0.563004	-0.0335981	0.931619	-0.37601	0.318604	-0.131337	0.736259	0.349795	0.35612	0.192046	0.620592	0.676107	0.0455675	-0.323186	0.396259	0.401251	0.284459	-0.20427	0.598065	-0.327656	0.389375	0.118702	0.761005	-0.0343896	0.930011	-0.258273	0.502227	-0.439462	0.23659	-0.240545	0.532983	-0.424163	0.255195	0.473707	0.197706	0.305635	0.423819	-0.877949	0.00185244	-0.345878	0.361901	-0.299042	0.434388
LOC_007172	AFLA_095310	conserved_hypothetical_protein	black	-0.177558	0.64765	0.264382	0.4918	0.00737468	0.984977	0.0393008	0.92004	-0.22616	0.558459	-0.399256	0.287086	-0.172206	0.65774	-0.167256	0.667112	0.0537866	0.890691	0.152297	0.695678	-0.466509	0.205561	0.44363	0.231653	-0.364217	0.335228	-0.0123172	0.974911	0.0559606	0.886295	0.102127	0.793748	0.437992	0.238345	0.134628	0.729846	-0.577085	0.103748	0.0425054	0.913539	0.492509	0.177998	0.472253	0.199279	0.135278	0.728581
LOC_003077	NA	NA	black	-0.174328	0.653733	0.0986312	0.800692	0.00795949	0.983786	0.282601	0.461241	0.359517	0.341969	0.040896	0.916803	-0.267227	0.486974	-0.630176	0.0688859	0.445995	0.228876	-0.421268	0.2588	0.129535	0.739775	0.202434	0.601429	-0.172835	0.656552	0.437728	0.238661	0.308293	0.419591	0.0336529	0.931508	0.395258	0.292388	0.66414	0.0510604	-0.246549	0.522486	-0.266046	0.488975	0.771275	0.0149416	0.445275	0.229719	-0.145052	0.709635
LOC_005755	AFLA_133900	glucosyltransferase_(Die2)%2C_putative	black	0.172867	0.656491	-0.274226	0.475186	0.080195	0.837501	-0.214393	0.579628	0.094599	0.808716	0.337772	0.374006	0.104713	0.788619	0.310827	0.415579	-0.288017	0.452318	-0.0141632	0.971152	0.268377	0.485029	-0.372644	0.323307	0.416666	0.264587	-0.126071	0.746547	-0.307239	0.421265	-0.143449	0.712732	-0.500667	0.16981	-0.421909	0.258	0.583512	0.0990572	-0.0598287	0.878481	-0.737791	0.0232583	-0.56203	0.115255	-0.0735934	0.850752
LOC_001187	AFLA_084320|AFLA_084330	hypothetical_protein	black	0.172447	0.657284	-0.235315	0.542194	-0.182564	0.63826	-0.164474	0.672398	-0.152938	0.694446	0.182612	0.63817	0.645109	0.0606333	0.440201	0.23571	0.0257863	0.947498	0.501766	0.168723	0.317771	0.404672	-0.499192	0.171274	0.0485859	0.901216	-0.501924	0.168567	-0.0547017	0.88884	-0.381272	0.311324	-0.495528	0.174942	-0.292043	0.445733	0.694386	0.0379352	0.00797674	0.983751	-0.809888	0.00814612	-0.465911	0.206221	-0.0783682	0.841164
LOC_009961	AFLA_118140|AFLA_118160|AFLA_118170	SNARE_domain_protein	black	0.170104	0.661714	-0.218436	0.572321	0.0247326	0.949641	-0.0698325	0.858315	0.0751263	0.847672	0.236915	0.539369	0.176896	0.648897	0.335368	0.377631	-0.173691	0.654935	-0.0418711	0.914825	0.345988	0.361739	-0.358722	0.343115	0.331316	0.383781	-0.205768	0.595323	-0.354542	0.349175	-0.0414066	0.915768	-0.383413	0.308386	-0.269625	0.482921	0.666005	0.0501781	-0.101979	0.794041	-0.550245	0.124774	-0.5592	0.1175	-0.203399	0.59966
LOC_006617	AFLA_071190|AFLA_071200|AFLA_071210	vacuolar_ATP_synthase_subunit_G%2C_putative	black	-0.169868	0.662161	0.238	0.537457	-0.154329	0.691776	0.271106	0.480425	0.115968	0.766383	-0.168994	0.663816	-0.0698084	0.858364	-0.494876	0.175599	0.519502	0.151746	-0.0830359	0.83181	-0.0644737	0.869109	0.189076	0.626109	-0.466114	0.205996	0.315316	0.408513	0.53924	0.134072	0.0906065	0.816676	0.47368	0.197735	0.608983	0.0817524	-0.487207	0.183437	0.0819292	0.834026	0.797734	0.00999146	0.676253	0.0455028	-0.0319345	0.934999
LOC_005297	AFLA_055480	calcineurin_Ca2+-binding_regulatory_subunit_CnaB	black	-0.164979	0.671438	0.169929	0.662045	0.0225296	0.954123	0.227855	0.555434	0.323256	0.39615	0.00728159	0.985167	-0.253976	0.509616	-0.559746	0.117064	0.381597	0.310877	-0.367435	0.330649	0.0498332	0.89869	0.137089	0.725061	-0.12743	0.74389	0.568314	0.110363	0.575945	0.104594	0.0884341	0.821014	0.252678	0.511855	0.545069	0.129098	-0.569372	0.109552	0.0314605	0.935962	0.766911	0.0158897	0.458617	0.214367	0.0973879	0.803164
LOC_009258	AFLA_053460	hypothetical_protein	black	-0.164028	0.673246	0.234552	0.543543	0.0727978	0.852351	0.263959	0.492519	0.236677	0.539789	-0.14872	0.702559	-0.239926	0.534069	-0.306513	0.42242	0.295916	0.43944	-0.336785	0.375493	0.0138601	0.971769	0.153679	0.693024	-0.116672	0.764997	0.385104	0.306075	0.195065	0.615002	0.190663	0.623159	0.311142	0.415081	0.479857	0.191131	-0.361298	0.339406	-0.0432696	0.911989	0.779293	0.0132995	0.259305	0.50046	-0.123786	0.751023
LOC_008769	NA	NA	black	-0.162005	0.677099	0.182395	0.638575	0.27401	0.475548	0.215487	0.577648	0.0403269	0.917958	-0.291553	0.446533	-0.626609	0.070956	-0.427802	0.250701	-0.192254	0.620208	-0.578471	0.102725	-0.238651	0.536311	0.67101	0.0478582	0.149835	0.700412	0.231485	0.548977	-0.153415	0.69353	0.453504	0.220182	0.405126	0.279393	0.20082	0.604393	-0.663753	0.0512446	-0.284715	0.457749	0.791288	0.0110759	0.207302	0.592521	0.276084	0.472077
LOC_009650	AFLA_098990|AFLA_099000|AFLA_099010	phosphatidylinositol_transporter%2C_putative	black	-0.160762	0.67947	0.168528	0.664699	0.0430231	0.912489	0.343201	0.365878	0.292461	0.445053	-0.0752351	0.847453	-0.336505	0.375914	-0.562641	0.114774	0.339817	0.370934	-0.505804	0.164766	0.073774	0.850389	0.29038	0.448448	-0.113332	0.771578	0.444555	0.230564	0.290812	0.447742	0.233255	0.545837	0.424104	0.255269	0.62051	0.0745845	-0.419867	0.260555	-0.168039	0.665627	0.902095	0.000877545	0.40988	0.273243	-0.0451174	0.908243
LOC_009435	AFLA_100260	conserved_hypothetical_protein	black	-0.160069	0.680792	0.207845	0.59153	0.208406	0.590507	0.210636	0.586445	0.0563692	0.885469	-0.247531	0.520776	-0.571231	0.108136	-0.443472	0.231838	-0.100348	0.797281	-0.514485	0.156443	-0.267683	0.486202	0.603513	0.0852971	0.0669048	0.86421	0.36462	0.334652	0.103923	0.790186	0.399601	0.286632	0.407935	0.27575	0.267151	0.487103	-0.805343	0.00880641	-0.0990338	0.799892	0.827034	0.00595686	0.334713	0.378622	0.317917	0.404444
LOC_004016	AFLA_111490	hypothetical_protein	black	-0.150135	0.699834	0.256881	0.504616	-0.228414	0.554438	0.262607	0.494819	0.165531	0.670388	-0.125902	0.746879	0.0592833	0.879582	-0.425187	0.253926	0.64423	0.0611008	0.0128725	0.97378	0.0167849	0.965814	-0.0203455	0.958567	-0.545069	0.129098	0.351757	0.353242	0.651476	0.0573144	0.0505407	0.897258	0.400112	0.285957	0.624597	0.0721405	-0.385283	0.305832	0.225547	0.559555	0.731916	0.0249758	0.68731	0.040783	-0.137254	0.724741
LOC_010879	AFLA_012130	hypothetical_protein	black	-0.148541	0.702904	0.291497	0.446625	-0.160428	0.680108	0.244732	0.525654	0.0364839	0.925758	-0.308018	0.420028	-0.0199513	0.959369	-0.514516	0.156414	0.451389	0.222612	-0.0304137	0.938089	-0.00921189	0.981235	0.12254	0.753467	-0.436691	0.239903	0.164401	0.672537	0.600311	0.0874151	0.297362	0.4371	0.284833	0.457555	0.380772	0.312013	-0.602081	0.0862403	0.192717	0.619348	0.718511	0.0292023	0.652452	0.0568159	0.231116	0.549631
LOC_003343	AFLA_104260|AFLA_104270	Phosphotransferase_enzyme_family_protein	black	-0.146397	0.707037	0.336402	0.376069	0.00329567	0.993286	0.324162	0.39475	-0.0169837	0.965409	-0.529735	0.142423	-0.134956	0.729209	-0.40478	0.279844	0.228985	0.553421	-0.223401	0.563397	0.0872517	0.823376	0.229834	0.551909	-0.212408	0.583226	-0.114195	0.769878	0.0888016	0.820279	0.616212	0.0772094	0.218743	0.571768	0.196778	0.611839	-0.429769	0.24829	-0.0715119	0.854937	0.771006	0.0149989	0.308948	0.418552	0.222554	0.564916
LOC_008416	AFLA_005230|AFLA_005240	hypothetical_protein	black	-0.144309	0.71107	0.148935	0.702144	0.1785	0.645881	0.0374631	0.92377	-0.166537	0.668478	-0.283662	0.459488	-0.433145	0.244181	-0.283059	0.460484	-0.230957	0.549914	-0.18883	0.626566	-0.447643	0.226952	0.65023	0.0579546	0.000686994	0.9986	0.107531	0.78304	-0.00547584	0.988845	0.197145	0.611161	0.353285	0.351009	0.0471825	0.904059	-0.746892	0.0207546	-0.110778	0.77662	0.493835	0.176651	0.300084	0.432711	0.404063	0.280778
LOC_010574	AFLA_010310	2%2C4-dihydroxyhept-2-ene-1%2C7-dioic_acid_aldolase	black	-0.142574	0.714426	0.319297	0.402292	-0.147461	0.704986	0.32151	0.398853	-0.0107445	0.978114	-0.472682	0.198815	0.105873	0.786323	-0.298722	0.434904	0.472541	0.198967	0.0206006	0.958048	0.145733	0.70832	0.0362729	0.926187	-0.456598	0.216653	-0.205204	0.596354	0.0732666	0.851408	0.396	0.2914	0.29286	0.444403	0.33563	0.377236	-0.0842711	0.829337	-0.0699816	0.858015	0.662496	0.0518464	0.372333	0.323743	-0.121858	0.754803
LOC_010845	AFLA_011270	zinc-containing_alcohol_dehydrogenase%2C_putative	black	-0.139149	0.721063	0.143175	0.713263	0.0535525	0.891164	0.390986	0.298108	0.270294	0.481793	-0.182906	0.637619	-0.192503	0.619746	-0.677821	0.0448135	0.338127	0.373472	-0.531752	0.140626	0.361474	0.339153	0.206134	0.594654	0.0189299	0.961448	0.150717	0.698715	0.293388	0.443543	0.391436	0.297502	0.135477	0.728195	0.467851	0.204084	-0.342079	0.36755	-0.332405	0.382124	0.814957	0.00745009	0.219621	0.570188	0.236848	0.539488
LOC_010021	AFLA_119580|AFLA_119590	histone-like_transcription_factor%2C_putative	black	0.138657	0.722016	-0.156406	0.687796	-0.129837	0.739186	-0.132639	0.73372	-0.205366	0.596059	0.0176398	0.964074	0.635489	0.0658738	0.437197	0.239297	-0.00992638	0.97978	0.492789	0.177713	0.320695	0.400119	-0.446122	0.228728	0.0738361	0.850264	-0.610467	0.0808064	-0.121465	0.755576	-0.250301	0.515968	-0.535432	0.137383	-0.355918	0.347175	0.602244	0.086133	-0.0350785	0.928612	-0.713812	0.0307876	-0.52455	0.147104	0.0301685	0.938588
LOC_003797	AFLA_106190	cytochrome_P450%2C_putative	black	-0.135734	0.727696	0.093162	0.811579	0.171664	0.658763	0.331881	0.382921	0.245144	0.524934	-0.178079	0.646672	-0.100508	0.796963	-0.496781	0.173682	0.209748	0.588061	-0.493788	0.176699	0.429762	0.248299	0.160748	0.679496	0.239223	0.535305	0.0241049	0.950918	0.146011	0.707783	0.26128	0.497084	-0.0941123	0.809686	0.339893	0.37082	-0.238019	0.537425	-0.474178	0.197198	0.646199	0.0600563	-0.143178	0.713256	0.303827	0.426707
LOC_004155	AFLA_038720	geranylgeranyl_diphosphate_synthase%2C_putative	black	-0.135519	0.728113	0.183474	0.636557	0.0195264	0.960234	0.25847	0.501889	0.293062	0.444075	0.00118176	0.997593	-0.270654	0.481187	-0.324007	0.394989	0.33498	0.378218	-0.367294	0.33085	-0.020654	0.957939	0.135217	0.7287	-0.152723	0.694858	0.558914	0.117728	0.318554	0.403449	0.105382	0.787294	0.39649	0.290749	0.580721	0.101078	-0.366132	0.3325	0.0530827	0.892114	0.769217	0.0153839	0.370042	0.326964	-0.209824	0.587923
LOC_004852	AFLA_046840	conserved_hypothetical_protein	black	0.133443	0.732153	-0.0846063	0.828666	-0.135359	0.728425	0.576831	0.103936	0.0259916	0.94708	0.0153698	0.968695	-0.0170651	0.965244	-0.304492	0.425644	0.0980562	0.801835	-0.63829	0.0643197	0.406542	0.277553	0.32951	0.386537	0.198381	0.608882	0.0667576	0.864507	0.346568	0.36088	0.479211	0.191816	0.266856	0.487601	0.554386	0.121378	-0.21895	0.571396	-0.134038	0.730996	0.668288	0.0491112	0.0115673	0.976438	0.248126	0.519743
LOC_009557	AFLA_103600	conserved_hypothetical_protein	black	0.133054	0.732912	-0.304227	0.426066	-0.0137481	0.971997	-0.308315	0.419556	0.114801	0.768683	0.491357	0.179171	0.290335	0.448522	0.453635	0.220032	-0.0757491	0.846421	0.285026	0.457237	0.144502	0.710697	-0.49306	0.177437	0.18835	0.627459	-0.0199536	0.959364	-0.205633	0.59557	-0.60932	0.0815365	-0.385256	0.305869	-0.222568	0.564891	0.747465	0.0206031	-0.0116145	0.976342	-0.845052	0.00412941	-0.462984	0.209468	-0.401273	0.284431
LOC_005025	AFLA_058200|AFLA_058210|AFLA_058220	conserved_hypothetical_protein	black	-0.125826	0.747028	0.0472516	0.903919	0.0197753	0.959727	0.358544	0.343372	0.420498	0.259764	0.07589	0.846138	-0.100248	0.79748	-0.606672	0.0832386	0.475165	0.196136	-0.501496	0.168989	0.430577	0.247303	0.0378114	0.923063	0.0221265	0.954943	0.351394	0.353774	0.405087	0.279444	0.0724693	0.853011	0.119944	0.758562	0.647123	0.0595705	-0.146916	0.706036	-0.325525	0.39265	0.716154	0.0299907	0.169056	0.663699	-0.00853629	0.982611
LOC_001462	AFLA_025020	peptidyl-prolyl_cis-trans_isomerase%2C_putative	black	0.121678	0.755157	-0.104716	0.788614	-0.0437584	0.910998	-0.290727	0.447881	-0.348433	0.358125	-0.05846	0.881245	0.387843	0.302352	0.59619	0.0901886	-0.285292	0.456798	0.563287	0.114266	-0.0855112	0.826856	-0.242345	0.529827	0.0364126	0.925903	-0.567284	0.111156	-0.394764	0.293046	-0.211747	0.584426	-0.354071	0.349862	-0.568009	0.110597	0.456637	0.216608	0.0830866	0.831708	-0.795256	0.0103995	-0.425364	0.253708	-0.0221746	0.954845
LOC_009031	AFLA_054330	conserved_hypothetical_protein	black	0.121523	0.755462	-0.267413	0.486658	0.04544	0.90759	-0.297179	0.437396	-0.14737	0.70516	0.22132	0.567132	0.181226	0.640765	0.244368	0.52629	-0.334548	0.378873	0.244804	0.525528	0.0132678	0.972975	-0.119499	0.759438	0.284157	0.45867	-0.272332	0.478364	-0.135863	0.727445	-0.320682	0.400138	-0.423863	0.255568	-0.455587	0.217802	0.254545	0.508634	-0.0732912	0.851359	-0.756179	0.0183903	-0.384024	0.30755	0.24069	0.532728
LOC_000915	AFLA_077510	O-methyltransferase%2C_putative	black	0.11846	0.76148	-0.183014	0.637418	-0.00581577	0.988153	-0.432476	0.244992	-0.128228	0.742329	0.30843	0.419374	0.109966	0.778224	0.518665	0.152523	-0.311211	0.414972	0.427863	0.250626	-0.300839	0.431496	-0.25133	0.514185	0.0634925	0.871088	0.0203273	0.958604	-0.153146	0.694047	-0.457258	0.215904	-0.226155	0.558468	-0.448535	0.225915	0.26917	0.48369	0.309464	0.417734	-0.823096	0.00641893	-0.189135	0.625998	-0.154994	0.690501
LOC_008864	AFLA_050270	conserved_lysine-rich_protein%2C_putative	black	0.114004	0.770253	-0.322393	0.397485	0.213611	0.581045	-0.30825	0.41966	0.0778296	0.842245	0.428309	0.250079	-0.163804	0.673673	0.139725	0.719944	-0.477562	0.193571	-0.129512	0.73982	-0.015906	0.967603	-0.032527	0.933795	0.542222	0.131514	0.125806	0.747066	-0.154879	0.690722	-0.298766	0.434833	-0.394961	0.292783	-0.394348	0.293602	0.12349	0.751604	-0.106062	0.785947	-0.643303	0.0615964	-0.430803	0.247028	0.218402	0.572384
LOC_008080	AFLA_127460	SNF7_family_protein	black	-0.112608	0.773007	0.0692335	0.859521	0.198131	0.609342	0.380941	0.31178	0.159304	0.682253	-0.183486	0.636534	-0.31903	0.402708	-0.520974	0.150384	0.0327607	0.93332	-0.655153	0.0554511	0.236117	0.540777	0.460537	0.212206	0.275397	0.473226	0.0957225	0.806478	0.0427916	0.912959	0.378192	0.315576	0.159754	0.681395	0.385903	0.304988	-0.402336	0.283037	-0.488959	0.181629	0.781336	0.0129014	-0.0377032	0.923283	0.333272	0.380806
LOC_007008	AFLA_090740	conserved_hypothetical_protein	black	-0.108531	0.781061	0.229212	0.553017	-0.140682	0.718089	0.302315	0.429128	0.0457836	0.906893	-0.163766	0.673746	-0.301559	0.430339	-0.409642	0.273548	0.306384	0.422626	-0.248536	0.51903	-0.249449	0.517445	0.382549	0.30957	-0.427275	0.251349	0.404648	0.280016	0.35501	0.348494	0.296892	0.437859	0.702941	0.034668	0.571839	0.107674	-0.551165	0.124015	0.183432	0.636635	0.858062	0.0030788	0.747825	0.0205082	-0.110125	0.777911
LOC_010855	AFLA_011550	tannase%2C_putative	black	0.107839	0.782429	-0.0712801	0.855403	-0.146123	0.707567	-0.320826	0.399915	-0.13251	0.733971	0.10214	0.793722	0.27432	0.475029	0.218124	0.572885	-0.0754132	0.847096	0.472683	0.198813	-0.0418897	0.914788	-0.402274	0.283117	-0.10454	0.788963	-0.167084	0.667439	0.161052	0.678918	-0.144208	0.711266	-0.378843	0.314674	-0.486208	0.184472	0.143323	0.712976	0.402437	0.282903	-0.693686	0.038211	0.0197224	0.959835	0.141473	0.716557
LOC_000752	AFLA_073670	conserved_hypothetical_protein	black	0.101773	0.79445	-0.0961727	0.805582	-0.150535	0.699065	0.607739	0.0825501	0.065571	0.866898	0.0359872	0.926767	-0.0217294	0.955751	-0.430998	0.246789	0.188767	0.626684	-0.659797	0.0531533	0.431316	0.246402	0.37497	0.320054	0.148395	0.703184	0.0890645	0.819754	0.40183	0.2837	0.418599	0.262149	0.329777	0.386128	0.670034	0.0483049	-0.226088	0.558589	-0.229747	0.552065	0.750445	0.0198276	0.0949231	0.80807	0.236484	0.54013
LOC_000129	AFLA_075050	COMPASS_complex_subunit_Sdc1%2C_putative	black	-0.0968387	0.804257	0.0385735	0.921516	0.015741	0.967939	0.418328	0.26249	0.268894	0.484154	0.0164273	0.966542	-0.233197	0.545941	-0.598811	0.0884186	0.310639	0.415876	-0.587479	0.0962279	0.241506	0.531297	0.333223	0.380881	0.0307147	0.937478	0.34345	0.365507	0.355363	0.347981	0.193071	0.618693	0.343908	0.364825	0.675733	0.0457331	-0.348013	0.358745	-0.308869	0.418678	0.842435	0.00436688	0.264597	0.491433	0.0915932	0.814707
LOC_006717	AFLA_065990|AFLA_066000	RNA_helicase/RNAse_III%2C_putative	black	-0.0950706	0.807777	0.180082	0.64291	0.0478181	0.902771	0.215114	0.578322	0.241565	0.531194	-0.0909514	0.815988	-0.179275	0.644424	-0.156528	0.687563	0.239109	0.535506	-0.297081	0.437554	0.0996218	0.798723	-0.0119975	0.975562	-0.0756058	0.846709	0.284379	0.458303	0.0182445	0.962843	0.221817	0.566239	0.207457	0.592239	0.333189	0.380933	-0.0728179	0.852311	-0.0139294	0.971628	0.54047	0.133013	0.123212	0.752149	-0.265014	0.490726
LOC_000935	AFLA_077910|AFLA_077920	alpha-1%2C3-glucanase%2C_putative	black	0.0946732	0.808568	-0.0124452	0.97465	-0.0242032	0.950718	0.476847	0.194333	-0.252251	0.512594	-0.187174	0.62965	-0.339187	0.371878	-0.219302	0.570761	-0.272385	0.478276	-0.611487	0.0801601	-0.120603	0.757268	0.808018	0.00841358	0.166626	0.668309	0.0245307	0.950051	0.0555944	0.887035	0.600498	0.0872909	0.582301	0.0999308	0.371109	0.325461	-0.586801	0.0967077	-0.104767	0.788514	0.744437	0.0214113	0.173013	0.656216	0.381335	0.311237
LOC_001241	AFLA_085700	arsenate_reductase_(Arc2)%2C_putative	black	-0.0921932	0.813511	0.172219	0.657714	-0.117417	0.763532	0.418889	0.261783	0.07312	0.851703	-0.160557	0.679862	-0.0996158	0.798735	-0.404986	0.279576	0.369607	0.327578	-0.312706	0.412614	0.03789	0.922903	0.319804	0.401504	-0.245045	0.525108	0.264872	0.490967	0.433011	0.244343	0.247641	0.520586	0.492903	0.177597	0.659644	0.0532279	-0.463565	0.208822	-0.0091444	0.981372	0.887642	0.00140033	0.450229	0.223951	0.0251165	0.94886
LOC_008913	AFLA_051520	conserved_hypothetical_protein	black	-0.0779261	0.842051	0.117758	0.762861	0.177848	0.647106	0.280528	0.464676	-0.182708	0.63799	-0.383884	0.307742	-0.457377	0.215769	-0.374479	0.320739	-0.283745	0.45935	-0.494817	0.175659	-0.185829	0.632158	0.772104	0.0147658	0.164096	0.673118	-0.0839752	0.829929	-0.154363	0.691712	0.556202	0.119906	0.376848	0.317439	0.115028	0.768236	-0.646254	0.0600277	-0.316507	0.406647	0.689595	0.0398489	0.141176	0.717133	0.490944	0.179593
LOC_005001	AFLA_057660	conserved_hypothetical_protein	black	-0.077854	0.842196	0.154734	0.691	-0.140845	0.717773	0.202331	0.601618	-0.10837	0.781379	-0.252102	0.512851	-0.185546	0.632685	-0.398592	0.287963	0.175518	0.65149	-0.0871077	0.823664	-0.192439	0.619865	0.383852	0.307785	-0.383027	0.308915	0.00993824	0.979756	0.145816	0.708159	0.31041	0.416238	0.517694	0.153429	0.282621	0.461209	-0.369223	0.32812	0.00875258	0.982171	0.53953	0.133822	0.612332	0.0796275	0.0661607	0.865709
LOC_002493	NA	NA	black	-0.0705153	0.856941	-0.0433292	0.911868	-0.0329614	0.932912	0.403299	0.281776	0.33842	0.37303	0.120775	0.756931	-0.101519	0.794956	-0.648858	0.0586644	0.407108	0.27682	-0.54841	0.126297	0.427598	0.250952	0.173966	0.654416	0.0447621	0.908963	0.273859	0.475801	0.400472	0.285483	0.0940885	0.809733	0.205799	0.595266	0.676207	0.0455232	-0.134864	0.729388	-0.388985	0.300806	0.68574	0.0414328	0.20125	0.603604	0.0642012	0.869659
LOC_007304	AFLA_090560	conserved_hypothetical_protein	black	-0.0648889	0.868272	0.169603	0.662662	0.0791188	0.839659	0.278679	0.46775	-0.240849	0.53245	-0.411457	0.271219	-0.405124	0.279396	-0.352736	0.35181	-0.218427	0.572337	-0.382719	0.309336	-0.273392	0.476585	0.738917	0.0229382	0.00911725	0.981428	-0.0334796	0.93186	0.0217133	0.955783	0.582314	0.0999216	0.448566	0.225878	0.134912	0.729295	-0.767119	0.0158436	-0.0960071	0.805912	0.717749	0.0294559	0.323012	0.396526	0.501838	0.168652
LOC_004975	AFLA_057070	conserved_hypothetical_protein	black	0.0604765	0.877173	0.0246367	0.949836	-0.0864101	0.825059	0.417785	0.263174	-0.193304	0.618262	-0.11428	0.76971	-0.110263	0.777638	0.0576915	0.882797	-0.0479415	0.902521	-0.332535	0.381925	-0.137685	0.723904	0.539857	0.133541	-0.0191766	0.960946	0.075476	0.84697	0.0210111	0.957212	0.259412	0.500276	0.600107	0.0875514	0.509611	0.161086	-0.283297	0.460091	-0.0272233	0.944575	0.647462	0.059393	0.10772	0.782665	-0.0621797	0.873736
LOC_004528	NA	NA	black	-0.0541245	0.890007	0.121507	0.755493	-0.186861	0.630234	0.435109	0.241807	0.200052	0.605806	-0.0444531	0.90959	-0.0874088	0.823062	-0.467123	0.204883	0.479414	0.191601	-0.367658	0.330334	0.194997	0.615128	0.149598	0.700867	-0.294148	0.442308	0.291765	0.446188	0.389039	0.300734	0.278867	0.467436	0.487884	0.182737	0.693527	0.0382738	-0.187895	0.628306	-0.0206151	0.958018	0.804352	0.00895509	0.496071	0.174395	-0.178066	0.646695
LOC_002368	AFLA_034070	mitochondrial_carrier_protein%2C_putative	black	0.0436234	0.911272	0.0940246	0.80986	-0.313079	0.412027	0.536272	0.136648	-0.105087	0.78788	-0.173383	0.655515	0.0312471	0.936396	-0.386964	0.303545	0.338971	0.372204	-0.296776	0.438047	0.107841	0.782427	0.373998	0.321411	-0.321381	0.399054	0.0611236	0.875867	0.504345	0.16619	0.448546	0.225902	0.587486	0.0962224	0.65288	0.0565983	-0.396173	0.291169	0.0997624	0.798444	0.822235	0.00652316	0.546792	0.127649	0.11508	0.768134
LOC_005250	AFLA_063590	pentachlorophenol_4-monooxygenase%2C_putative	black	-0.0426405	0.913265	0.152961	0.694401	-0.322006	0.398085	0.322495	0.397327	0.142886	0.713823	-0.0134369	0.972631	0.020654	0.957939	-0.463205	0.209223	0.574648	0.105561	-0.11255	0.773122	0.0724406	0.853069	0.0172639	0.964839	-0.513705	0.15718	0.356904	0.345744	0.674934	0.0460883	0.187145	0.629703	0.475591	0.195679	0.627649	0.0703484	-0.313933	0.410683	0.287533	0.453113	0.666343	0.0500192	0.755958	0.0184443	-0.12394	0.750721
LOC_007638	AFLA_125120	DUF427_domain_protein	black	-0.0393014	0.920039	0.058227	0.881715	-0.15296	0.694405	0.45134	0.222668	0.237234	0.538807	-0.000171443	0.999651	0.0530477	0.892185	-0.536385	0.13655	0.489878	0.180685	-0.401245	0.284468	0.414515	0.267314	0.0653762	0.86729	-0.105086	0.78788	0.231406	0.549117	0.588495	0.0955112	0.221803	0.566264	0.201079	0.603918	0.659784	0.0531596	-0.244221	0.526547	-0.102903	0.792208	0.735325	0.0239695	0.294473	0.441781	0.106464	0.785151
LOC_000872	NA	NA	black	-0.0385045	0.921656	-0.00793938	0.983827	-0.160076	0.68078	0.393269	0.295044	0.298559	0.435167	0.197805	0.609943	-0.0499374	0.89848	-0.507747	0.162882	0.487683	0.182945	-0.415463	0.266111	0.252185	0.512707	0.121991	0.754543	-0.143088	0.713432	0.481132	0.189784	0.627873	0.0702179	0.00218497	0.995549	0.374899	0.320153	0.795459	0.0103656	-0.24888	0.518433	-0.0516572	0.894999	0.717132	0.0296619	0.411414	0.271273	-0.0794174	0.83906
LOC_007189	AFLA_095590|AFLA_095600	Hsp90_binding_co-chaperone_(Sba1)%2C_putative	black	-0.0356231	0.927506	0.0177453	0.963859	-0.0154603	0.968511	0.426573	0.252214	0.212738	0.582627	-0.0875803	0.822719	0.0642314	0.869598	-0.547309	0.127216	0.318254	0.403917	-0.479293	0.191729	0.578627	0.102611	0.0741987	0.849535	0.160251	0.680445	-0.0113324	0.976916	0.398172	0.288519	0.320822	0.399921	-0.0854666	0.826945	0.427234	0.2514	-0.183024	0.637398	-0.336996	0.375174	0.601504	0.0866221	-0.0301589	0.938607	0.357174	0.345354
LOC_001950	AFLA_023130	hypothetical_protein	black	0.03518	0.928406	-0.0444253	0.909646	-0.0187439	0.961826	0.515661	0.155334	0.121538	0.755432	-0.000803737	0.998363	-0.192498	0.619754	-0.494625	0.175853	0.0994679	0.799029	-0.711425	0.0316139	0.330944	0.384347	0.422543	0.25721	0.220517	0.568575	0.18525	0.633238	0.338518	0.372884	0.429333	0.248824	0.276968	0.4706	0.561263	0.11586	-0.375337	0.319543	-0.257893	0.502879	0.772619	0.0146573	0.093347	0.81121	0.317028	0.405831
LOC_009829	AFLA_103480	MAP_kinase_kinase_Ste7	black	-0.033049	0.932734	-0.0873301	0.823219	0.066893	0.864234	-0.384184	0.307331	0.291867	0.446021	0.302544	0.428759	0.283986	0.458952	0.313807	0.410882	0.171841	0.658429	0.402928	0.282261	0.203939	0.59867	-0.735913	0.0237986	0.0202493	0.958763	0.0118757	0.97581	-0.215409	0.577789	-0.588673	0.095386	-0.528377	0.143641	-0.273908	0.475719	0.744296	0.0214495	-0.0246932	0.949721	-0.72071	0.0284791	-0.375685	0.319057	-0.501923	0.168568
LOC_010630	AFLA_011470|AFLA_011480	conserved_hypothetical_protein	black	0.0319286	0.935011	-0.0659067	0.866221	0.0494129	0.899542	-0.496032	0.174435	-0.0996418	0.798683	0.191101	0.622346	-0.0178812	0.963583	0.410081	0.272984	-0.286087	0.45549	0.459706	0.21314	-0.42433	0.254988	-0.224523	0.561387	-0.0364368	0.925854	0.0814324	0.835021	-0.165652	0.670158	-0.39493	0.292824	-0.190404	0.62364	-0.509668	0.16103	0.108163	0.781788	0.34664	0.360773	-0.723747	0.0275	-0.0299336	0.939065	-0.128484	0.74183
LOC_003501	AFLA_108280	conserved_hypothetical_protein	black	0.0304409	0.938034	-0.147599	0.70472	0.19477	0.615549	-0.348678	0.357765	-0.13679	0.725643	-0.0271405	0.944744	0.163661	0.673944	0.267098	0.487192	-0.368985	0.328456	0.289186	0.450402	0.0860791	0.82572	-0.189032	0.62619	0.332842	0.381459	-0.527817	0.144144	-0.49729	0.173172	-0.191925	0.620817	-0.602357	0.0860583	-0.675138	0.0459975	0.400866	0.284965	-0.289529	0.44984	-0.77654	0.0138489	-0.592961	0.0923994	0.224319	0.561751
LOC_001721	AFLA_032150|AFLA_032160	C6_finger_domain_protein%2C_putative	black	-0.0187528	0.961808	0.176096	0.650403	-0.156376	0.687853	0.469078	0.202737	-0.100012	0.797947	-0.408007	0.275658	0.0951124	0.807693	-0.30684	0.4219	0.275422	0.473183	-0.229609	0.55231	0.280489	0.464742	0.22087	0.567941	-0.194938	0.615237	-0.292406	0.445142	0.100112	0.797749	0.569638	0.109348	0.272558	0.477984	0.35079	0.354659	-0.137415	0.724428	-0.153621	0.693135	0.677546	0.0449337	0.194973	0.615172	0.131605	0.735736
LOC_001511	AFLA_026190	signal_recognition_particle_protein%2C_putative	black	0.0128018	0.973924	-0.115005	0.76828	0.000487888	0.999006	-0.35419	0.349688	0.200607	0.604786	0.307155	0.421399	0.296497	0.438499	0.388209	0.301856	0.131628	0.73569	0.428922	0.249326	0.13322	0.732587	-0.661666	0.0522463	-0.037666	0.923358	-0.0341621	0.930473	-0.264097	0.492283	-0.562497	0.114887	-0.396639	0.290551	-0.247907	0.520124	0.784537	0.0122937	0.0203933	0.95847	-0.736105	0.023743	-0.322589	0.397181	-0.567059	0.11133
LOC_002246	AFLA_030800	conserved_hypothetical_protein	black	0.00517799	0.989452	-0.0834778	0.830925	0.164722	0.671926	-0.432974	0.244387	0.104016	0.790002	0.267952	0.485747	-0.0356881	0.927374	0.229524	0.552462	-0.237119	0.53901	0.219776	0.569908	-0.155988	0.688597	-0.317968	0.404363	0.226796	0.557323	0.237003	0.539214	0.0671897	0.863636	-0.375477	0.319347	-0.463999	0.208339	-0.450026	0.224186	-0.0341731	0.930451	0.250535	0.515563	-0.603801	0.0851078	-0.218176	0.57279	0.115453	0.767399
LOC_000768	AFLA_074210	conserved_hypothetical_protein	black	-0.00451153	0.990809	0.201651	0.602868	-0.167465	0.666716	0.448614	0.225823	-0.124885	0.74887	-0.409857	0.273272	0.0112093	0.977167	-0.256166	0.505844	0.219755	0.569945	-0.23535	0.542131	0.163173	0.674874	0.25315	0.51104	-0.23848	0.536612	-0.217527	0.573962	0.07183	0.854297	0.630843	0.068503	0.366727	0.331654	0.321562	0.398773	-0.191724	0.621191	-0.0310514	0.936794	0.687829	0.0405694	0.282155	0.461979	0.0761439	0.845628
LOC_003018	AFLA_014870	hypothetical_protein	black	0.00391685	0.992021	0.10608	0.785911	-0.382004	0.310318	0.355202	0.348215	0.109299	0.779542	0.0509652	0.896399	0.138332	0.722647	-0.369485	0.327749	0.597602	0.0892329	-0.0707711	0.856427	0.111277	0.775635	-0.0208652	0.957509	-0.505421	0.16514	0.352262	0.352503	0.766995	0.0158711	0.112499	0.773221	0.4662	0.205901	0.690222	0.0395949	-0.272227	0.47854	0.343164	0.365932	0.623004	0.0730868	0.70306	0.0346239	-0.139958	0.719493
LOC_007118	AFLA_093830	AMP_dependent_ligase/synthetase%2C_putative	black	-0.00249891	0.994909	0.120552	0.757368	-0.178296	0.646263	0.316258	0.407037	-0.165262	0.670899	-0.131663	0.735623	-0.220261	0.569036	-0.273885	0.475758	0.0854824	0.826914	-0.228024	0.555133	-0.313783	0.410919	0.542764	0.131052	-0.281677	0.462771	0.294916	0.441061	0.456918	0.216289	0.301567	0.430326	0.666013	0.050174	0.484565	0.186182	-0.708489	0.0326502	0.262556	0.494906	0.729746	0.0256309	0.633162	0.0671827	0.177607	0.647558
LOC_007805	AFLA_128590	CCR4-NOT_core_complex_subunit_Not4%2C_putative	black	0.00191791	0.996093	-0.184203	0.635194	0.253405	0.5106	-0.468279	0.203614	0.061652	0.874801	0.241527	0.531261	0.0996432	0.798681	0.396921	0.290177	-0.310504	0.416089	0.299021	0.434422	-0.0117899	0.975985	-0.342735	0.366572	0.360468	0.340599	-0.138451	0.722417	-0.423629	0.255858	-0.536735	0.136245	-0.591737	0.0932462	-0.550253	0.124767	0.461807	0.210783	-0.178949	0.645038	-0.848511	0.00382926	-0.618176	0.0760027	-0.0707517	0.856466
LOC_009364	AFLA_098640	isoflavone_reductase_family_protein	blue	-0.99007	3.18e-07	0.959608	4.19e-05	0.860342	0.00291591	-0.808971	0.00827646	0.782631	0.0126532	-0.803425	0.00909557	-0.71046	0.0319521	-0.719147	0.028992	0.578928	0.102389	0.509883	0.160825	-0.509935	0.160774	-0.492014	0.178501	-0.519112	0.152108	0.448545	0.225903	-0.506267	0.164317	-0.377513	0.316517	-0.489486	0.181087	-0.513104	0.15775	-0.508699	0.161963	-0.421575	0.258417	0.453322	0.22039	0.419224	0.261362	-0.2905	0.448253
LOC_008673	AFLA_004750	RNA_polymerase_III_transcription_factor_subunit%2C_putative	blue	-0.989808	3.48e-07	0.949532	9.05e-05	0.876692	0.00191759	-0.80403	0.00900365	0.79816	0.00992239	-0.788198	0.0116227	-0.734225	0.0242911	-0.733343	0.0245513	0.564029	0.113685	0.472683	0.198813	-0.50142	0.169064	-0.476792	0.194392	-0.487077	0.183571	0.468088	0.203823	-0.510899	0.159851	-0.375204	0.319728	-0.492903	0.177597	-0.506119	0.16446	-0.516866	0.154203	-0.44261	0.232856	0.463859	0.208494	0.402796	0.282434	-0.27967	0.466101
LOC_010309	AFLA_119540	phosphomevalonate_kinase	blue	-0.985025	1.33e-06	0.910949	0.000635424	0.847679	0.00390004	-0.877298	0.00188598	0.830584	0.0055602	-0.675209	0.0459661	-0.631631	0.0680529	-0.596092	0.0902556	0.628133	0.0700666	0.611856	0.0799274	-0.5195	0.151748	-0.610706	0.0806547	-0.537531	0.135552	0.511321	0.159448	-0.520165	0.151131	-0.603018	0.0856225	-0.513922	0.156975	-0.47519	0.19611	-0.344183	0.364416	-0.407996	0.275672	0.315131	0.408802	0.356866	0.345799	-0.474519	0.196831
LOC_008856	AFLA_050060	sterol_o-acyltransferase_(APE2)%2C_putative	blue	-0.982059	2.5e-06	0.920499	0.000431309	0.881391	0.0016818	-0.828982	0.00573693	0.856036	0.00322867	-0.716035	0.030031	-0.735995	0.0237747	-0.727784	0.0262326	0.578522	0.102687	0.459548	0.213318	-0.465022	0.207204	-0.543803	0.130169	-0.464081	0.208248	0.515392	0.155587	-0.516638	0.154417	-0.425105	0.254028	-0.529128	0.142967	-0.506571	0.164021	-0.438906	0.237253	-0.445827	0.229073	0.404008	0.28085	0.376915	0.317347	-0.340106	0.370501
LOC_003742	AFLA_104890	hydrolase%2C_putative	blue	-0.981326	2.88e-06	0.948559	9.66e-05	0.822663	0.00647119	-0.772688	0.014643	0.807409	0.00850187	-0.783537	0.0124815	-0.655106	0.0554747	-0.767936	0.0156636	0.648043	0.0590892	0.501513	0.168973	-0.429439	0.248693	-0.535089	0.137683	-0.533687	0.138915	0.446714	0.228035	-0.41647	0.264835	-0.376428	0.318024	-0.513777	0.157112	-0.462178	0.210368	-0.493535	0.176955	-0.420578	0.259664	0.473284	0.198163	0.436006	0.240727	-0.270645	0.481202
LOC_001689	AFLA_031340	bZIP_transcription_factor_(AtfA)%2C_putative	blue	-0.981121	2.99e-06	0.970479	1.41e-05	0.854334	0.00335839	-0.826805	0.00598312	0.761776	0.0170558	-0.792679	0.0108355	-0.728563	0.0259925	-0.646545	0.0598741	0.550419	0.124631	0.534005	0.138635	-0.584742	0.0981746	-0.486512	0.184156	-0.539302	0.134019	0.497144	0.173319	-0.511881	0.158913	-0.389534	0.300064	-0.445138	0.22988	-0.518194	0.152963	-0.532981	0.139538	-0.341675	0.368153	0.444999	0.230043	0.439056	0.237074	-0.337966	0.373713
LOC_006482	AFLA_067490|AFLA_067500|AFLA_067510|AFLA_067520	conserved_hypothetical_protein	blue	-0.980599	3.29e-06	0.955516	5.85e-05	0.825108	0.00617987	-0.83526	0.00506577	0.825693	0.00611161	-0.714845	0.0304346	-0.70083	0.0354564	-0.656985	0.0545372	0.628737	0.0697165	0.548454	0.126261	-0.554748	0.121084	-0.566329	0.111894	-0.575071	0.105245	0.579699	0.101824	-0.438357	0.237909	-0.467818	0.204119	-0.445194	0.229814	-0.455664	0.217715	-0.482637	0.1882	-0.305932	0.423346	0.428898	0.249356	0.475601	0.195668	-0.419754	0.260697
LOC_004898	AFLA_055070	leucyl-tRNA_synthetase	blue	0.978845	4.44e-06	-0.894195	0.00114225	-0.920618	0.000429095	0.826774	0.00598658	-0.81715	0.00716191	0.748346	0.0203718	0.690617	0.0394353	0.691897	0.0389216	-0.523038	0.148486	-0.463969	0.208372	0.415788	0.265698	0.518563	0.152619	0.377873	0.316017	-0.394622	0.293236	0.600073	0.0875744	0.439834	0.236148	0.608262	0.0822138	0.556793	0.119429	0.390305	0.299024	0.558499	0.118059	-0.35411	0.349806	-0.233977	0.544559	0.274618	0.47453
LOC_003040	AFLA_015470|AFLA_015480	DDHD_domain_protein	blue	-0.978515	4.69e-06	0.963349	2.99e-05	0.862462	0.0027699	-0.831755	0.00543341	0.76178	0.0170549	-0.812242	0.00781761	-0.712083	0.0313847	-0.680159	0.0437974	0.541045	0.132521	0.529721	0.142436	-0.530215	0.141994	-0.507447	0.163172	-0.510008	0.160704	0.435843	0.240923	-0.523322	0.148225	-0.355059	0.348423	-0.513537	0.157339	-0.570961	0.10834	-0.512938	0.157907	-0.378732	0.314828	0.408571	0.274929	0.405132	0.279385	-0.275557	0.472958
LOC_008851	AFLA_049890	hypothetical_protein	blue	0.978386	4.79e-06	-0.925216	0.00034984	-0.908513	0.000696662	0.784373	0.0123243	-0.773239	0.0145275	0.804086	0.00899526	0.751406	0.0195818	0.739411	0.0227988	-0.49617	0.174296	-0.416599	0.264671	0.475114	0.196191	0.416601	0.26467	0.404392	0.28035	-0.412896	0.269377	0.560053	0.11682	0.335211	0.377869	0.52072	0.150618	0.534875	0.13787	0.527248	0.144657	0.514032	0.156871	-0.462884	0.20958	-0.325917	0.392046	0.202756	0.600838
LOC_001042	AFLA_080890	lipase%2C_putative	blue	-0.97838	4.79e-06	0.920412	0.000432932	0.834791	0.00511393	-0.786124	0.0119997	0.87399	0.00206306	-0.707078	0.0331558	-0.645007	0.0606875	-0.727734	0.0262479	0.675494	0.0458392	0.487944	0.182676	-0.388223	0.301837	-0.606254	0.0835093	-0.507505	0.163116	0.496921	0.173541	-0.455889	0.217458	-0.455936	0.217406	-0.534658	0.138061	-0.429168	0.249026	-0.375507	0.319305	-0.448721	0.225698	0.429055	0.249164	0.375487	0.319334	-0.388695	0.301198
LOC_001374	AFLA_023270	MFS_multidrug_transporter%2C_putative	blue	-0.978156	4.97e-06	0.971793	1.21e-05	0.845867	0.00405723	-0.833653	0.0052322	0.761477	0.0171256	-0.80034	0.00957412	-0.695708	0.0374176	-0.635373	0.0659387	0.564507	0.113311	0.560759	0.116259	-0.55688	0.11936	-0.526973	0.144905	-0.546589	0.127819	0.463499	0.208895	-0.51947	0.151776	-0.388801	0.301055	-0.479441	0.191573	-0.541104	0.13247	-0.493161	0.177335	-0.340831	0.369415	0.412141	0.270342	0.421124	0.258981	-0.343941	0.364776
LOC_001030	AFLA_080600	ribosomal_protein/carboxylic_ester_hydrolase_(Ppe1)%2C_putative	blue	-0.977168	5.79e-06	0.977261	5.71e-06	0.834711	0.00512217	-0.786828	0.0118707	0.740581	0.0224707	-0.839527	0.0046416	-0.707685	0.0329376	-0.697949	0.0365511	0.56769	0.110843	0.517842	0.15329	-0.536666	0.136304	-0.467209	0.204789	-0.550086	0.124906	0.428579	0.249747	-0.501779	0.168711	-0.318401	0.403689	-0.447735	0.226845	-0.515731	0.155268	-0.539335	0.133991	-0.372222	0.323898	0.480809	0.190124	0.453429	0.220268	-0.282589	0.461261
LOC_008298	AFLA_002810|AFLA_002820	tRNA_nucleotidyltransferase	blue	-0.976531	6.37e-06	0.91984	0.000443653	0.895028	0.00111202	-0.78597	0.0120281	0.805209	0.00882642	-0.786924	0.0118534	-0.708475	0.032655	-0.742546	0.0219266	0.54246	0.131311	0.433508	0.243741	-0.414212	0.2677	-0.489231	0.18135	-0.413145	0.26906	0.399281	0.287053	-0.5523	0.123082	-0.352778	0.351749	-0.565113	0.112839	-0.532931	0.139583	-0.454909	0.218576	-0.522229	0.149228	0.430633	0.247235	0.306051	0.423156	-0.237329	0.53864
LOC_000585	AFLA_086260|AFLA_086270|AFLA_086290|AFLA_086300	glycosyl_hydrolase%2C_putative	blue	-0.976493	6.41e-06	0.952106	7.55e-05	0.861083	0.00286434	-0.786809	0.0118742	0.762374	0.0169173	-0.831003	0.00551459	-0.675009	0.0460549	-0.705236	0.0338235	0.563084	0.114425	0.500731	0.169746	-0.454812	0.218686	-0.499472	0.170995	-0.484168	0.186596	0.373451	0.322176	-0.537753	0.135359	-0.3358	0.376978	-0.533292	0.139263	-0.540257	0.133196	-0.471592	0.199997	-0.456296	0.216996	0.437392	0.239063	0.354625	0.349055	-0.256054	0.506036
LOC_001531	AFLA_026770	alpha-1%2C6-mannosyltransferase_subunit%2C_putative	blue	0.975676	7.22e-06	-0.913197	0.000582344	-0.874346	0.00204349	0.820662	0.00671644	-0.73882	0.0229658	0.773952	0.0143791	0.729708	0.0256424	0.647065	0.0596012	-0.50817	0.162473	-0.513371	0.157497	0.568189	0.110459	0.414667	0.267121	0.493251	0.177244	-0.409123	0.274217	0.637903	0.0645329	0.439076	0.23705	0.422179	0.257662	0.508519	0.162137	0.428649	0.249662	0.49591	0.174557	-0.403116	0.282015	-0.366897	0.331412	0.363377	0.336428
LOC_010991	AFLA_012370	conserved_hypothetical_protein	blue	-0.975175	7.75e-06	0.943676	0.000132109	0.817827	0.00707455	-0.71108	0.0317348	0.795018	0.0104392	-0.796322	0.0102226	-0.659613	0.0532433	-0.777324	0.013691	0.650375	0.0578797	0.445145	0.229872	-0.411431	0.271252	-0.473429	0.198007	-0.518319	0.152846	0.438117	0.238196	-0.42225	0.257575	-0.344369	0.36414	-0.458853	0.214101	-0.39297	0.295444	-0.505591	0.164973	-0.461394	0.211245	0.554816	0.121028	0.424469	0.254816	-0.271507	0.479751
LOC_000715	AFLA_072940	conserved_hypothetical_protein	blue	0.974477	8.53e-06	-0.919367	0.000452683	-0.907779	0.000715895	0.777637	0.0136281	-0.770831	0.0150362	0.809108	0.0082569	0.736112	0.023741	0.741345	0.0222582	-0.49644	0.174025	-0.414074	0.267876	0.449283	0.225047	0.423361	0.256191	0.392975	0.295437	-0.385483	0.305559	0.569241	0.109652	0.32702	0.390351	0.539414	0.133922	0.541828	0.13185	0.506724	0.163872	0.533327	0.139233	-0.453484	0.220205	-0.303921	0.426556	0.19238	0.619973
LOC_001591	AFLA_028290	conserved_hypothetical_protein	blue	0.974477	8.53e-06	-0.919367	0.000452683	-0.907779	0.000715895	0.777637	0.0136281	-0.770831	0.0150362	0.809108	0.0082569	0.736112	0.023741	0.741345	0.0222582	-0.49644	0.174025	-0.414074	0.267876	0.449283	0.225047	0.423361	0.256191	0.392975	0.295437	-0.385483	0.305559	0.569241	0.109652	0.32702	0.390351	0.539414	0.133922	0.541828	0.13185	0.506724	0.163872	0.533327	0.139233	-0.453484	0.220205	-0.303921	0.426556	0.19238	0.619973
LOC_001629	AFLA_029610	hypothetical_protein	blue	0.974477	8.53e-06	-0.919367	0.000452683	-0.907779	0.000715895	0.777637	0.0136281	-0.770831	0.0150362	0.809108	0.0082569	0.736112	0.023741	0.741345	0.0222582	-0.49644	0.174025	-0.414074	0.267876	0.449283	0.225047	0.423361	0.256191	0.392975	0.295437	-0.385483	0.305559	0.569241	0.109652	0.32702	0.390351	0.539414	0.133922	0.541828	0.13185	0.506724	0.163872	0.533327	0.139233	-0.453484	0.220205	-0.303921	0.426556	0.19238	0.619973
LOC_002954	AFLA_013600	hypothetical_protein	blue	0.974477	8.53e-06	-0.919367	0.000452683	-0.907779	0.000715895	0.777637	0.0136281	-0.770831	0.0150362	0.809108	0.0082569	0.736112	0.023741	0.741345	0.0222582	-0.49644	0.174025	-0.414074	0.267876	0.449283	0.225047	0.423361	0.256191	0.392975	0.295437	-0.385483	0.305559	0.569241	0.109652	0.32702	0.390351	0.539414	0.133922	0.541828	0.13185	0.506724	0.163872	0.533327	0.139233	-0.453484	0.220205	-0.303921	0.426556	0.19238	0.619973
LOC_003562	AFLA_109670	alpha-ketoglutarate-dependent_sulfonate_dioxygenase%2C_putative	blue	0.974477	8.53e-06	-0.919367	0.000452683	-0.907779	0.000715895	0.777637	0.0136281	-0.770831	0.0150362	0.809108	0.0082569	0.736112	0.023741	0.741345	0.0222582	-0.49644	0.174025	-0.414074	0.267876	0.449283	0.225047	0.423361	0.256191	0.392975	0.295437	-0.385483	0.305559	0.569241	0.109652	0.32702	0.390351	0.539414	0.133922	0.541828	0.13185	0.506724	0.163872	0.533327	0.139233	-0.453484	0.220205	-0.303921	0.426556	0.19238	0.619973
LOC_004276	AFLA_041470	hypothetical_protein	blue	0.974477	8.53e-06	-0.919367	0.000452683	-0.907779	0.000715895	0.777637	0.0136281	-0.770831	0.0150362	0.809108	0.0082569	0.736112	0.023741	0.741345	0.0222582	-0.49644	0.174025	-0.414074	0.267876	0.449283	0.225047	0.423361	0.256191	0.392975	0.295437	-0.385483	0.305559	0.569241	0.109652	0.32702	0.390351	0.539414	0.133922	0.541828	0.13185	0.506724	0.163872	0.533327	0.139233	-0.453484	0.220205	-0.303921	0.426556	0.19238	0.619973
LOC_004305	AFLA_042450	hypothetical_protein	blue	0.974477	8.53e-06	-0.919367	0.000452683	-0.907779	0.000715895	0.777637	0.0136281	-0.770831	0.0150362	0.809108	0.0082569	0.736112	0.023741	0.741345	0.0222582	-0.49644	0.174025	-0.414074	0.267876	0.449283	0.225047	0.423361	0.256191	0.392975	0.295437	-0.385483	0.305559	0.569241	0.109652	0.32702	0.390351	0.539414	0.133922	0.541828	0.13185	0.506724	0.163872	0.533327	0.139233	-0.453484	0.220205	-0.303921	0.426556	0.19238	0.619973
LOC_004712	AFLA_043250	conserved_hypothetical_protein	blue	0.974477	8.53e-06	-0.919367	0.000452683	-0.907779	0.000715895	0.777637	0.0136281	-0.770831	0.0150362	0.809108	0.0082569	0.736112	0.023741	0.741345	0.0222582	-0.49644	0.174025	-0.414074	0.267876	0.449283	0.225047	0.423361	0.256191	0.392975	0.295437	-0.385483	0.305559	0.569241	0.109652	0.32702	0.390351	0.539414	0.133922	0.541828	0.13185	0.506724	0.163872	0.533327	0.139233	-0.453484	0.220205	-0.303921	0.426556	0.19238	0.619973
LOC_005078	AFLA_059620	hypothetical_protein	blue	0.974477	8.53e-06	-0.919367	0.000452683	-0.907779	0.000715895	0.777637	0.0136281	-0.770831	0.0150362	0.809108	0.0082569	0.736112	0.023741	0.741345	0.0222582	-0.49644	0.174025	-0.414074	0.267876	0.449283	0.225047	0.423361	0.256191	0.392975	0.295437	-0.385483	0.305559	0.569241	0.109652	0.32702	0.390351	0.539414	0.133922	0.541828	0.13185	0.506724	0.163872	0.533327	0.139233	-0.453484	0.220205	-0.303921	0.426556	0.19238	0.619973
LOC_005477	AFLA_059710	homeobox-containing_protein_wariai%2C_putative	blue	0.974477	8.53e-06	-0.919367	0.000452683	-0.907779	0.000715895	0.777637	0.0136281	-0.770831	0.0150362	0.809108	0.0082569	0.736112	0.023741	0.741345	0.0222582	-0.49644	0.174025	-0.414074	0.267876	0.449283	0.225047	0.423361	0.256191	0.392975	0.295437	-0.385483	0.305559	0.569241	0.109652	0.32702	0.390351	0.539414	0.133922	0.541828	0.13185	0.506724	0.163872	0.533327	0.139233	-0.453484	0.220205	-0.303921	0.426556	0.19238	0.619973
LOC_005650	NA	NA	blue	0.974477	8.53e-06	-0.919367	0.000452683	-0.907779	0.000715895	0.777637	0.0136281	-0.770831	0.0150362	0.809108	0.0082569	0.736112	0.023741	0.741345	0.0222582	-0.49644	0.174025	-0.414074	0.267876	0.449283	0.225047	0.423361	0.256191	0.392975	0.295437	-0.385483	0.305559	0.569241	0.109652	0.32702	0.390351	0.539414	0.133922	0.541828	0.13185	0.506724	0.163872	0.533327	0.139233	-0.453484	0.220205	-0.303921	0.426556	0.19238	0.619973
LOC_005999	AFLA_139660	hypothetical_protein	blue	0.974477	8.53e-06	-0.919367	0.000452683	-0.907779	0.000715895	0.777637	0.0136281	-0.770831	0.0150362	0.809108	0.0082569	0.736112	0.023741	0.741345	0.0222582	-0.49644	0.174025	-0.414074	0.267876	0.449283	0.225047	0.423361	0.256191	0.392975	0.295437	-0.385483	0.305559	0.569241	0.109652	0.32702	0.390351	0.539414	0.133922	0.541828	0.13185	0.506724	0.163872	0.533327	0.139233	-0.453484	0.220205	-0.303921	0.426556	0.19238	0.619973
LOC_006725	AFLA_066120	conserved_hypothetical_protein	blue	0.974477	8.53e-06	-0.919367	0.000452683	-0.907779	0.000715895	0.777637	0.0136281	-0.770831	0.0150362	0.809108	0.0082569	0.736112	0.023741	0.741345	0.0222582	-0.49644	0.174025	-0.414074	0.267876	0.449283	0.225047	0.423361	0.256191	0.392975	0.295437	-0.385483	0.305559	0.569241	0.109652	0.32702	0.390351	0.539414	0.133922	0.541828	0.13185	0.506724	0.163872	0.533327	0.139233	-0.453484	0.220205	-0.303921	0.426556	0.19238	0.619973
LOC_007611	AFLA_124530	pantothenate_transporter%2C_putative	blue	0.974477	8.53e-06	-0.919367	0.000452683	-0.907779	0.000715895	0.777637	0.0136281	-0.770831	0.0150362	0.809108	0.0082569	0.736112	0.023741	0.741345	0.0222582	-0.49644	0.174025	-0.414074	0.267876	0.449283	0.225047	0.423361	0.256191	0.392975	0.295437	-0.385483	0.305559	0.569241	0.109652	0.32702	0.390351	0.539414	0.133922	0.541828	0.13185	0.506724	0.163872	0.533327	0.139233	-0.453484	0.220205	-0.303921	0.426556	0.19238	0.619973
LOC_007742	AFLA_127060	conserved_hypothetical_protein	blue	0.974477	8.53e-06	-0.919367	0.000452683	-0.907779	0.000715895	0.777637	0.0136281	-0.770831	0.0150362	0.809108	0.0082569	0.736112	0.023741	0.741345	0.0222582	-0.49644	0.174025	-0.414074	0.267876	0.449283	0.225047	0.423361	0.256191	0.392975	0.295437	-0.385483	0.305559	0.569241	0.109652	0.32702	0.390351	0.539414	0.133922	0.541828	0.13185	0.506724	0.163872	0.533327	0.139233	-0.453484	0.220205	-0.303921	0.426556	0.19238	0.619973
LOC_007997	AFLA_125630	PKS-like_enzyme%2C_putative	blue	0.974477	8.53e-06	-0.919367	0.000452683	-0.907779	0.000715895	0.777637	0.0136281	-0.770831	0.0150362	0.809108	0.0082569	0.736112	0.023741	0.741345	0.0222582	-0.49644	0.174025	-0.414074	0.267876	0.449283	0.225047	0.423361	0.256191	0.392975	0.295437	-0.385483	0.305559	0.569241	0.109652	0.32702	0.390351	0.539414	0.133922	0.541828	0.13185	0.506724	0.163872	0.533327	0.139233	-0.453484	0.220205	-0.303921	0.426556	0.19238	0.619973
LOC_009099	AFLA_049330	conserved_hypothetical_protein	blue	0.974477	8.53e-06	-0.919367	0.000452683	-0.907779	0.000715895	0.777637	0.0136281	-0.770831	0.0150362	0.809108	0.0082569	0.736112	0.023741	0.741345	0.0222582	-0.49644	0.174025	-0.414074	0.267876	0.449283	0.225047	0.423361	0.256191	0.392975	0.295437	-0.385483	0.305559	0.569241	0.109652	0.32702	0.390351	0.539414	0.133922	0.541828	0.13185	0.506724	0.163872	0.533327	0.139233	-0.453484	0.220205	-0.303921	0.426556	0.19238	0.619973
LOC_010699	AFLA_008140	conserved_hypothetical_protein	blue	0.974477	8.53e-06	-0.919367	0.000452683	-0.907779	0.000715895	0.777637	0.0136281	-0.770831	0.0150362	0.809108	0.0082569	0.736112	0.023741	0.741345	0.0222582	-0.49644	0.174025	-0.414074	0.267876	0.449283	0.225047	0.423361	0.256191	0.392975	0.295437	-0.385483	0.305559	0.569241	0.109652	0.32702	0.390351	0.539414	0.133922	0.541828	0.13185	0.506724	0.163872	0.533327	0.139233	-0.453484	0.220205	-0.303921	0.426556	0.19238	0.619973
LOC_010726	AFLA_008790	conserved_hypothetical_protein	blue	0.974477	8.53e-06	-0.919367	0.000452683	-0.907779	0.000715895	0.777637	0.0136281	-0.770831	0.0150362	0.809108	0.0082569	0.736112	0.023741	0.741345	0.0222582	-0.49644	0.174025	-0.414074	0.267876	0.449283	0.225047	0.423361	0.256191	0.392975	0.295437	-0.385483	0.305559	0.569241	0.109652	0.32702	0.390351	0.539414	0.133922	0.541828	0.13185	0.506724	0.163872	0.533327	0.139233	-0.453484	0.220205	-0.303921	0.426556	0.19238	0.619973
LOC_010775	AFLA_009650	hypothetical_protein	blue	0.974477	8.53e-06	-0.919367	0.000452683	-0.907779	0.000715895	0.777637	0.0136281	-0.770831	0.0150362	0.809108	0.0082569	0.736112	0.023741	0.741345	0.0222582	-0.49644	0.174025	-0.414074	0.267876	0.449283	0.225047	0.423361	0.256191	0.392975	0.295437	-0.385483	0.305559	0.569241	0.109652	0.32702	0.390351	0.539414	0.133922	0.541828	0.13185	0.506724	0.163872	0.533327	0.139233	-0.453484	0.220205	-0.303921	0.426556	0.19238	0.619973
LOC_004821	NA	NA	blue	0.974426	8.59e-06	-0.920441	0.000432388	-0.90786	0.000713763	0.779127	0.0133321	-0.769355	0.0153539	0.810473	0.00806357	0.735013	0.0240605	0.737216	0.0234229	-0.495443	0.175027	-0.417207	0.263903	0.451249	0.222774	0.424959	0.254208	0.393944	0.294141	-0.384231	0.307267	0.571475	0.10795	0.327362	0.389825	0.540076	0.133352	0.544364	0.129694	0.505616	0.164949	0.530984	0.141309	-0.451246	0.222777	-0.302678	0.428546	0.1942	0.616603
LOC_002434	AFLA_035730	conserved_hypothetical_protein	blue	0.974343	8.69e-06	-0.919285	0.000454244	-0.907716	0.00071756	0.777354	0.0136849	-0.771369	0.0149215	0.80881	0.00829958	0.736054	0.0237576	0.7417	0.0221599	-0.49674	0.173723	-0.413473	0.268642	0.448418	0.226051	0.423934	0.25548	0.392639	0.295888	-0.385807	0.305118	0.568761	0.11002	0.326596	0.391002	0.539885	0.133516	0.541665	0.131989	0.506511	0.164079	0.533218	0.139329	-0.453622	0.220047	-0.303733	0.426857	0.192287	0.620145
LOC_005430	AFLA_058600	beta-fructofuranosidase%2C_putative	blue	0.974275	8.77e-06	-0.919573	0.000448734	-0.908259	0.000703276	0.778728	0.0134109	-0.769008	0.0154292	0.8101	0.00811616	0.736237	0.0237049	0.739741	0.022706	-0.49416	0.176323	-0.415328	0.266282	0.451172	0.222862	0.422476	0.257292	0.392348	0.296277	-0.384446	0.306973	0.569765	0.109252	0.326661	0.390902	0.540182	0.133261	0.544313	0.129737	0.508534	0.162122	0.532107	0.140312	-0.452004	0.221904	-0.303219	0.427679	0.190269	0.623891
LOC_003979	AFLA_110550	nucleolar_GTPase%2C_putative	blue	0.973905	9.21e-06	-0.926113	0.000335665	-0.900414	0.000929856	0.776643	0.0138282	-0.768886	0.0154557	0.815509	0.00737677	0.732196	0.0248923	0.738956	0.0229274	-0.503954	0.166573	-0.421817	0.258115	0.450858	0.223225	0.431789	0.245826	0.40693	0.277051	-0.384226	0.307274	0.565728	0.112361	0.317699	0.404784	0.53529	0.137507	0.543357	0.130547	0.505435	0.165126	0.518806	0.152392	-0.455543	0.217853	-0.31573	0.407864	0.199552	0.606726
LOC_003054	AFLA_015930	NAD_dependent_epimerase/dehydratase%2C_putative	blue	0.973238	1.01e-05	-0.919694	0.00044642	-0.906926	0.000738708	0.774921	0.0141789	-0.767432	0.0157746	0.812328	0.00780584	0.736948	0.0234998	0.741445	0.0222305	-0.493782	0.176705	-0.411875	0.270683	0.449489	0.224808	0.419295	0.261273	0.392542	0.296018	-0.381812	0.310582	0.571013	0.108301	0.320609	0.400252	0.537026	0.135992	0.542633	0.131164	0.508651	0.16201	0.533293	0.139262	-0.455976	0.21736	-0.304321	0.425916	0.189298	0.625696
LOC_005789	AFLA_134800|AFLA_134890|AFLA_134900|AFLA_134910|AFLA_134920|AFLA_134930|AFLA_134940	conserved_hypothetical_protein	blue	-0.972957	1.04e-05	0.952931	7.11e-05	0.886487	0.00144966	-0.791237	0.0110847	0.742146	0.0220366	-0.819164	0.00690401	-0.784878	0.0122302	-0.6993	0.0360352	0.480405	0.190552	0.439647	0.23637	-0.564454	0.113352	-0.392707	0.295797	-0.462539	0.209965	0.456939	0.216266	-0.554821	0.121024	-0.305536	0.423977	-0.441914	0.233679	-0.535108	0.137666	-0.578455	0.102737	-0.417604	0.263402	0.486842	0.183814	0.403653	0.281313	-0.242355	0.529811
LOC_000266	AFLA_078260	OPA3_domain_protein	blue	-0.972772	1.07e-05	0.962756	3.17e-05	0.776241	0.0139094	-0.801962	0.00932046	0.80916	0.00824943	-0.712464	0.0312525	-0.688914	0.0401259	-0.657008	0.0545256	0.671613	0.0475833	0.560215	0.116691	-0.580442	0.101281	-0.546589	0.127819	-0.645993	0.0601652	0.601061	0.0869161	-0.400886	0.284939	-0.462101	0.210454	-0.355966	0.347105	-0.385893	0.305001	-0.488517	0.182084	-0.263583	0.493157	0.480071	0.190905	0.55494	0.120927	-0.4728	0.198686
LOC_001151	AFLA_083440|AFLA_083450	26S_proteasome-associated_ubiquitin_C-terminal_hydrolase%2C_putative	blue	-0.972616	1.09e-05	0.921775	0.000408088	0.851055	0.00361832	-0.795816	0.0103063	0.860569	0.00290003	-0.689378	0.0399367	-0.69377	0.0381778	-0.712511	0.0312362	0.621792	0.0738122	0.460597	0.212138	-0.454325	0.219243	-0.55777	0.118644	-0.476292	0.194927	0.57338	0.106512	-0.401791	0.283751	-0.452765	0.221029	-0.514783	0.156161	-0.432582	0.244864	-0.490552	0.179994	-0.38393	0.307679	0.452272	0.221596	0.393798	0.294336	-0.333244	0.380849
LOC_008132	AFLA_128840|AFLA_128850|AFLA_128860|AFLA_128870|AFLA_128880	U1_snRNP_splicing_complex_subunit_(Luc7)%2C_putative	blue	-0.972562	1.1e-05	0.971789	1.21e-05	0.840423	0.00455572	-0.773009	0.0145756	0.705571	0.0337016	-0.84324	0.00429283	-0.729372	0.0257448	-0.682763	0.0426836	0.528497	0.143533	0.500524	0.169951	-0.585439	0.0976762	-0.394057	0.293989	-0.534125	0.138529	0.442736	0.232707	-0.492113	0.1784	-0.319818	0.401481	-0.402128	0.283309	-0.49406	0.176423	-0.60494	0.084363	-0.367534	0.330509	0.515707	0.155291	0.457904	0.215173	-0.250236	0.51608
LOC_005656	NA	NA	blue	-0.972503	1.1e-05	0.89657	0.00105755	0.857603	0.00311234	-0.739841	0.0226777	0.860253	0.00292214	-0.658055	0.0540078	-0.754969	0.0186877	-0.75136	0.0195935	0.607315	0.0828232	0.36938	0.327898	-0.488208	0.182403	-0.432637	0.244796	-0.454862	0.218629	0.632902	0.0673297	-0.395337	0.292282	-0.464747	0.207508	-0.397927	0.288843	-0.318297	0.40385	-0.544987	0.129167	-0.441488	0.234183	0.560604	0.116382	0.423773	0.255679	-0.343706	0.365127
LOC_010487	AFLA_008190|AFLA_008200|AFLA_008210	conserved_hypothetical_protein	blue	-0.972467	1.11e-05	0.981991	2.54e-06	0.826664	0.00599925	-0.806213	0.00867734	0.692194	0.038803	-0.846418	0.00400898	-0.71787	0.0294152	-0.642158	0.0622117	0.531354	0.14098	0.559595	0.117185	-0.622986	0.0730977	-0.426108	0.252787	-0.578161	0.102953	0.435487	0.241352	-0.517118	0.153968	-0.339527	0.371369	-0.394188	0.293815	-0.525857	0.145916	-0.572854	0.106908	-0.326206	0.391601	0.468225	0.203673	0.48093	0.189997	-0.299419	0.433781
LOC_002369	AFLA_034120	vacuole-associated_enzyme_activator_complex_component_Vac14	blue	-0.972462	1.11e-05	0.945885	0.000115098	0.896588	0.00105693	-0.829093	0.00572447	0.756408	0.0183345	-0.784472	0.0123059	-0.763566	0.0166432	-0.645054	0.0606626	0.476604	0.194593	0.477862	0.19325	-0.575588	0.10486	-0.443623	0.231661	-0.44922	0.22512	0.486503	0.184166	-0.54797	0.126664	-0.371818	0.324465	-0.482979	0.187841	-0.55554	0.120441	-0.555569	0.120418	-0.387654	0.302608	0.428518	0.249823	0.365936	0.332778	-0.271161	0.480334
LOC_006730	AFLA_066200|AFLA_066250	C6_finger_domain_protein%2C_putative	blue	-0.972175	1.15e-05	0.953331	6.91e-05	0.878333	0.00183282	-0.819723	0.00683368	0.701005	0.0353904	-0.855088	0.00330048	-0.712739	0.0311574	-0.657395	0.0543342	0.479098	0.191935	0.526123	0.145675	-0.548635	0.12611	-0.432322	0.245179	-0.476361	0.194853	0.353563	0.350602	-0.591547	0.0933778	-0.32948	0.386582	-0.503153	0.167358	-0.599607	0.0878853	-0.521293	0.150089	-0.435168	0.241736	0.405788	0.278533	0.356902	0.345747	-0.226061	0.558637
LOC_002905	AFLA_022240	conserved_hypothetical_protein	blue	-0.972125	1.16e-05	0.962479	3.25e-05	0.864208	0.00265354	-0.777453	0.013665	0.72896	0.0258707	-0.834706	0.0051227	-0.758312	0.0178739	-0.711756	0.0314986	0.506067	0.164511	0.457961	0.215108	-0.557711	0.118691	-0.396293	0.29101	-0.489807	0.180758	0.446531	0.228249	-0.508464	0.16219	-0.295186	0.440623	-0.437525	0.238904	-0.520456	0.150862	-0.603084	0.0855788	-0.395071	0.292637	0.505798	0.164772	0.431694	0.245943	-0.220033	0.569446
LOC_007366	AFLA_092240	calcium/calmodulin-dependent_protein_kinase%2C_putative	blue	-0.97159	1.24e-05	0.978003	5.09e-06	0.840703	0.00452909	-0.78349	0.0124902	0.717442	0.0295582	-0.843786	0.00424315	-0.743669	0.0216195	-0.67643	0.0454249	0.527912	0.144058	0.500667	0.16981	-0.585867	0.097371	-0.417524	0.263503	-0.544786	0.129337	0.444637	0.230468	-0.525534	0.146209	-0.301221	0.430883	-0.401609	0.28399	-0.514824	0.156123	-0.571795	0.107708	-0.356938	0.345695	0.499064	0.171401	0.464868	0.207374	-0.285972	0.455678
LOC_008092	AFLA_127780	conserved_hypothetical_protein	blue	-0.97157	1.24e-05	0.969478	1.59e-05	0.847816	0.00388826	-0.790251	0.0112574	0.755774	0.0184894	-0.817769	0.00708194	-0.725211	0.0270357	-0.694378	0.0379382	0.54843	0.12628	0.490259	0.180295	-0.532647	0.139833	-0.471032	0.200605	-0.516141	0.154883	0.461908	0.21067	-0.487538	0.183095	-0.316633	0.40645	-0.465443	0.206738	-0.52161	0.149797	-0.557359	0.118974	-0.359327	0.342243	0.476734	0.194455	0.434836	0.242136	-0.267118	0.487157
LOC_006837	AFLA_069340	MSF_drug_transporter%2C_putative	blue	-0.971495	1.25e-05	0.946654	0.000109557	0.819211	0.00689806	-0.764454	0.0164409	0.835543	0.00503687	-0.736987	0.0234885	-0.690128	0.0396327	-0.745429	0.0211442	0.64668	0.0598031	0.463247	0.209175	-0.455203	0.21824	-0.538379	0.134817	-0.529047	0.143039	0.543742	0.130221	-0.382621	0.309472	-0.382408	0.309763	-0.472994	0.198477	-0.420006	0.260381	-0.518028	0.153117	-0.360381	0.340724	0.502936	0.167571	0.458678	0.214299	-0.318113	0.404138
LOC_003044	AFLA_015600|AFLA_015610	MFS_transporter_family_protein%2C_putative	blue	-0.971008	1.33e-05	0.973172	1.01e-05	0.828891	0.00574701	-0.772085	0.0147698	0.745015	0.0212555	-0.80394	0.00901734	-0.762327	0.0169281	-0.672079	0.0473716	0.554736	0.121093	0.481494	0.189402	-0.602244	0.0861324	-0.41725	0.263848	-0.567318	0.11113	0.510597	0.16014	-0.513321	0.157545	-0.330166	0.385534	-0.344798	0.363503	-0.453195	0.220536	-0.557112	0.119173	-0.340059	0.370572	0.529792	0.142372	0.498937	0.171527	-0.360311	0.340825
LOC_002908	AFLA_022330	conserved_hypothetical_protein	blue	-0.970554	1.4e-05	0.887559	0.00140385	0.811425	0.00793063	-0.74615	0.0209515	0.88022	0.00173857	-0.625824	0.0714163	-0.69112	0.039233	-0.780497	0.0130638	0.684859	0.0418006	0.422059	0.257813	-0.449422	0.224885	-0.500293	0.17018	-0.509781	0.160922	0.638759	0.0640618	-0.308555	0.419176	-0.515299	0.155675	-0.41879	0.261908	-0.289418	0.450022	-0.513536	0.157341	-0.413111	0.269103	0.530447	0.141787	0.47143	0.200172	-0.357687	0.344611
LOC_002639	AFLA_015480	conserved_hypothetical_protein	blue	-0.97048	1.41e-05	0.940258	0.000161813	0.874704	0.0020239	-0.885241	0.00150424	0.769182	0.0153914	-0.731382	0.0251361	-0.787518	0.0117454	-0.620324	0.0746964	0.4842	0.186564	0.53082	0.141455	-0.649274	0.0584489	-0.476876	0.194303	-0.511405	0.159367	0.553455	0.122136	-0.545084	0.129086	-0.431791	0.245824	-0.439926	0.236037	-0.567363	0.111095	-0.530621	0.141632	-0.314892	0.409178	0.366036	0.332636	0.444418	0.230726	-0.356914	0.345731
LOC_006468	AFLA_067100	mitochondrial_hypoxia_responsive_domain_protein	blue	-0.970257	1.45e-05	0.963219	3.03e-05	0.780471	0.013069	-0.775786	0.014002	0.74574	0.0210611	-0.827853	0.00586366	-0.570093	0.109001	-0.676757	0.0452805	0.667722	0.0493741	0.605457	0.0840268	-0.443041	0.232347	-0.571539	0.107902	-0.601417	0.08668	0.352039	0.352829	-0.46588	0.206255	-0.387516	0.302795	-0.501143	0.169338	-0.483635	0.187154	-0.412528	0.269847	-0.391899	0.29688	0.424401	0.2549	0.423771	0.255682	-0.335428	0.377541
LOC_007410	AFLA_093460	conserved_hypothetical_protein	blue	-0.970179	1.46e-05	0.9512	8.06e-05	0.86846	0.00238425	-0.747803	0.020514	0.71944	0.0288953	-0.84677	0.00397833	-0.760915	0.0172569	-0.730858	0.0252937	0.498948	0.171517	0.425203	0.253906	-0.534922	0.137829	-0.355697	0.347497	-0.470654	0.201017	0.411219	0.271523	-0.538288	0.134895	-0.276375	0.471591	-0.420483	0.259782	-0.498309	0.172154	-0.588991	0.0951624	-0.453729	0.219924	0.533877	0.138748	0.410959	0.271856	-0.208757	0.589868
LOC_004872	AFLA_047380|AFLA_047390|AFLA_047400	conserved_hypothetical_protein	blue	-0.970021	1.49e-05	0.935314	0.000212685	0.845616	0.00407935	-0.844193	0.00420633	0.831303	0.00548207	-0.679843	0.043934	-0.745091	0.021235	-0.619381	0.0752681	0.579579	0.101912	0.513221	0.157639	-0.585716	0.0974791	-0.540461	0.133021	-0.538222	0.134952	0.614379	0.0783458	-0.493968	0.176517	-0.479822	0.191168	-0.418141	0.262725	-0.45784	0.215245	-0.461974	0.210596	-0.312397	0.4131	0.412665	0.269672	0.447409	0.227225	-0.461558	0.211061
LOC_005790	AFLA_134830	phospholipase_A2_(PlaA)%2C_putative	blue	-0.969583	1.57e-05	0.962046	3.38e-05	0.843373	0.00428069	-0.77172	0.0148471	0.781943	0.0127846	-0.779918	0.0131767	-0.741172	0.022306	-0.689257	0.0399861	0.566886	0.111463	0.458783	0.21418	-0.538506	0.134706	-0.464077	0.208252	-0.517686	0.153436	0.524808	0.146869	-0.46904	0.202779	-0.341508	0.368403	-0.421679	0.258287	-0.459294	0.213604	-0.554853	0.120998	-0.350816	0.354621	0.514354	0.156567	0.447867	0.226692	-0.319533	0.401925
LOC_004440	AFLA_045960	DUF221_domain_protein%2C_putative	blue	-0.969575	1.57e-05	0.958119	4.75e-05	0.874183	0.00205243	-0.793277	0.0107332	0.708256	0.0327334	-0.856746	0.0031756	-0.745377	0.0211582	-0.686218	0.0412344	0.479766	0.191227	0.480812	0.190121	-0.550752	0.124355	-0.402852	0.282361	-0.478077	0.193022	0.381292	0.311296	-0.578362	0.102805	-0.287762	0.452737	-0.464869	0.207373	-0.570869	0.108411	-0.551898	0.123412	-0.428072	0.25037	0.457311	0.215844	0.38904	0.300732	-0.22271	0.564636
LOC_006794	AFLA_068090	quinate_pathway_repressor_protein_QutR%2C_putative	blue	0.969237	1.63e-05	-0.976546	6.36e-06	-0.75863	0.0177977	0.82054	0.00673152	-0.749768	0.020002	0.780491	0.0130649	0.639621	0.0635894	0.671099	0.0478176	-0.65758	0.0542427	-0.62764	0.0703537	0.568594	0.110148	0.557845	0.118584	0.667413	0.0495185	-0.488538	0.182062	0.392063	0.29666	0.412568	0.269796	0.417462	0.263582	0.476096	0.195137	0.50878	0.161885	0.252757	0.511718	-0.426132	0.252758	-0.560828	0.116205	0.370477	0.326351
LOC_000370	AFLA_080900	aspartyl-tRNA_synthetase%2C_cytoplasmic	blue	-0.969142	1.65e-05	0.980475	3.36e-06	0.835955	0.00499492	-0.789583	0.0113753	0.704202	0.0342024	-0.848389	0.00383954	-0.718927	0.0290646	-0.648827	0.0586806	0.528005	0.143975	0.527862	0.144104	-0.590053	0.094418	-0.430922	0.246883	-0.548449	0.126265	0.433358	0.243923	-0.517301	0.153796	-0.315614	0.408046	-0.415104	0.266567	-0.523567	0.148001	-0.57091	0.108379	-0.340287	0.370229	0.482771	0.188059	0.451048	0.223006	-0.283534	0.4597
LOC_003169	AFLA_018530|AFLA_018540	Avl9_protein%2C_putative	blue	-0.968889	1.7e-05	0.888863	0.00134948	0.881539	0.00167474	-0.749017	0.0201967	0.870089	0.00228627	-0.654189	0.0559358	-0.799584	0.009694	-0.763069	0.0167571	0.56575	0.112344	0.329256	0.386924	-0.487775	0.18285	-0.418558	0.2622	-0.417146	0.26398	0.635468	0.0658855	-0.438907	0.237252	-0.431229	0.246508	-0.409788	0.273361	-0.354149	0.349748	-0.541692	0.131966	-0.45983	0.213	0.546623	0.127791	0.405666	0.278691	-0.329536	0.386496
LOC_003615	AFLA_111250|AFLA_111260|AFLA_111270|AFLA_111280|AFLA_111290|AFLA_111300	conserved_hypothetical_protein	blue	-0.968165	1.84e-05	0.945079	0.000121113	0.843827	0.00423944	-0.725832	0.0268405	0.793357	0.0107195	-0.762914	0.0167927	-0.779443	0.0132699	-0.751652	0.0195192	0.568818	0.109976	0.381485	0.311032	-0.527407	0.144514	-0.392983	0.295426	-0.497399	0.173063	0.556785	0.119435	-0.441067	0.234682	-0.321893	0.398259	-0.367197	0.330987	-0.389249	0.300449	-0.597384	0.08938	-0.393996	0.294071	0.591753	0.0932349	0.474528	0.196821	-0.294048	0.442471
LOC_008296	AFLA_002750	peroxisome_biosynthesis_protein_(PAS10/Peroxin-12)%2C_putative	blue	0.967974	1.88e-05	-0.948154	9.93e-05	-0.878324	0.00183329	0.772937	0.0145907	-0.714842	0.0304354	0.827172	0.00594104	0.731189	0.0251942	0.651904	0.057095	-0.487523	0.18311	-0.466525	0.205542	0.555296	0.120639	0.388191	0.30188	0.456612	0.216637	-0.425494	0.253546	0.546989	0.127484	0.339144	0.371944	0.445299	0.229691	0.508467	0.162187	0.567725	0.110816	0.428034	0.250417	-0.491172	0.17936	-0.35814	0.343957	0.244085	0.526785
LOC_002834	AFLA_020290	PH_domain_protein	blue	-0.967275	2.02e-05	0.984992	1.34e-06	0.77	0.0152146	-0.800156	0.00960319	0.760052	0.0174597	-0.796839	0.0101375	-0.650452	0.0578402	-0.663776	0.0512338	0.651636	0.0572324	0.593559	0.0919875	-0.542596	0.131195	-0.562161	0.115151	-0.647012	0.0596287	0.478622	0.192441	-0.429511	0.248606	-0.369779	0.327335	-0.421775	0.258167	-0.477087	0.194077	-0.48679	0.183869	-0.268286	0.485183	0.448944	0.22544	0.53005	0.142141	-0.386115	0.304699
LOC_007407	AFLA_093400	conserved_hypothetical_protein	blue	0.967026	2.08e-05	-0.948865	9.47e-05	-0.756889	0.0182173	0.707806	0.0328944	-0.786169	0.0119915	0.748407	0.0203558	0.697062	0.0368926	0.773002	0.014577	-0.686717	0.0410278	-0.466935	0.20509	0.520756	0.150585	0.43691	0.239641	0.62955	0.0692464	-0.551724	0.123554	0.35267	0.351907	0.375801	0.318896	0.302866	0.428243	0.305122	0.424638	0.553612	0.122008	0.349275	0.356886	-0.602564	0.0859215	-0.58854	0.095479	0.368415	0.329263
LOC_002770	AFLA_018880	conserved_hypothetical_protein	blue	-0.966716	2.14e-05	0.973209	1.01e-05	0.829585	0.00566994	-0.853104	0.00345429	0.732133	0.0249111	-0.818	0.00705234	-0.686627	0.0410647	-0.621768	0.0738266	0.544921	0.129223	0.595519	0.0906457	-0.569986	0.109083	-0.539766	0.133619	-0.567537	0.110961	0.420932	0.259221	-0.540099	0.133332	-0.359457	0.342055	-0.48952	0.181052	-0.596639	0.0898839	-0.477122	0.19404	-0.312148	0.413493	0.362493	0.337692	0.437541	0.238885	-0.332333	0.382232
LOC_001168	AFLA_083860	conserved_hypothetical_protein	blue	-0.96671	2.15e-05	0.922746	0.000391003	0.815208	0.00741669	-0.798134	0.00992657	0.873841	0.00207133	-0.664727	0.0507816	-0.730552	0.0253864	-0.728311	0.0260699	0.648119	0.0590492	0.461316	0.211332	-0.491643	0.17888	-0.55991	0.116934	-0.549487	0.125402	0.612952	0.079238	-0.421985	0.257905	-0.439563	0.23647	-0.427415	0.251178	-0.405161	0.279347	-0.449149	0.225202	-0.346793	0.360547	0.457284	0.215875	0.491879	0.178639	-0.42982	0.248228
LOC_000624	AFLA_087500	ATP-dependent_DNA_helicase%2C_putative	blue	-0.966672	2.15e-05	0.885542	0.00149091	0.78782	0.0116907	-0.845451	0.00409398	0.892543	0.0012039	-0.593308	0.0921601	-0.588447	0.0955448	-0.664632	0.0508266	0.724867	0.0271443	0.588247	0.0956858	-0.440116	0.235812	-0.682636	0.0427377	-0.567971	0.110627	0.592887	0.0924503	-0.358782	0.343029	-0.627607	0.0703731	-0.520987	0.150372	-0.388289	0.301748	-0.339062	0.372067	-0.352999	0.351426	0.33267	0.381721	0.425642	0.253364	-0.481211	0.189701
LOC_003167	AFLA_018480|AFLA_018490	cytoskeletal_adaptor_protein_SagA	blue	-0.966573	2.18e-05	0.970034	1.49e-05	0.79719	0.0100801	-0.794428	0.0105381	0.788962	0.0114858	-0.746734	0.0207962	-0.695771	0.0373933	-0.642416	0.0620727	0.627052	0.0706965	0.538051	0.135101	-0.5683	0.110374	-0.532315	0.140127	-0.600708	0.0871509	0.566072	0.112094	-0.42505	0.254096	-0.407255	0.27663	-0.392133	0.296567	-0.430503	0.247394	-0.513774	0.157115	-0.268263	0.485221	0.481021	0.189901	0.505872	0.1647	-0.415654	0.265868
LOC_002321	AFLA_032690|AFLA_032700|AFLA_032710	C6_transcription_factor%2C_putative	blue	-0.966341	2.23e-05	0.864261	0.00265008	0.953522	6.81e-05	-0.838013	0.00478916	0.817232	0.00715126	-0.715298	0.0302803	-0.76154	0.0171109	-0.692747	0.0385827	0.443326	0.232011	0.400089	0.285988	-0.44617	0.228672	-0.460245	0.212533	-0.311639	0.414296	0.424611	0.25464	-0.64471	0.0608449	-0.426855	0.251867	-0.595103	0.0909295	-0.581695	0.10037	-0.411744	0.27085	-0.580641	0.101136	0.337578	0.374297	0.209458	0.588591	-0.249928	0.516615
LOC_002217	AFLA_030010|AFLA_030020	selenoprotein_domain_protein	blue	-0.965839	2.35e-05	0.922737	0.000391167	0.864146	0.00265757	-0.820137	0.00678173	0.829051	0.00572915	-0.703261	0.0345494	-0.785915	0.0120381	-0.744313	0.0214449	0.540111	0.133322	0.428162	0.250259	-0.533124	0.139411	-0.481677	0.18921	-0.469616	0.20215	0.58943	0.094854	-0.427624	0.25092	-0.383038	0.3089	-0.473066	0.198399	-0.495226	0.175246	-0.572374	0.10727	-0.352078	0.352773	0.446883	0.227839	0.457723	0.215378	-0.272613	0.477892
LOC_009526	AFLA_102850	Rho_GTPase_activator_(Rgd1)%2C_putative	blue	-0.965823	2.35e-05	0.945426	0.000118502	0.808522	0.00834094	-0.72245	0.0279153	0.805777	0.00874187	-0.741638	0.022177	-0.771802	0.0148296	-0.756667	0.0182713	0.615038	0.0779358	0.402032	0.283434	-0.536161	0.136745	-0.415087	0.266587	-0.559319	0.117404	0.579453	0.102004	-0.431317	0.246401	-0.338826	0.37242	-0.316421	0.406781	-0.350483	0.35511	-0.555579	0.120409	-0.368733	0.328812	0.594947	0.091036	0.5363	0.136624	-0.369887	0.327183
LOC_009057	AFLA_048320|AFLA_048330	RNA_polymerase_II_transcription_elongation_factor_(Ctr9)%2C_putative	blue	-0.96578	2.36e-05	0.939513	0.000168859	0.806474	0.00863876	-0.765973	0.0160988	0.829529	0.00567613	-0.698245	0.0364376	-0.739726	0.0227102	-0.747999	0.0204625	0.630822	0.0685151	0.445307	0.229682	-0.531942	0.140458	-0.484252	0.186509	-0.55103	0.124126	0.63087	0.0684878	-0.335722	0.377097	-0.402365	0.282998	-0.390354	0.298958	-0.376079	0.318508	-0.589309	0.0949389	-0.30436	0.425854	0.536118	0.136783	0.534053	0.138593	-0.33201	0.382724
LOC_005427	AFLA_058520	hypothetical_protein	blue	0.965281	2.48e-05	-0.938028	0.000183556	-0.861836	0.00281247	0.761889	0.0170296	-0.734358	0.0242521	0.853499	0.00342327	0.677589	0.0449151	0.732555	0.0247852	-0.53243	0.140025	-0.468555	0.20331	0.430756	0.247085	0.453264	0.220457	0.453923	0.219702	-0.318186	0.404024	0.553252	0.122302	0.286289	0.455156	0.537426	0.135643	0.553648	0.121979	0.483427	0.187372	0.498045	0.172417	-0.446723	0.228025	-0.336464	0.375977	0.192032	0.620619
LOC_009199	AFLA_052040	conserved_hypothetical_protein	blue	-0.964921	2.57e-05	0.979521	3.97e-06	0.818814	0.00694847	-0.814896	0.0074582	0.726498	0.0266319	-0.807965	0.00842115	-0.69706	0.0368935	-0.587458	0.0962421	0.557627	0.118758	0.5728	0.106949	-0.605761	0.0838287	-0.497285	0.173177	-0.58533	0.0977543	0.472475	0.199039	-0.530053	0.142139	-0.373833	0.321642	-0.404179	0.280627	-0.51228	0.158533	-0.498684	0.171779	-0.293483	0.443389	0.437931	0.238418	0.455396	0.21802	-0.393024	0.295372
LOC_009421	AFLA_099870	alpha/beta_hydrolase%2C_putative	blue	-0.964741	2.62e-05	0.976791	6.13e-06	0.829617	0.00566636	-0.805313	0.00881083	0.706053	0.0335265	-0.840521	0.00454639	-0.703267	0.0345472	-0.662247	0.0519661	0.529673	0.142479	0.543571	0.130366	-0.576755	0.103992	-0.458132	0.214915	-0.544021	0.129984	0.433894	0.243274	-0.472051	0.199498	-0.316889	0.406049	-0.457138	0.216041	-0.551492	0.123746	-0.590637	0.094011	-0.313731	0.411001	0.451702	0.222252	0.456614	0.216634	-0.238746	0.536145
LOC_007865	AFLA_130060|AFLA_130070	SIR2_family_histone_deacetylase%2C_putative	blue	-0.964509	2.68e-05	0.961045	3.7e-05	0.802207	0.00928259	-0.732356	0.0248446	0.779788	0.0132023	-0.793022	0.0107768	-0.644843	0.0607745	-0.688643	0.0402363	0.643943	0.0612538	0.494628	0.17585	-0.457895	0.215183	-0.515502	0.155484	-0.55086	0.124266	0.463187	0.209242	-0.433271	0.244028	-0.354799	0.348802	-0.444017	0.231197	-0.412505	0.269876	-0.488031	0.182586	-0.372851	0.323016	0.522856	0.148652	0.428591	0.249733	-0.339135	0.371957
LOC_003680	AFLA_113030	DnaJ_domain_protein	blue	-0.964344	2.72e-05	0.918153	0.000476403	0.879509	0.00177366	-0.873435	0.00209387	0.800305	0.00957974	-0.679568	0.0440527	-0.798012	0.00994632	-0.590828	0.0938775	0.491067	0.179468	0.498767	0.171697	-0.643138	0.0616849	-0.480031	0.190947	-0.493543	0.176947	0.600113	0.0875472	-0.572838	0.10692	-0.476407	0.194805	-0.407446	0.276383	-0.513464	0.157409	-0.474587	0.196758	-0.336012	0.376658	0.37296	0.322864	0.416823	0.264388	-0.440563	0.23528
LOC_009407	AFLA_099570	conserved_hypothetical_protein	blue	0.963484	2.96e-05	-0.825459	0.0061388	-0.860744	0.00288786	0.74209	0.0220521	-0.90367	0.000830441	0.57687	0.103907	0.716739	0.0297937	0.769528	0.0153165	-0.630693	0.0685891	-0.352815	0.351695	0.40283	0.282389	0.46119	0.211474	0.409934	0.273173	-0.598841	0.0883986	0.445615	0.229322	0.562501	0.114884	0.433208	0.244105	0.283513	0.459734	0.39291	0.295524	0.569052	0.109797	-0.486431	0.184241	-0.347845	0.358992	0.400824	0.285021
LOC_007114	AFLA_093680	conserved_hypothetical_protein	blue	-0.963108	3.06e-05	0.969465	1.59e-05	0.786275	0.0119721	-0.822992	0.00643151	0.755448	0.0185695	-0.802357	0.0092594	-0.588064	0.0958148	-0.632994	0.0672776	0.640373	0.0631788	0.630563	0.0686637	-0.482366	0.188484	-0.618529	0.0757873	-0.599049	0.0882593	0.404556	0.280136	-0.452069	0.221829	-0.397599	0.289277	-0.529765	0.142396	-0.538544	0.134674	-0.428617	0.2497	-0.307423	0.420973	0.36693	0.331366	0.430599	0.247277	-0.346728	0.360643
LOC_005164	AFLA_061520	conserved_hypothetical_protein	blue	-0.963074	3.07e-05	0.84774	0.00389476	0.943202	0.000135983	-0.856227	0.00321428	0.854973	0.00330927	-0.619112	0.0754318	-0.818153	0.00703272	-0.659442	0.0533267	0.451581	0.222391	0.385361	0.305726	-0.534507	0.138194	-0.446616	0.22815	-0.342139	0.36746	0.582011	0.100141	-0.60793	0.082427	-0.515237	0.155733	-0.493391	0.177102	-0.500336	0.170137	-0.429205	0.24898	-0.509784	0.16092	0.354875	0.348691	0.280707	0.46438	-0.365782	0.332997
LOC_001613	AFLA_029000|AFLA_029010|AFLA_029020	conserved_hypothetical_protein	blue	-0.962849	3.14e-05	0.93074	0.000268913	0.859199	0.00299679	-0.737335	0.0233889	0.73815	0.023156	-0.839666	0.00462819	-0.643215	0.0616431	-0.691008	0.039278	0.552946	0.122553	0.468018	0.2039	-0.412116	0.270374	-0.458517	0.21448	-0.444548	0.230573	0.321524	0.398832	-0.557458	0.118894	-0.32627	0.391504	-0.525743	0.146019	-0.500827	0.169651	-0.448329	0.226154	-0.517711	0.153413	0.466999	0.205021	0.291855	0.44604	-0.238477	0.536619
LOC_000387	AFLA_081330|AFLA_081340|AFLA_081350	glycerol_3-phosphate_dehydrogenase_(GfdA)%2C_putative	blue	-0.962488	3.24e-05	0.878828	0.00180776	0.937738	0.000186527	-0.826269	0.00604477	0.845311	0.0041064	-0.678847	0.0443657	-0.790484	0.0112164	-0.669304	0.0486409	0.466863	0.205171	0.379118	0.314294	-0.485082	0.185643	-0.471507	0.200089	-0.340914	0.369292	0.534638	0.138079	-0.59186	0.0931606	-0.433276	0.244022	-0.533876	0.138749	-0.522286	0.149176	-0.447764	0.226811	-0.49505	0.175424	0.388618	0.301302	0.263693	0.49297	-0.317071	0.405765
LOC_005245	AFLA_063490	alpha-L-arabinofuranosidase_precursor%2C_putative	blue	0.962406	3.27e-05	-0.870052	0.00228846	-0.959243	4.32e-05	0.806005	0.00870808	-0.79016	0.0112734	0.729541	0.0256934	0.80216	0.00928986	0.715253	0.0302958	-0.407175	0.276733	-0.348652	0.357804	0.485	0.185729	0.375123	0.31984	0.288433	0.451636	-0.462301	0.21023	0.588797	0.0952983	0.384266	0.30722	0.550518	0.124548	0.551828	0.12347	0.535467	0.137352	0.555941	0.120117	-0.415434	0.266147	-0.23838	0.536788	0.170586	0.660803
LOC_004989	AFLA_057430	conserved_hypothetical_protein	blue	-0.961801	3.46e-05	0.897631	0.00102116	0.802451	0.00924493	-0.786562	0.0119193	0.851082	0.00361607	-0.713272	0.0309732	-0.592184	0.0929359	-0.779071	0.0133432	0.686215	0.0412355	0.513819	0.157072	-0.32991	0.385925	-0.627708	0.0703142	-0.510884	0.159866	0.419873	0.260547	-0.406594	0.277487	-0.432721	0.244694	-0.593492	0.0920339	-0.47007	0.201654	-0.364856	0.334316	-0.459756	0.213083	0.373689	0.321842	0.385668	0.305307	-0.298394	0.435433
LOC_001896	AFLA_036660|AFLA_036670|AFLA_036680|AFLA_036700	lactoylglutathione_lyase	blue	-0.961601	3.52e-05	0.96516	2.51e-05	0.820913	0.00668532	-0.724234	0.027345	0.715991	0.0300456	-0.819736	0.00683195	-0.771488	0.0148962	-0.718698	0.0291405	0.537699	0.135406	0.429962	0.248055	-0.594906	0.0910638	-0.340094	0.370519	-0.542536	0.131246	0.505208	0.165347	-0.452065	0.221833	-0.283456	0.459828	-0.318292	0.403858	-0.416186	0.265194	-0.647562	0.0593406	-0.350958	0.354413	0.598863	0.088384	0.516328	0.154707	-0.264387	0.491791
LOC_002363	AFLA_033850|AFLA_033860|AFLA_033870|AFLA_033880|AFLA_033890|AFLA_033900|AFLA_033910	hypothetical_protein	blue	-0.960644	3.83e-05	0.98671	8.79e-07	0.80899	0.00827384	-0.77852	0.0134522	0.688281	0.0403841	-0.872758	0.00213188	-0.686003	0.0413235	-0.648359	0.0589241	0.548301	0.126387	0.551558	0.123692	-0.563754	0.1139	-0.455666	0.217713	-0.579454	0.102004	0.382088	0.310203	-0.526539	0.145297	-0.280949	0.463978	-0.419596	0.260895	-0.537363	0.135698	-0.532078	0.140337	-0.332579	0.381858	0.469581	0.202187	0.462513	0.209994	-0.291614	0.446433
LOC_006212	AFLA_136510|AFLA_136520|AFLA_136530	conserved_hypothetical_protein	blue	-0.96022	3.98e-05	0.974938	8.01e-06	0.847682	0.00389973	-0.790712	0.0111764	0.69539	0.0375416	-0.850875	0.00363297	-0.751043	0.0196744	-0.643095	0.0617079	0.486266	0.184412	0.499775	0.170694	-0.601871	0.086379	-0.407483	0.276335	-0.523061	0.148464	0.430163	0.247809	-0.551399	0.123822	-0.280514	0.464699	-0.409864	0.273263	-0.550132	0.124867	-0.576861	0.103914	-0.341144	0.368947	0.475843	0.195408	0.440213	0.235696	-0.270854	0.480851
LOC_007699	NA	NA	blue	0.960019	4.05e-05	-0.937188	0.000192248	-0.890727	0.00127429	0.800904	0.00948537	-0.727367	0.0263618	0.839985	0.00459757	0.738766	0.022981	0.677712	0.0448608	-0.461263	0.211391	-0.461074	0.211603	0.500478	0.169996	0.435896	0.240859	0.430375	0.24755	-0.352885	0.351592	0.624444	0.072231	0.283282	0.460115	0.519838	0.151434	0.605928	0.0837203	0.485828	0.184867	0.466984	0.205037	-0.407463	0.276361	-0.323392	0.395939	0.225979	0.558783
LOC_000389	AFLA_081410|AFLA_081420	secretion_pathway_protein_Sls2/Rcy1%2C_putative	blue	-0.959991	4.06e-05	0.930941	0.000266241	0.803245	0.0091231	-0.721029	0.0283751	0.774427	0.0142808	-0.725132	0.0270606	-0.791996	0.010953	-0.72172	0.0281508	0.586719	0.0967659	0.406568	0.27752	-0.601786	0.0864359	-0.352168	0.352641	-0.571641	0.107825	0.595537	0.0906333	-0.458636	0.214345	-0.373722	0.321797	-0.240197	0.533595	-0.31821	0.403986	-0.564103	0.113627	-0.369793	0.327315	0.60421	0.0848404	0.554647	0.121166	-0.407486	0.276331
LOC_000657	AFLA_088290	conserved_hypothetical_protein	blue	-0.959453	4.25e-05	0.92625	0.000333544	0.780374	0.0130877	-0.7252	0.0270394	0.8248	0.00621609	-0.751246	0.0196226	-0.606474	0.0833662	-0.722105	0.0280266	0.703625	0.0344148	0.494013	0.176471	-0.370717	0.326014	-0.575258	0.105105	-0.565992	0.112155	0.421679	0.258287	-0.478541	0.192528	-0.389704	0.299835	-0.460231	0.212549	-0.385836	0.305079	-0.333824	0.379969	-0.453129	0.220611	0.47531	0.19598	0.412227	0.270233	-0.422153	0.257695
LOC_008260	AFLA_001820|AFLA_001830	hypothetical_protein	blue	-0.959032	4.4e-05	0.963289	3.01e-05	0.838222	0.00476863	-0.753483	0.0190572	0.67974	0.0439786	-0.855728	0.00325183	-0.732058	0.0249335	-0.693347	0.0383451	0.497722	0.172739	0.474449	0.196906	-0.5774	0.103515	-0.358447	0.343512	-0.506397	0.16419	0.420809	0.259374	-0.475364	0.195922	-0.278133	0.468658	-0.406547	0.277548	-0.504347	0.166188	-0.644376	0.0610232	-0.367644	0.330353	0.527363	0.144553	0.44845	0.226013	-0.185302	0.633142
LOC_002642	AFLA_015590	conserved_hypothetical_protein	blue	-0.958931	4.44e-05	0.987686	6.74e-07	0.767009	0.015868	-0.734587	0.024185	0.679718	0.0439878	-0.853892	0.00339264	-0.6863	0.0412005	-0.678568	0.0444871	0.594874	0.0910857	0.538994	0.134285	-0.596538	0.089953	-0.403122	0.282007	-0.634551	0.0663995	0.443221	0.232134	-0.43362	0.243605	-0.297659	0.43662	-0.319923	0.401317	-0.429655	0.248429	-0.598774	0.0884435	-0.296416	0.438629	0.55896	0.117691	0.554703	0.12112	-0.305424	0.424156
LOC_003285	AFLA_021350	transulfuration_enzyme_family_protein%2C_putative	blue	0.95868	4.53e-05	-0.964059	2.8e-05	-0.799196	0.00975585	0.823439	0.0063778	-0.726667	0.0265793	0.821867	0.00656793	0.587264	0.0963797	0.631842	0.0679323	-0.60112	0.0868772	-0.625773	0.0714468	0.485139	0.185584	0.587357	0.0963139	0.565149	0.112811	-0.371231	0.32529	0.453279	0.220439	0.379734	0.313443	0.554226	0.121508	0.569825	0.109206	0.465446	0.206735	0.32068	0.400142	-0.358231	0.343825	-0.401659	0.283923	0.277765	0.469271
LOC_005660	AFLA_131210	ARF_GTPase_activator_(Csx2)%2C_putative	blue	0.958591	4.57e-05	-0.938651	0.000177283	-0.855915	0.00323773	0.800902	0.00948572	-0.75843	0.0178457	0.73214	0.0249089	0.832148	0.00539137	0.682315	0.0428742	-0.484367	0.186389	-0.427868	0.25062	0.654589	0.0557344	0.370756	0.325958	0.500939	0.16954	-0.611763	0.0799862	0.459572	0.21329	0.361043	0.339772	0.34402	0.364659	0.463086	0.209355	0.64918	0.0584972	0.30375	0.426829	-0.51038	0.160348	-0.506142	0.164437	0.298919	0.434587
LOC_000619	AFLA_087380|AFLA_087390|AFLA_087400	isochorismatase_family_hydrolase%2C_putative	blue	-0.958534	4.59e-05	0.901013	0.000910967	0.877184	0.00189189	-0.746397	0.0208858	0.838889	0.00470345	-0.681209	0.0433463	-0.833107	0.00528952	-0.75984	0.0175099	0.524947	0.146743	0.316509	0.406643	-0.524857	0.146824	-0.384231	0.307267	-0.421934	0.257969	0.631074	0.0683711	-0.447196	0.227473	-0.364825	0.33436	-0.384195	0.307317	-0.387384	0.302974	-0.589915	0.0945151	-0.417716	0.263261	0.557642	0.118746	0.436956	0.239586	-0.296877	0.437884
LOC_005345	AFLA_056680	transcriptional_elongation_protein_Spt4%2C_putative	blue	0.957508	4.99e-05	-0.934026	0.000227594	-0.820874	0.00669008	0.831208	0.00549241	-0.734265	0.0242796	0.712684	0.0311765	0.780412	0.0130803	0.648926	0.0586291	-0.514366	0.156555	-0.517034	0.154046	0.693941	0.0381101	0.397068	0.289981	0.560684	0.116319	-0.612853	0.0793002	0.413532	0.268566	0.439313	0.236767	0.331992	0.382752	0.455925	0.217418	0.641813	0.0623978	0.256389	0.505461	-0.462062	0.210497	-0.546425	0.127957	0.32507	0.393349
LOC_001426	AFLA_024230	conserved_hypothetical_protein	blue	0.957183	5.13e-05	-0.919472	0.000450666	-0.849134	0.00377681	0.916613	0.000507726	-0.743746	0.0215986	0.7044	0.0341295	0.759914	0.0174924	0.59251	0.0927107	-0.477275	0.193877	-0.587857	0.0959604	0.678215	0.0446411	0.490528	0.180019	0.538273	0.134909	-0.540855	0.132683	0.533952	0.138682	0.47852	0.19255	0.43768	0.238719	0.589471	0.0948258	0.507329	0.163286	0.284293	0.458445	-0.295542	0.440046	-0.465038	0.207186	0.367292	0.330852
LOC_003337	AFLA_022680|AFLA_022690|AFLA_022700	metalloprotease_MEP1	blue	-0.95692	5.24e-05	0.925223	0.000349716	0.919704	0.000446231	-0.813563	0.00763724	0.721089	0.0283556	-0.807203	0.00853188	-0.807893	0.00843167	-0.672599	0.0471363	0.394823	0.292967	0.415241	0.266392	-0.572398	0.107252	-0.364811	0.33438	-0.383	0.308951	0.436222	0.240468	-0.593324	0.0921491	-0.297094	0.437533	-0.488576	0.182024	-0.601175	0.0868405	-0.591995	0.0930672	-0.435653	0.241152	0.429696	0.248379	0.333838	0.379948	-0.177813	0.647171
LOC_000135	AFLA_075200	conserved_hypothetical_protein	blue	-0.956519	5.41e-05	0.877505	0.00187526	0.861479	0.00283698	-0.776681	0.0138203	0.835291	0.0050626	-0.729922	0.0255773	-0.665129	0.0505913	-0.748655	0.0202911	0.585747	0.0974569	0.434501	0.242541	-0.343189	0.365896	-0.544497	0.129581	-0.423442	0.256091	0.375561	0.319229	-0.57198	0.107568	-0.387789	0.302425	-0.572315	0.107314	-0.504564	0.165975	-0.320613	0.400246	-0.561706	0.115511	0.374954	0.320077	0.291985	0.445829	-0.312949	0.412231
LOC_009122	AFLA_049910	conserved_hypothetical_protein	blue	-0.956328	5.49e-05	0.974074	9.01e-06	0.77532	0.0140972	-0.78663	0.011907	0.722496	0.0279005	-0.784396	0.0123201	-0.64544	0.0604578	-0.555415	0.120542	0.614217	0.0784468	0.602186	0.0861712	-0.601794	0.0864301	-0.513363	0.157505	-0.63572	0.0657449	0.487377	0.183262	-0.493077	0.17742	-0.419629	0.260853	-0.352439	0.352244	-0.433699	0.243509	-0.460991	0.211696	-0.270088	0.482141	0.460355	0.21241	0.47939	0.191626	-0.466859	0.205174
LOC_002305	AFLA_032260	conserved_hypothetical_protein	blue	0.956277	5.51e-05	-0.92697	0.000322513	-0.807918	0.00842797	0.704272	0.0341767	-0.700514	0.0355754	0.836825	0.00490723	0.648757	0.0587168	0.682454	0.042815	-0.581672	0.100386	-0.485586	0.185118	0.47556	0.195712	0.391121	0.297926	0.534645	0.138072	-0.324478	0.394263	0.577873	0.103166	0.339701	0.371108	0.37721	0.316937	0.41452	0.267308	0.425689	0.253305	0.51178	0.159009	-0.518709	0.152482	-0.386946	0.303569	0.334377	0.37913
LOC_009636	AFLA_098630	amino_acid_transporter%2C_putative	blue	-0.95601	5.63e-05	0.958355	4.66e-05	0.768163	0.0156137	-0.800469	0.00955382	0.772848	0.0146094	-0.719514	0.028871	-0.629945	0.0690187	-0.574971	0.10532	0.654	0.056031	0.600625	0.0872065	-0.575658	0.104807	-0.56813	0.110504	-0.628347	0.0699427	0.564539	0.113287	-0.400508	0.285436	-0.480953	0.189972	-0.387694	0.302553	-0.402734	0.282516	-0.471547	0.200045	-0.236271	0.540505	0.444101	0.231098	0.490339	0.180213	-0.468003	0.203916
LOC_006217	AFLA_136770	IQ_calmodulin-binding_motif_protein	blue	-0.955863	5.7e-05	0.975188	7.73e-06	0.840239	0.00457331	-0.810577	0.00804891	0.668966	0.0487972	-0.862019	0.00280004	-0.742377	0.0219731	-0.639311	0.0637592	0.468307	0.203583	0.531495	0.140855	-0.622031	0.073669	-0.405859	0.27844	-0.532425	0.14003	0.407948	0.275734	-0.538857	0.134403	-0.276148	0.471971	-0.424625	0.254622	-0.589276	0.094962	-0.599348	0.0880586	-0.316651	0.406422	0.442345	0.233169	0.454486	0.219059	-0.232244	0.54763
LOC_001312	AFLA_087500	ATP-dependent_DNA_helicase%2C_putative	blue	-0.9554	5.91e-05	0.908474	0.000697665	0.718319	0.0292661	-0.776824	0.0137916	0.844657	0.00416467	-0.639906	0.0634336	-0.518745	0.152449	-0.659725	0.0531883	0.792494	0.0108672	0.620263	0.0747336	-0.427174	0.251474	-0.667598	0.0494321	-0.651808	0.0571441	0.550139	0.124862	-0.296444	0.438585	-0.586565	0.096875	-0.448797	0.225611	-0.309774	0.417244	-0.352022	0.352855	-0.312804	0.41246	0.412111	0.27038	0.487967	0.182652	-0.495816	0.174651
LOC_005142	AFLA_061040	alpha-xylosidase%2C_putative	blue	-0.955068	6.06e-05	0.947545	0.000103377	0.739985	0.0226373	-0.860006	0.00293955	0.745715	0.0210677	-0.693463	0.0382991	-0.629089	0.069513	-0.561487	0.115684	0.650646	0.0577403	0.685246	0.0416391	-0.655372	0.0553413	-0.571938	0.1076	-0.69705	0.0368974	0.571065	0.108261	-0.396399	0.290869	-0.545116	0.129058	-0.353122	0.351247	-0.434493	0.242551	-0.462574	0.209925	-0.189277	0.625735	0.365485	0.33342	0.569137	0.109732	-0.49983	0.170639
LOC_002147	AFLA_028100	FMN_dependent_dehydrogenase%2C_putative	blue	-0.954399	6.38e-05	0.930288	0.000274989	0.7697	0.0152793	-0.643497	0.061492	0.750934	0.0197022	-0.795931	0.0102872	-0.63409	0.0666588	-0.783422	0.0125031	0.668001	0.0492446	0.423683	0.255791	-0.418219	0.262626	-0.40078	0.285079	-0.545346	0.128864	0.435699	0.241096	-0.358759	0.343062	-0.327781	0.389183	-0.369874	0.327202	-0.2999	0.433006	-0.549701	0.125225	-0.448933	0.225452	0.632578	0.067514	0.469241	0.20256	-0.256804	0.504748
LOC_003108	AFLA_016990	fibrillarin	blue	0.953934	6.6e-05	-0.891391	0.00124822	-0.868811	0.00236292	0.695795	0.0373839	-0.79693	0.0101226	0.762345	0.0169239	0.755224	0.0186247	0.76659	0.015961	-0.539984	0.133431	-0.326318	0.391429	0.415389	0.266204	0.378988	0.314474	0.413059	0.26917	-0.426183	0.252696	0.579724	0.101806	0.306305	0.422752	0.418242	0.262598	0.407241	0.276649	0.443024	0.232367	0.569948	0.109112	-0.543836	0.130141	-0.342796	0.366482	0.298117	0.43588
LOC_008808	AFLA_048880	MAP_kinase_kinase_kinase_Ste11	blue	0.953594	6.77e-05	-0.958733	4.51e-05	-0.800216	0.00959381	0.747142	0.0206883	-0.649535	0.0583136	0.871526	0.00220222	0.655011	0.0555223	0.686308	0.0411972	-0.53791	0.135223	-0.538473	0.134735	0.550034	0.124948	0.384237	0.307259	0.548064	0.126585	-0.352966	0.351474	0.450181	0.224006	0.301675	0.430154	0.42064	0.259586	0.498951	0.171514	0.606571	0.0833039	0.372049	0.324141	-0.498947	0.171518	-0.453433	0.220264	0.179776	0.643484
LOC_001758	AFLA_033030|AFLA_033040|AFLA_033050	aureobasidin_resistance_protein_Aur1	blue	-0.952952	7.1e-05	0.955005	6.09e-05	0.866487	0.00250672	-0.867703	0.00243071	0.666691	0.0498557	-0.837177	0.00487212	-0.719537	0.0288633	-0.575938	0.104599	0.429047	0.249173	0.579793	0.101755	-0.628219	0.0700172	-0.45046	0.223684	-0.492732	0.177771	0.385006	0.30621	-0.587124	0.0964786	-0.342567	0.366822	-0.497338	0.173124	-0.659316	0.0533883	-0.544905	0.129237	-0.32653	0.391103	0.334789	0.378508	0.376052	0.318546	-0.240507	0.53305
LOC_001597	AFLA_028490	conserved_hypothetical_protein	blue	-0.952664	7.25e-05	0.852801	0.00347825	0.83958	0.00463645	-0.811628	0.00790233	0.912896	0.000589251	-0.529197	0.142904	-0.736465	0.0236389	-0.676727	0.0452937	0.62141	0.0740416	0.42323	0.256354	-0.50918	0.1615	-0.54082	0.132713	-0.465583	0.206583	0.731249	0.0251761	-0.37553	0.319273	-0.598648	0.0885283	-0.421216	0.258865	-0.325309	0.392982	-0.445514	0.22944	-0.366134	0.332496	0.426638	0.252134	0.421163	0.258932	-0.467099	0.20491
LOC_005794	AFLA_135010	conserved_hypothetical_protein	blue	-0.952321	7.44e-05	0.867698	0.00243106	0.815244	0.00741189	-0.712982	0.0310733	0.868492	0.00238229	-0.626303	0.0711352	-0.780406	0.0130816	-0.814686	0.00748621	0.626002	0.0713119	0.328604	0.387922	-0.469095	0.202719	-0.409469	0.273772	-0.491332	0.179197	0.630976	0.068427	-0.40221	0.283201	-0.424621	0.254627	-0.329686	0.386267	-0.283239	0.460187	-0.4957	0.174768	-0.457536	0.215589	0.567171	0.111243	0.501216	0.169266	-0.379306	0.314034
LOC_004936	AFLA_055960|AFLA_055970|AFLA_055980	U4/U6.U5_tri-snRNP-associated_protein%2C_putative	blue	-0.952028	7.6e-05	0.954136	6.5e-05	0.771477	0.0148987	-0.716782	0.0297793	0.801078	0.0094582	-0.763065	0.0167579	-0.647314	0.0594706	-0.685274	0.0416271	0.676479	0.0454032	0.483381	0.18742	-0.447281	0.227374	-0.540776	0.132751	-0.58789	0.0959373	0.489464	0.18111	-0.442384	0.233123	-0.347488	0.35952	-0.397204	0.2898	-0.374859	0.320209	-0.427069	0.251604	-0.351699	0.353327	0.527401	0.144519	0.466394	0.205687	-0.424064	0.255318
LOC_007316	AFLA_090750|AFLA_090760	AMID-like_mitochondrial_oxidoreductase%2C_putative	blue	0.95191	7.66e-05	-0.938445	0.000179341	-0.774518	0.014262	0.795936	0.0102864	-0.712515	0.031235	0.776008	0.0139568	0.712951	0.0310842	0.734277	0.024276	-0.571012	0.108302	-0.539136	0.134162	0.592786	0.0925204	0.426247	0.252616	0.605315	0.0841188	-0.475003	0.19631	0.404673	0.279984	0.354457	0.349299	0.373109	0.322655	0.481307	0.189599	0.586457	0.0969521	0.307243	0.421259	-0.454962	0.218515	-0.57422	0.105882	0.262903	0.494316
LOC_006605	AFLA_070820|AFLA_070830|AFLA_070840	3-hydroxymethyl-3-methylglutaryl-Coenzyme_A_lyase%2C_putative	blue	-0.951883	7.68e-05	0.954424	6.36e-05	0.846249	0.00402374	-0.734612	0.0241776	0.714798	0.0304504	-0.816337	0.00726781	-0.801704	0.00936049	-0.718721	0.0291326	0.482768	0.188063	0.394161	0.293851	-0.589973	0.0944743	-0.328478	0.388115	-0.485486	0.185223	0.503979	0.166548	-0.469279	0.202518	-0.249616	0.517156	-0.355995	0.347063	-0.465366	0.206823	-0.669471	0.0485641	-0.353416	0.350817	0.57471	0.105514	0.478741	0.192315	-0.211385	0.585084
LOC_010968	AFLA_114940|AFLA_114950|AFLA_114960	hypothetical_protein	blue	0.951808	7.72e-05	-0.905391	0.000781013	-0.730258	0.0254754	0.769214	0.0153845	-0.829592	0.00566922	0.665739	0.050303	0.508129	0.162512	0.693702	0.0382044	-0.768374	0.0155676	-0.602271	0.086115	0.39016	0.29922	0.655567	0.0552434	0.607393	0.0827729	-0.5086	0.162058	0.265468	0.489955	0.54534	0.12887	0.509203	0.161478	0.348242	0.358407	0.4001	0.285973	0.330649	0.384797	-0.409233	0.274076	-0.456938	0.216267	0.386216	0.304561
LOC_005486	AFLA_059850	sensor_histidine_kinase%2C_putative	blue	-0.951614	7.82e-05	0.855797	0.00324667	0.85966	0.002964	-0.739748	0.022704	0.908013	0.000709731	-0.644938	0.0607242	-0.644482	0.0609665	-0.747732	0.0205329	0.642824	0.0618532	0.376761	0.31756	-0.285336	0.456726	-0.585532	0.0976098	-0.383684	0.308015	0.490967	0.17957	-0.469151	0.202657	-0.456628	0.216619	-0.580735	0.101068	-0.392863	0.295588	-0.323614	0.395596	-0.548861	0.125922	0.427227	0.251408	0.25964	0.499885	-0.351864	0.353085
LOC_009033	AFLA_054370|AFLA_054380|AFLA_054390|AFLA_054400|AFLA_054410	short-chain_dehydrogenase%2C_putative	blue	-0.95106	8.14e-05	0.959912	4.08e-05	0.837394	0.00485048	-0.743492	0.0216678	0.707297	0.0330769	-0.80796	0.00842198	-0.764984	0.0163209	-0.637256	0.0648907	0.498759	0.171705	0.444062	0.231144	-0.611955	0.0798652	-0.360699	0.340267	-0.511033	0.159723	0.506839	0.163761	-0.499397	0.17107	-0.304009	0.426415	-0.339074	0.372049	-0.447405	0.22723	-0.614377	0.0783472	-0.331513	0.38348	0.55388	0.12179	0.452358	0.221497	-0.299289	0.43399
LOC_009886	AFLA_116380	conserved_hypothetical_protein	blue	-0.950336	8.56e-05	0.933953	0.000228461	0.73792	0.0232216	-0.853593	0.00341595	0.753615	0.0190241	-0.664112	0.0510734	-0.617703	0.0762921	-0.540004	0.133414	0.656815	0.0546215	0.680701	0.0435642	-0.653438	0.0563154	-0.573543	0.10639	-0.686462	0.0411332	0.59596	0.0903455	-0.383136	0.308766	-0.583126	0.099335	-0.344174	0.364431	-0.401452	0.284195	-0.451254	0.222767	-0.190124	0.62416	0.367285	0.330863	0.551521	0.123722	-0.524364	0.147273
LOC_002402	AFLA_035050|AFLA_035060|AFLA_035070	conserved_hypothetical_protein	blue	-0.950039	8.74e-05	0.831576	0.00545264	0.911289	0.000627179	-0.823537	0.00636606	0.81323	0.0076825	-0.61289	0.0792771	-0.734297	0.02427	-0.67044	0.048119	0.472785	0.198703	0.410571	0.272355	-0.509804	0.1609	-0.424049	0.255336	-0.326364	0.391359	0.575548	0.104889	-0.440747	0.235062	-0.554211	0.12152	-0.527226	0.144677	-0.452348	0.221508	-0.539314	0.134009	-0.476663	0.19453	0.381558	0.310931	0.275154	0.473633	-0.231526	0.548904
LOC_005895	AFLA_137320	C2H2_conidiation_transcription_factor_FlbC	blue	-0.949864	8.85e-05	0.911209	0.000629115	0.878274	0.00183582	-0.703042	0.0346304	0.731724	0.0250336	-0.839878	0.00460786	-0.727387	0.0263554	-0.743257	0.0217319	0.489319	0.181259	0.362505	0.337674	-0.418546	0.262215	-0.362953	0.337034	-0.392957	0.295461	0.328493	0.388092	-0.598611	0.0885528	-0.243594	0.527643	-0.475311	0.19598	-0.495275	0.175197	-0.487803	0.182821	-0.562395	0.114967	0.517382	0.153721	0.301676	0.430152	-0.193188	0.618476
LOC_004819	AFLA_046080	conserved_hypothetical_protein	blue	-0.949717	8.93e-05	0.936741	0.000196991	0.793039	0.0107737	-0.693853	0.0381448	0.740611	0.0224622	-0.750125	0.0199098	-0.801271	0.00942794	-0.730429	0.0254234	0.563982	0.113722	0.384905	0.306347	-0.616527	0.0770149	-0.303887	0.426609	-0.567655	0.11087	0.587719	0.0960579	-0.428892	0.249364	-0.321556	0.398781	-0.214589	0.579273	-0.312622	0.412747	-0.629836	0.0690814	-0.346248	0.361354	0.644956	0.0607144	0.575007	0.105293	-0.350815	0.354624
LOC_000478	AFLA_083320	MFS_quinate_transporter%2C_putative	blue	-0.949687	8.95e-05	0.916435	0.000511447	0.887431	0.00140927	-0.730747	0.0253272	0.756707	0.0182616	-0.805535	0.00877786	-0.767594	0.0157389	-0.704344	0.0341501	0.476622	0.194574	0.360701	0.340264	-0.465389	0.206798	-0.384385	0.307057	-0.400593	0.285325	0.401941	0.283555	-0.617548	0.076387	-0.26473	0.491208	-0.450514	0.223621	-0.499305	0.171161	-0.47947	0.191541	-0.511009	0.159746	0.501837	0.168653	0.318096	0.404165	-0.264061	0.492345
LOC_001551	AFLA_027410	involucrin_repeat_protein	blue	0.949361	9.15e-05	-0.967134	2.05e-05	-0.732951	0.0246673	0.697094	0.0368803	-0.701047	0.0353747	0.833201	0.00527962	0.615463	0.0776727	0.741255	0.0222832	-0.661195	0.0524738	-0.529778	0.142385	0.495547	0.174923	0.44385	0.231394	0.629185	0.0694575	-0.423953	0.255456	0.324725	0.393881	0.304181	0.42614	0.372797	0.323092	0.384559	0.306819	0.593652	0.0919236	0.314316	0.410081	-0.569968	0.109096	-0.55213	0.123221	0.24401	0.526916
LOC_003050	AFLA_015700	ribulose-phosphate_3-epimerase	blue	-0.949198	9.26e-05	0.990992	2.26e-07	0.787276	0.0117892	-0.800413	0.00956268	0.682979	0.0425924	-0.846393	0.0040112	-0.706443	0.0333852	-0.628305	0.0699669	0.539337	0.133989	0.570201	0.108919	-0.619416	0.0752468	-0.465554	0.206615	-0.612187	0.0797189	0.444019	0.231195	-0.480884	0.190045	-0.282372	0.46162	-0.388611	0.301313	-0.5458	0.128482	-0.572727	0.107004	-0.238249	0.537019	0.453198	0.220532	0.52564	0.146113	-0.306407	0.42259
LOC_008171	AFLA_129980	dienelactone_hydrolase	blue	-0.94911	9.31e-05	0.959573	4.2e-05	0.813747	0.00761245	-0.844251	0.00420113	0.672342	0.0472525	-0.775153	0.0141314	-0.774289	0.0143093	-0.5685	0.11022	0.471852	0.199714	0.569911	0.10914	-0.744875	0.0212932	-0.390067	0.299345	-0.594487	0.0913503	0.538137	0.135026	-0.514371	0.15655	-0.388638	0.301275	-0.30676	0.422027	-0.521302	0.150081	-0.604921	0.0843754	-0.226102	0.558563	0.42904	0.249183	0.536602	0.13636	-0.364997	0.334115
LOC_004789	AFLA_045290|AFLA_045300	extracellular_endoglucanase/cellulase%2C_putative	blue	-0.949073	9.34e-05	0.956627	5.36e-05	0.695032	0.0376818	-0.795895	0.0102932	0.78193	0.012787	-0.723298	0.0276432	-0.530202	0.142006	-0.629736	0.0691391	0.760616	0.0173271	0.676257	0.045501	-0.488194	0.182417	-0.669108	0.0487313	-0.717208	0.0296366	0.493374	0.177119	-0.333285	0.380787	-0.481058	0.189862	-0.42919	0.248998	-0.401242	0.284471	-0.384882	0.306379	-0.222383	0.565223	0.394464	0.293446	0.551433	0.123794	-0.478609	0.192455
LOC_000952	AFLA_078370|AFLA_078380|AFLA_078390|AFLA_078400	oxidoreductase%2C_short_chain_dehydrogenase/reductase_family	blue	-0.948702	9.57e-05	0.896071	0.00107498	0.889626	0.00131832	-0.711847	0.0314668	0.782109	0.0127528	-0.790233	0.0112605	-0.707746	0.0329158	-0.723882	0.0274568	0.512679	0.158154	0.352857	0.351633	-0.373259	0.322445	-0.42659	0.252193	-0.360982	0.33986	0.368375	0.329318	-0.586044	0.0972456	-0.294577	0.441611	-0.523262	0.14828	-0.479808	0.191183	-0.43605	0.240674	-0.568014	0.110594	0.489346	0.181232	0.249833	0.516779	-0.234206	0.544154
LOC_003277	AFLA_021200|AFLA_021210	conserved_hypothetical_protein	blue	0.94858	9.65e-05	-0.880834	0.00170867	-0.837547	0.00483524	0.856321	0.00320731	-0.803945	0.00901662	0.708574	0.03262	0.642867	0.0618299	0.648805	0.0586919	-0.569726	0.109281	-0.555255	0.120672	0.434002	0.243143	0.602528	0.0859455	0.491293	0.179237	-0.380484	0.312409	0.607402	0.0827673	0.457881	0.215199	0.56303	0.114467	0.572584	0.107112	0.268254	0.485236	0.467205	0.204793	-0.25441	0.508867	-0.324845	0.393697	0.399985	0.286125
LOC_001215	AFLA_085150	ATP-binding_cassette_transporter%2C_putative	blue	0.948118	9.95e-05	-0.932409	0.00024732	-0.692147	0.0388219	0.758784	0.017761	-0.817477	0.00711965	0.65729	0.0543858	0.61041	0.0808423	0.672173	0.0473293	-0.767409	0.0157796	-0.586105	0.0972019	0.528683	0.143366	0.587047	0.0965333	0.720699	0.0284826	-0.605993	0.0836785	0.318775	0.403105	0.50413	0.1664	0.302844	0.428279	0.284589	0.457957	0.412293	0.270148	0.241194	0.531844	-0.484292	0.186468	-0.619019	0.0754886	0.546093	0.128236
LOC_010025	AFLA_119720|AFLA_119730|AFLA_119740	sugar_transporter%2C_putative	blue	0.948074	9.98e-05	-0.93798	0.000184043	-0.865663	0.00255912	0.745956	0.0210034	-0.640578	0.0630673	0.877548	0.00187307	0.74263	0.0219035	0.636833	0.0651252	-0.428441	0.249916	-0.45671	0.216526	0.578663	0.102584	0.30432	0.425918	0.459115	0.213806	-0.325666	0.392433	0.63987	0.0634531	0.265444	0.489995	0.388562	0.301378	0.535532	0.137295	0.546745	0.127689	0.468554	0.203311	-0.492223	0.178289	-0.355396	0.347933	0.227021	0.556923
LOC_001633	AFLA_029780	Patatin-like_serine_hydrolase%2C_putative	blue	-0.947693	0.000102375	0.984922	1.37e-06	0.737665	0.0232942	-0.808735	0.00831024	0.682579	0.0427618	-0.840123	0.00458437	-0.58597	0.0972978	-0.580061	0.101559	0.629595	0.0692204	0.678959	0.0443171	-0.563736	0.113914	-0.568266	0.1104	-0.685696	0.0414515	0.367624	0.330382	-0.49696	0.173503	-0.36206	0.338313	-0.415472	0.266099	-0.527602	0.144338	-0.419705	0.260758	-0.253754	0.509998	0.381278	0.311316	0.506324	0.164261	-0.410898	0.271935
LOC_005136	AFLA_060860|AFLA_060880|AFLA_060890	conserved_hypothetical_protein	blue	-0.947629	0.000102809	0.952756	7.2e-05	0.864476	0.00263597	-0.806827	0.00858694	0.666541	0.049926	-0.815117	0.00742882	-0.796583	0.0101796	-0.599068	0.0882463	0.412654	0.269687	0.481918	0.188956	-0.683264	0.0424716	-0.337414	0.374544	-0.485993	0.184695	0.484643	0.1861	-0.549399	0.125475	-0.313366	0.411574	-0.367068	0.33117	-0.549149	0.125682	-0.642912	0.0618062	-0.311499	0.414517	0.468164	0.203739	0.436065	0.240656	-0.252493	0.512175
LOC_003767	AFLA_105470|AFLA_105490	translation_initiation_factor_eIF-2B_subunit_family_protein	blue	-0.947091	0.000106497	0.987635	6.84e-07	0.765676	0.0161651	-0.722006	0.0280584	0.673046	0.0469347	-0.875114	0.00200169	-0.677602	0.0449094	-0.700899	0.0354304	0.579907	0.101672	0.517238	0.153855	-0.551705	0.123571	-0.414687	0.267096	-0.606424	0.083399	0.40622	0.277972	-0.419677	0.260793	-0.23399	0.544536	-0.36771	0.33026	-0.468457	0.203418	-0.611122	0.0803913	-0.293503	0.443357	0.550892	0.12424	0.534856	0.137887	-0.238184	0.537134
LOC_001000	AFLA_079730	conserved_hypothetical_protein	blue	0.946191	0.000112874	-0.940511	0.000159471	-0.724053	0.0274023	0.766308	0.0160239	-0.803339	0.0091087	0.688804	0.0401707	0.674801	0.0461475	0.745081	0.0212378	-0.694868	0.037746	-0.525906	0.145871	0.536983	0.136029	0.535033	0.137732	0.657077	0.0544917	-0.61432	0.0783828	0.264353	0.491849	0.407687	0.27607	0.354841	0.348741	0.360669	0.34031	0.557985	0.118471	0.217548	0.573923	-0.501431	0.169054	-0.633828	0.0668062	0.369983	0.327048
LOC_002342	AFLA_033330|AFLA_033340	tRNAHis_guanylyltransferase_Thg1%2C_putative	blue	0.946024	0.000114081	-0.887559	0.00140384	-0.797308	0.0100608	0.619658	0.0751002	-0.791576	0.0110257	0.723748	0.0274995	0.687363	0.040761	0.812635	0.0077636	-0.639635	0.0635815	-0.323257	0.396148	0.404336	0.280422	0.348401	0.358174	0.46712	0.204887	-0.515875	0.155133	0.339576	0.371295	0.356656	0.346105	0.348485	0.358049	0.237478	0.538377	0.573782	0.10621	0.495223	0.175249	-0.669601	0.0485043	-0.438524	0.23771	0.247103	0.521522
LOC_007819	AFLA_128910|AFLA_128920|AFLA_128930	VHS_domain_protein	blue	-0.945781	0.000115862	0.964801	2.6e-05	0.832681	0.00533459	-0.741422	0.0222367	0.651217	0.0574468	-0.853174	0.00344881	-0.769403	0.0153435	-0.630631	0.0686245	0.459235	0.21367	0.460579	0.212159	-0.645043	0.060668	-0.30867	0.418993	-0.520478	0.150842	0.445225	0.229778	-0.534394	0.138293	-0.263003	0.494145	-0.317238	0.405504	-0.482693	0.188141	-0.638737	0.0640739	-0.337616	0.37424	0.550404	0.124643	0.46287	0.209596	-0.257625	0.503339
LOC_005150	AFLA_061240|AFLA_061250|AFLA_061260	conserved_hypothetical_protein	blue	-0.945478	0.000118111	0.960129	4.01e-05	0.783571	0.0124749	-0.765523	0.0161996	0.773567	0.014459	-0.756421	0.0183312	-0.699422	0.0359888	-0.703061	0.0346236	0.604223	0.0848314	0.488451	0.182152	-0.52731	0.144601	-0.509156	0.161523	-0.564367	0.113421	0.553719	0.121921	-0.343207	0.365868	-0.323882	0.395182	-0.426402	0.252425	-0.45134	0.222668	-0.594675	0.0912221	-0.24354	0.527736	0.49981	0.170659	0.521851	0.149575	-0.284772	0.457656
LOC_007564	AFLA_123400	sensor_histidine_kinase/response_regulator%2C_putative	blue	-0.945295	0.000119483	0.979843	3.75e-06	0.790018	0.0112984	-0.85424	0.00336561	0.645318	0.0605224	-0.831153	0.00549838	-0.699058	0.0361272	-0.545642	0.128615	0.497533	0.172929	0.643449	0.0615179	-0.696774	0.0370038	-0.463129	0.209307	-0.628584	0.0698053	0.432624	0.244813	-0.536859	0.136136	-0.353024	0.35139	-0.37436	0.320905	-0.58857	0.0954583	-0.54104	0.132524	-0.215216	0.578138	0.370857	0.325816	0.512744	0.158092	-0.354375	0.349418
LOC_010638	AFLA_011640|AFLA_011650|AFLA_011660	RNA_binding_protein%2C_putative	blue	-0.945095	0.000120994	0.967911	1.89e-05	0.80298	0.00916367	-0.700754	0.0354851	0.656562	0.0547473	-0.895264	0.00110359	-0.690246	0.0395853	-0.67108	0.0478262	0.529517	0.142619	0.475197	0.196102	-0.529828	0.14234	-0.363074	0.336861	-0.544214	0.129821	0.334476	0.378981	-0.549802	0.125141	-0.222301	0.565369	-0.363637	0.336055	-0.474651	0.196689	-0.540329	0.133135	-0.4055	0.278907	0.551368	0.123848	0.435984	0.240753	-0.259408	0.500282
LOC_005566	AFLA_061960|AFLA_061970	cell_wall_protein%2C_putative	blue	-0.94501	0.000121642	0.816107	0.00729802	0.884772	0.00152512	-0.7515	0.0195577	0.937317	0.000190895	-0.544315	0.129735	-0.737289	0.0234018	-0.76584	0.0161285	0.589781	0.0946087	0.297902	0.436228	-0.363091	0.336835	-0.505206	0.165349	-0.328337	0.38833	0.650992	0.0575621	-0.396064	0.291315	-0.522459	0.149017	-0.518654	0.152534	-0.332695	0.381683	-0.434353	0.242719	-0.517666	0.153455	0.458647	0.214333	0.296054	0.439216	-0.331605	0.38334
LOC_003049	AFLA_015690	conserved_hypothetical_protein	blue	-0.944855	0.000122825	0.956654	5.35e-05	0.83752	0.004838	-0.75769	0.0180236	0.666094	0.050136	-0.821258	0.00664276	-0.813962	0.00758343	-0.65675	0.0546538	0.442345	0.233169	0.437783	0.238595	-0.677023	0.0451632	-0.29129	0.446963	-0.515058	0.155903	0.505016	0.165535	-0.502077	0.168417	-0.268965	0.484035	-0.300617	0.431852	-0.482804	0.188024	-0.685136	0.0416847	-0.309677	0.417398	0.550652	0.124438	0.503843	0.166682	-0.241619	0.531099
LOC_005562	AFLA_061830	Exocyst_complex_component_Sec8%2C_putative	blue	0.944738	0.000123726	-0.896002	0.00107739	-0.785044	0.0121993	0.722147	0.028013	-0.756187	0.0183885	0.740597	0.0224662	0.569231	0.109659	0.736119	0.023739	-0.641738	0.0624386	-0.500057	0.170415	0.397838	0.288961	0.490223	0.180331	0.489476	0.181098	-0.430441	0.247469	0.302025	0.429592	0.43118	0.246568	0.515778	0.155225	0.38978	0.299733	0.537754	0.135359	0.417428	0.263624	-0.479924	0.191061	-0.387831	0.302368	0.187278	0.629456
LOC_000272	AFLA_078410	conserved_hypothetical_protein	blue	-0.944693	0.000124076	0.950323	8.57e-05	0.743672	0.0216187	-0.711222	0.0316851	0.817368	0.00713369	-0.710251	0.0320257	-0.687489	0.0407091	-0.70669	0.0332956	0.693026	0.0384721	0.461136	0.211534	-0.501625	0.168862	-0.517923	0.153215	-0.62458	0.0721507	0.603046	0.0856042	-0.351169	0.354104	-0.363681	0.335993	-0.32086	0.399861	-0.312738	0.412563	-0.49947	0.170997	-0.270023	0.482251	0.570545	0.108657	0.565239	0.112741	-0.444477	0.230657
LOC_001219	AFLA_085200	camp_independent_regulatory_protein	blue	0.944314	0.000127024	-0.956393	5.46e-05	-0.759909	0.0174935	0.703508	0.0344582	-0.767751	0.0157042	0.816268	0.00727696	0.596955	0.0896699	0.73954	0.0227625	-0.673522	0.0467201	-0.49472	0.175756	0.37929	0.314056	0.550026	0.124955	0.566954	0.111411	-0.393527	0.294699	0.388478	0.301492	0.279237	0.466821	0.484379	0.186376	0.43443	0.242626	0.467792	0.204148	0.364846	0.33433	-0.509445	0.161245	-0.448761	0.225652	0.277467	0.469768
LOC_009193	AFLA_051900	zinc_knuckle_transcription_factor_(CnjB)%2C_putative	blue	-0.94417	0.000128161	0.965309	2.47e-05	0.839799	0.00461544	-0.743731	0.0216029	0.644124	0.0611575	-0.876964	0.00190339	-0.76302	0.0167683	-0.65389	0.0560867	0.445429	0.229539	0.456311	0.216979	-0.614386	0.0783412	-0.315397	0.408385	-0.4999	0.17057	0.40044	0.285526	-0.541014	0.132546	-0.225742	0.559207	-0.36299	0.336981	-0.526064	0.145728	-0.641119	0.0627735	-0.355984	0.347079	0.531726	0.14065	0.443034	0.232356	-0.201791	0.60261
LOC_003179	AFLA_018780	DUF718_domain_protein	blue	0.944029	0.000129282	-0.915808	0.00052468	-0.827976	0.00584972	0.796937	0.0101214	-0.733313	0.02456	0.788837	0.0115082	0.687513	0.0406994	0.768121	0.015623	-0.521804	0.149619	-0.483869	0.186909	0.469211	0.202592	0.465348	0.206843	0.465748	0.2064	-0.40454	0.280157	0.399483	0.286787	0.307169	0.421377	0.551	0.124151	0.572255	0.10736	0.589695	0.0946686	0.379978	0.313106	-0.401529	0.284094	-0.426504	0.2523	0.105176	0.787703
LOC_005013	AFLA_057940	conserved_hypothetical_protein	blue	-0.94393	0.000130069	0.940994	0.000155058	0.86632	0.00251729	-0.773166	0.0145426	0.645316	0.0605232	-0.846384	0.00401197	-0.796168	0.0102479	-0.67028	0.0481922	0.39776	0.289063	0.43948	0.236569	-0.638352	0.0642855	-0.284435	0.458211	-0.452992	0.220768	0.424529	0.254741	-0.530624	0.14163	-0.256214	0.505762	-0.385868	0.305035	-0.55412	0.121594	-0.683466	0.0423863	-0.370746	0.325973	0.498612	0.171851	0.429498	0.248621	-0.145013	0.709711
LOC_002722	AFLA_017630|AFLA_017640|AFLA_018220|AFLA_018230	hypothetical_protein	blue	-0.943806	0.000131065	0.948921	9.43e-05	0.70489	0.0339502	-0.734638	0.0241702	0.802807	0.00919009	-0.748186	0.0204137	-0.563042	0.114458	-0.719255	0.0289563	0.758693	0.0177827	0.570312	0.108834	-0.403468	0.281555	-0.630424	0.0687437	-0.670675	0.0480112	0.455198	0.218246	-0.355049	0.348438	-0.375382	0.319479	-0.433208	0.244105	-0.3833	0.308541	-0.379745	0.313429	-0.303221	0.427675	0.46198	0.210589	0.536401	0.136536	-0.424254	0.255082
LOC_001882	AFLA_036240	conserved_hypothetical_protein	blue	-0.943474	0.000133748	0.815207	0.00741684	0.931844	0.000254483	-0.805372	0.00880215	0.901594	0.000892926	-0.605644	0.083905	-0.736727	0.0235633	-0.716059	0.0300228	0.503215	0.167297	0.333677	0.380192	-0.346118	0.361546	-0.530208	0.142001	-0.275182	0.473586	0.506112	0.164467	-0.574416	0.105735	-0.475091	0.196216	-0.616156	0.0772438	-0.49461	0.175868	-0.333122	0.381034	-0.589132	0.0950635	0.334336	0.379193	0.18345	0.636602	-0.310344	0.416342
LOC_007395	AFLA_093060|AFLA_093070|AFLA_093080	DNA_ligase%2C_putative	blue	-0.943127	0.000136599	0.955865	5.7e-05	0.844609	0.00416897	-0.734793	0.0241248	0.707883	0.0328669	-0.815845	0.00733252	-0.797514	0.0100273	-0.663058	0.0515769	0.470883	0.200767	0.402454	0.282881	-0.599907	0.0876846	-0.342154	0.367439	-0.488085	0.18253	0.496829	0.173634	-0.521111	0.150257	-0.247353	0.521087	-0.341151	0.368937	-0.471145	0.200482	-0.6209	0.074349	-0.341693	0.368127	0.558563	0.118008	0.453198	0.220533	-0.271193	0.480279
LOC_000494	AFLA_083860|AFLA_083870	conserved_hypothetical_protein	blue	-0.943094	0.000136872	0.884796	0.00152408	0.851084	0.00361596	-0.708376	0.0326906	0.857066	0.00315187	-0.720486	0.0285522	-0.695742	0.0374045	-0.808058	0.00840768	0.595857	0.0904154	0.331742	0.383131	-0.309562	0.417579	-0.508906	0.161763	-0.389059	0.300706	0.458195	0.214844	-0.444939	0.230114	-0.306905	0.421796	-0.551811	0.123483	-0.435428	0.241423	-0.444639	0.230466	-0.509695	0.161004	0.492014	0.178502	0.327258	0.389985	-0.230092	0.551451
LOC_008157	AFLA_129610	NADH-ubiquinone_oxidoreductase_64_kDa_subunit%2C_putative	blue	-0.942944	0.00013812	0.971219	1.29e-05	0.834507	0.00514327	-0.83007	0.00561643	0.641916	0.0623421	-0.873221	0.00210582	-0.715662	0.030157	-0.588022	0.095844	0.4437	0.23157	0.570775	0.108482	-0.6241	0.0724347	-0.431897	0.245696	-0.532109	0.140309	0.35774	0.344534	-0.58391	0.0987712	-0.271212	0.480247	-0.451068	0.222982	-0.642184	0.0621976	-0.551834	0.123464	-0.30341	0.427372	0.379583	0.313651	0.421229	0.258849	-0.243839	0.527214
LOC_009587	AFLA_097370|AFLA_097380	conserved_hypothetical_protein	blue	-0.942658	0.000140519	0.971949	1.18e-05	0.810819	0.008015	-0.718788	0.0291104	0.640279	0.0632304	-0.898813	0.000981663	-0.731575	0.0250782	-0.675841	0.0456852	0.488401	0.182204	0.46814	0.203765	-0.578301	0.102851	-0.331395	0.38366	-0.539711	0.133666	0.35728	0.3452	-0.542854	0.130975	-0.199273	0.607238	-0.349919	0.355939	-0.50662	0.163974	-0.59974	0.0877968	-0.370131	0.326839	0.547257	0.127259	0.466577	0.205486	-0.222295	0.56538
LOC_004927	AFLA_055730|AFLA_055740	hypothetical_protein	blue	0.942582	0.000141161	-0.948734	9.55e-05	-0.823529	0.00636695	0.684577	0.0419186	-0.658253	0.0539104	0.873193	0.0021074	0.729351	0.0257514	0.727202	0.0264128	-0.493064	0.177434	-0.408525	0.274989	0.534241	0.138427	0.294921	0.441054	0.482366	0.188485	-0.383555	0.308192	0.469559	0.202211	0.214974	0.578575	0.369488	0.327746	0.453399	0.220302	0.657341	0.0543609	0.413809	0.268214	-0.596207	0.0901772	-0.439431	0.236627	0.144791	0.710139
LOC_001928	AFLA_037580|AFLA_037590|AFLA_037600|AFLA_037610	MFS_transporter%2C_putative	blue	-0.942571	0.000141253	0.939798	0.000166139	0.856375	0.00320325	-0.691426	0.0391101	0.689588	0.0398516	-0.843555	0.00426416	-0.792282	0.0109036	-0.711219	0.031686	0.456866	0.216349	0.353447	0.350773	-0.55194	0.123377	-0.280058	0.465456	-0.443568	0.231726	0.43307	0.244271	-0.534814	0.137924	-0.213199	0.581792	-0.347683	0.359232	-0.45198	0.221931	-0.63303	0.0672573	-0.432659	0.24477	0.600302	0.0874216	0.413839	0.268175	-0.198559	0.608554
LOC_003058	AFLA_016040	conserved_hypothetical_protein	blue	0.942503	0.000141831	-0.910958	0.000635194	-0.750492	0.0198156	0.788589	0.0115525	-0.852919	0.0034689	0.592067	0.0930171	0.699893	0.0358101	0.654674	0.0556914	-0.682135	0.0429508	-0.507149	0.163461	0.573825	0.106177	0.555883	0.120164	0.620185	0.074781	-0.725465	0.0269559	0.304008	0.426417	0.523911	0.147687	0.322853	0.396773	0.305022	0.424797	0.49438	0.1761	0.211867	0.584209	-0.476702	0.194488	-0.576965	0.103837	0.507753	0.162876
LOC_006991	AFLA_090220|AFLA_090230	integral_membrane_protein	blue	0.942235	0.000144118	-0.870548	0.00225917	-0.800866	0.00949144	0.933399	0.000235098	-0.786758	0.0118836	0.588119	0.0957758	0.619844	0.0749872	0.482875	0.18795	-0.579659	0.101854	-0.687195	0.0408305	0.623803	0.0726115	0.625836	0.0714095	0.573334	0.106546	-0.570916	0.108374	0.496168	0.174298	0.684753	0.0418452	0.463155	0.209277	0.498509	0.171954	0.326157	0.391677	0.276537	0.471321	-0.197305	0.610865	-0.399634	0.286588	0.542558	0.131227
LOC_001750	AFLA_032890	conserved_hypothetical_protein	blue	-0.941894	0.000147063	0.963746	2.88e-05	0.833967	0.00519939	-0.772688	0.0146429	0.678632	0.0444593	-0.814798	0.00747135	-0.809817	0.00815613	-0.624546	0.0721706	0.448945	0.225438	0.45541	0.218004	-0.677316	0.0450347	-0.335415	0.377561	-0.528839	0.143225	0.512606	0.158223	-0.528057	0.143928	-0.269694	0.482805	-0.308726	0.418904	-0.501161	0.16932	-0.640985	0.0628461	-0.282663	0.46114	0.522172	0.14928	0.498505	0.171958	-0.293933	0.442658
LOC_006293	AFLA_138640	choline_transport_protein%2C_putative	blue	0.941764	0.000148203	-0.989337	4.08e-07	-0.733773	0.0244242	0.764805	0.0163615	-0.650525	0.0578025	0.877329	0.0018844	0.587328	0.0963345	0.635465	0.0658873	-0.612378	0.0795986	-0.634935	0.0661841	0.545234	0.128959	0.504775	0.165769	0.656834	0.054612	-0.34802	0.358735	0.419818	0.260616	0.293784	0.442899	0.420822	0.259359	0.516109	0.154913	0.532388	0.140062	0.2537	0.510092	-0.44859	0.225851	-0.519003	0.152209	0.277409	0.469865
LOC_007015	AFLA_090950|AFLA_090960	signal_peptide_peptidase%2C_putative	blue	0.940997	0.000155027	-0.859029	0.00300899	-0.91289	0.000589399	0.862266	0.00278321	-0.827662	0.00588531	0.656566	0.0547454	0.730415	0.0254278	0.684682	0.0418748	-0.458811	0.214149	-0.430043	0.247956	0.453221	0.220507	0.530762	0.141507	0.322408	0.397462	-0.518841	0.15236	0.465781	0.206364	0.443631	0.231652	0.643354	0.0615688	0.59496	0.0910272	0.502991	0.167517	0.421494	0.258518	-0.296447	0.438579	-0.264644	0.491354	0.184022	0.635532
LOC_007656	AFLA_125390	conserved_hypothetical_protein	blue	0.940905	0.000155863	-0.922468	0.000395837	-0.862948	0.00273718	0.749496	0.0200723	-0.671821	0.0474888	0.886048	0.00146874	0.666359	0.0500114	0.699727	0.035873	-0.46287	0.209596	-0.462484	0.210027	0.430683	0.247174	0.40685	0.277155	0.412274	0.270172	-0.237388	0.538536	0.595821	0.0904397	0.232849	0.546557	0.551687	0.123585	0.605334	0.0841067	0.49017	0.180386	0.512363	0.158454	-0.418408	0.262388	-0.286014	0.455609	0.12445	0.749722
LOC_000204	AFLA_076680|AFLA_076690|AFLA_076700|AFLA_076710	pyruvate_dehydrogenase_complex%2C_dihydrolipoamide_acetyltransferase	blue	-0.940869	0.000156188	0.988715	4.97e-07	0.768062	0.015636	-0.804316	0.00896048	0.625561	0.0715713	-0.88313	0.00159989	-0.627231	0.0705922	-0.555606	0.120387	0.538114	0.135046	0.650678	0.0577238	-0.61455	0.0782397	-0.481045	0.189876	-0.634304	0.0665382	0.337761	0.374021	-0.535719	0.137131	-0.307312	0.421149	-0.404965	0.279602	-0.573403	0.106495	-0.500637	0.16984	-0.258059	0.502594	0.398226	0.288447	0.473762	0.197647	-0.327889	0.389018
LOC_010683	AFLA_007730|AFLA_007740|AFLA_007750|AFLA_007760	conserved_hypothetical_protein	blue	-0.940648	0.000158207	0.984624	1.46e-06	0.792356	0.0108909	-0.774457	0.0142746	0.673445	0.0467547	-0.835719	0.00501888	-0.736866	0.0235233	-0.624942	0.0719364	0.511532	0.159246	0.522799	0.148704	-0.642663	0.0619396	-0.410683	0.272211	-0.586021	0.0972619	0.483508	0.187287	-0.459091	0.213832	-0.266335	0.488484	-0.348179	0.3585	-0.510692	0.160049	-0.630103	0.0689283	-0.226497	0.557857	0.50218	0.168315	0.528924	0.14315	-0.285392	0.456634
LOC_002838	AFLA_020380|AFLA_020390|AFLA_020400	stomatin_family_protein	blue	-0.940323	0.00016121	0.935339	0.000212401	0.865739	0.00255425	-0.742346	0.0219815	0.642941	0.0617903	-0.844873	0.00414532	-0.825714	0.00610909	-0.665476	0.0504273	0.390713	0.298475	0.39888	0.287582	-0.650136	0.058003	-0.237718	0.537953	-0.455564	0.217828	0.429271	0.248899	-0.583204	0.0992792	-0.238986	0.535722	-0.316989	0.405893	-0.50933	0.161356	-0.657351	0.0543558	-0.403523	0.281484	0.543051	0.130808	0.434776	0.242208	-0.199557	0.606716
LOC_010910	AFLA_114820	polyketide_synthase%2C_putative	blue	-0.939287	0.000171046	0.937494	0.000189049	0.855998	0.00323153	-0.760391	0.0173798	0.6869	0.040952	-0.789502	0.0113897	-0.837404	0.00484949	-0.676444	0.0454185	0.418326	0.262492	0.394979	0.29276	-0.661867	0.0521492	-0.28415	0.458681	-0.464513	0.207769	0.538622	0.134606	-0.47853	0.19254	-0.271967	0.478977	-0.327656	0.389374	-0.486964	0.183688	-0.710694	0.03187	-0.317656	0.404852	0.54485	0.129283	0.4814	0.189502	-0.201637	0.602892
LOC_004760	AFLA_044490|AFLA_044500|AFLA_044510|AFLA_044540|AFLA_044550|AFLA_044560	hypothetical_protein	blue	-0.939179	0.00017209	0.968028	1.86e-05	0.808343	0.00836664	-0.701203	0.0353163	0.68729	0.0407912	-0.872588	0.00214149	-0.699057	0.0361277	-0.686757	0.0410111	0.530914	0.141371	0.444894	0.230166	-0.503099	0.167411	-0.396278	0.29103	-0.514909	0.156042	0.382492	0.309649	-0.492419	0.178089	-0.204646	0.597376	-0.404745	0.279889	-0.482134	0.188728	-0.574349	0.105785	-0.366459	0.332035	0.553204	0.122341	0.430878	0.246936	-0.224748	0.560984
LOC_006060	AFLA_132660	conserved_hypothetical_protein	blue	-0.939119	0.00017268	0.86449	0.00263502	0.877822	0.00185892	-0.699638	0.0359068	0.863528	0.00269848	-0.670193	0.0482321	-0.735901	0.0238021	-0.725508	0.0269421	0.557406	0.118936	0.293945	0.442637	-0.368354	0.329348	-0.45659	0.216662	-0.3535	0.350694	0.528932	0.143142	-0.509685	0.161014	-0.374152	0.321196	-0.474325	0.19704	-0.369773	0.327344	-0.421302	0.258758	-0.528072	0.143915	0.51893	0.152277	0.279468	0.466437	-0.333301	0.380763
LOC_008720	AFLA_005960	pyruvate_dehydrogenase_kinase%2C_putative	blue	-0.938591	0.00017788	0.938904	0.000174784	0.676475	0.0454049	-0.695499	0.0374992	0.72398	0.0274256	-0.742787	0.0218604	-0.577913	0.103136	-0.720613	0.0285109	0.733747	0.0244319	0.568856	0.109947	-0.519442	0.151802	-0.472953	0.198522	-0.698802	0.0362248	0.510089	0.160627	-0.243483	0.527837	-0.417755	0.263212	-0.298024	0.43603	-0.279193	0.466894	-0.554454	0.121323	-0.262543	0.494929	0.563957	0.113741	0.623649	0.0727028	-0.353597	0.350554
LOC_001715	AFLA_031980	conserved_hypothetical_protein	blue	-0.938432	0.000179473	0.942987	0.000137761	0.753717	0.0189986	-0.718269	0.0292825	0.776925	0.0137711	-0.803881	0.00902631	-0.595761	0.0904808	-0.767673	0.0157213	0.673361	0.0467928	0.49673	0.173734	-0.355827	0.347307	-0.572396	0.107254	-0.565068	0.112874	0.376582	0.317809	-0.388392	0.301608	-0.270732	0.481055	-0.512904	0.15794	-0.465246	0.206955	-0.442225	0.233311	-0.37192	0.324322	0.467979	0.203943	0.456998	0.216199	-0.260817	0.497874
LOC_001671	AFLA_030830	oxysterol_binding_protein_(Osh5)%2C_putative	blue	-0.938283	0.000180964	0.913575	0.000573738	0.873915	0.00206724	-0.719594	0.0288446	0.77233	0.0147181	-0.772063	0.0147746	-0.824083	0.00630085	-0.748358	0.0203687	0.466933	0.205093	0.306736	0.422066	-0.494103	0.17638	-0.355537	0.347729	-0.403438	0.281595	0.491163	0.17937	-0.539842	0.133554	-0.226968	0.557016	-0.40695	0.277024	-0.473804	0.197602	-0.565019	0.112912	-0.443864	0.231377	0.544069	0.129944	0.395594	0.29194	-0.233252	0.545842
LOC_006877	AFLA_070360	C6_finger_domain_protein%2C_putative	blue	0.937988	0.000183965	-0.898136	0.00100415	-0.80316	0.00913604	0.860366	0.00291423	-0.803841	0.00903238	0.597962	0.0889896	0.781551	0.0128599	0.610146	0.0810105	-0.543353	0.130551	-0.513163	0.157695	0.680973	0.0434473	0.486836	0.183821	0.563085	0.114425	-0.716791	0.0297764	0.395093	0.292607	0.518359	0.152809	0.332901	0.381369	0.426503	0.252301	0.547937	0.126691	0.203589	0.599312	-0.393178	0.295165	-0.549812	0.125133	0.448827	0.225576
LOC_002464	AFLA_036490|AFLA_036500|AFLA_036510|AFLA_036520|AFLA_036530	C6_transcription_factor%2C_putative	blue	-0.937955	0.000184301	0.964313	2.73e-05	0.713661	0.0308394	-0.699036	0.0361355	0.77249	0.0146846	-0.760768	0.0172914	-0.6255	0.0716072	-0.730324	0.0254554	0.70811	0.0327855	0.504496	0.166042	-0.471814	0.199755	-0.528876	0.143193	-0.643654	0.0614083	0.534138	0.138518	-0.273078	0.477111	-0.320278	0.400766	-0.369587	0.327606	-0.345294	0.362767	-0.555276	0.120655	-0.237566	0.538221	0.566386	0.11185	0.580866	0.100972	-0.334845	0.378422
LOC_005545	AFLA_061340	RNA_3'-terminal_phosphate_cyclase%2C_putative	blue	-0.937865	0.000185216	0.989455	3.92e-07	0.711516	0.0315824	-0.741386	0.0222466	0.678728	0.0444176	-0.839648	0.00462999	-0.655111	0.0554719	-0.689788	0.0397705	0.631014	0.0684051	0.575623	0.104834	-0.581341	0.100627	-0.466163	0.205943	-0.692986	0.0384878	0.447678	0.226911	-0.368872	0.328616	-0.266542	0.488133	-0.325789	0.392242	-0.448573	0.225871	-0.58358	0.099008	-0.208124	0.591022	0.519433	0.15181	0.626241	0.0711719	-0.311356	0.414742
LOC_002910	AFLA_022380	molecular_chaperone_Hsp70	blue	-0.937592	0.000188027	0.972313	1.13e-05	0.76122	0.0171854	-0.728732	0.0259407	0.644717	0.0608411	-0.889544	0.00132167	-0.590943	0.0937976	-0.590912	0.0938195	0.583759	0.0988799	0.588826	0.0952781	-0.514424	0.1565	-0.466815	0.205223	-0.607365	0.0827908	0.290277	0.448616	-0.551319	0.123888	-0.286498	0.454813	-0.397541	0.289354	-0.491653	0.178869	-0.436546	0.240077	-0.358788	0.34302	0.466351	0.205735	0.420895	0.259266	-0.343152	0.365951
LOC_006231	AFLA_137050	vacuolar_sorting_protein%2C_putative	blue	0.937503	0.000188951	-0.874744	0.00202174	-0.847861	0.00388443	0.732552	0.0247859	-0.703952	0.0342942	0.810251	0.00809488	0.690714	0.0393964	0.80456	0.00892378	-0.4869	0.183754	-0.406221	0.27797	0.413805	0.268218	0.357223	0.345283	0.39905	0.287358	-0.303846	0.426676	0.491974	0.178542	0.281582	0.462928	0.520483	0.150838	0.527868	0.144099	0.541644	0.132008	0.547435	0.12711	-0.447841	0.226722	-0.348757	0.357649	0.0715244	0.854911
LOC_005329	AFLA_056280	conserved_hypothetical_protein	blue	-0.937168	0.000192464	0.990296	2.94e-07	0.700232	0.0356818	-0.791342	0.0110664	0.672809	0.0470417	-0.801285	0.00942586	-0.602745	0.085802	-0.560223	0.116685	0.646629	0.0598302	0.678298	0.044605	-0.638456	0.0642281	-0.534781	0.137953	-0.734183	0.0243037	0.476971	0.194201	-0.394281	0.29369	-0.386623	0.304008	-0.319843	0.401443	-0.447593	0.22701	-0.509684	0.161016	-0.147316	0.705265	0.44194	0.233647	0.598347	0.0887305	-0.438625	0.237589
LOC_001023	AFLA_080330	conserved_hypothetical_protein	blue	0.936976	0.000194486	-0.940434	0.000160178	-0.749839	0.0199836	0.774604	0.0142443	-0.653868	0.0560977	0.798335	0.0098942	0.662326	0.0519278	0.692678	0.0386101	-0.559931	0.116917	-0.572568	0.107124	0.61086	0.080557	0.398448	0.288153	0.610274	0.080929	-0.447753	0.226825	0.345525	0.362424	0.354007	0.349955	0.3664	0.332118	0.469516	0.202258	0.646206	0.0600532	0.263641	0.493059	-0.468636	0.203222	-0.567318	0.11113	0.205599	0.595633
LOC_002396	AFLA_034880	anaphase-promoting_complex_subunit_ApcB%2C_putative	blue	0.936651	0.000197953	-0.827751	0.0058752	-0.912261	0.000604038	0.702434	0.0348561	-0.868887	0.00235827	0.647898	0.059165	0.813377	0.00766255	0.810258	0.00809386	-0.491291	0.179239	-0.210538	0.586624	0.370073	0.32692	0.371769	0.324534	0.28314	0.46035	-0.535835	0.13703	0.521592	0.149814	0.346958	0.360303	0.475841	0.195411	0.391266	0.297731	0.475107	0.196199	0.598589	0.0885677	-0.52136	0.150028	-0.281507	0.463053	0.237282	0.538723
LOC_005169	AFLA_061640|AFLA_061650|AFLA_061660|AFLA_061670|AFLA_061680|AFLA_061690	hypothetical_protein	blue	-0.936647	0.000197996	0.940742	0.000157351	0.839453	0.00464873	-0.740769	0.0224181	0.699004	0.0361479	-0.795676	0.0103295	-0.805477	0.00878652	-0.61143	0.0801965	0.459627	0.213229	0.415403	0.266187	-0.632304	0.0676694	-0.329483	0.386577	-0.506782	0.163817	0.489547	0.181025	-0.606383	0.0834254	-0.281528	0.463018	-0.284072	0.458811	-0.454747	0.218761	-0.539674	0.133698	-0.363398	0.336397	0.534047	0.138598	0.445125	0.229895	-0.3733	0.322387
LOC_001900	AFLA_036820	conserved_hypothetical_protein	blue	0.936444	0.000200188	-0.90984	0.000662807	-0.905027	0.000791288	0.770068	0.0151999	-0.71345	0.0309122	0.800953	0.00947783	0.843065	0.00430885	0.674273	0.0463836	-0.376239	0.318286	-0.353185	0.351154	0.568562	0.110173	0.316914	0.40601	0.381044	0.311638	-0.430598	0.247277	0.650042	0.0580513	0.238978	0.535736	0.413878	0.268125	0.56549	0.112546	0.552501	0.122916	0.457372	0.215775	-0.466943	0.205082	-0.346817	0.360512	0.226473	0.557901
LOC_002337	AFLA_033120|AFLA_033130	BAP31_domain_protein%2C_putative	blue	-0.936367	0.000201024	0.953556	6.79e-05	0.772796	0.0146202	-0.798508	0.00986622	0.741105	0.0223247	-0.71511	0.0303442	-0.744757	0.021325	-0.633006	0.0672711	0.559979	0.116879	0.519097	0.152122	-0.659395	0.05335	-0.458108	0.214943	-0.600802	0.0870885	0.634998	0.0661487	-0.346003	0.361717	-0.380526	0.312351	-0.327349	0.389846	-0.434934	0.242018	-0.638946	0.0639593	-0.161659	0.677759	0.485936	0.184755	0.583586	0.0990042	-0.348762	0.357641
LOC_000283	AFLA_078730|AFLA_078740	hypothetical_protein	blue	0.936026	0.000204755	-0.885496	0.00149297	-0.82338	0.00638483	0.865914	0.00254308	-0.666291	0.0500436	0.721885	0.0280976	0.667537	0.0494603	0.590754	0.0939288	-0.465248	0.206954	-0.603163	0.085527	0.640914	0.0628849	0.422076	0.257792	0.498675	0.171788	-0.455271	0.218163	0.443697	0.231574	0.500443	0.170031	0.460825	0.211883	0.551515	0.123727	0.572729	0.107002	0.322606	0.397155	-0.312828	0.412421	-0.41247	0.269921	0.226588	0.557696
LOC_003911	AFLA_109090	TBC_domain_protein%2C_putative	blue	-0.935948	0.000205608	0.970762	1.37e-05	0.776896	0.013777	-0.859238	0.00299405	0.709623	0.0322473	-0.76493	0.0163331	-0.694916	0.0377271	-0.556253	0.119865	0.538863	0.134398	0.621546	0.0739599	-0.656232	0.0549114	-0.54237	0.131387	-0.623062	0.0730525	0.521737	0.14968	-0.458848	0.214106	-0.373972	0.321448	-0.406615	0.277459	-0.563921	0.11377	-0.528207	0.143793	-0.156059	0.68846	0.357969	0.344203	0.526352	0.145467	-0.385252	0.305873
LOC_009115	AFLA_049740	MFS_lactose_permease%2C_putative	blue	0.935695	0.000208408	-0.95801	4.79e-05	-0.76389	0.0165692	0.828987	0.00573632	-0.630417	0.0687478	0.870886	0.00223938	0.543226	0.130659	0.558864	0.117768	-0.559062	0.11761	-0.702577	0.0348031	0.528883	0.143186	0.554355	0.121403	0.609201	0.0816125	-0.248557	0.518994	0.540058	0.133367	0.357041	0.345546	0.516033	0.154985	0.6223	0.0735075	0.408198	0.27541	0.3169	0.406032	-0.295701	0.439789	-0.398823	0.287658	0.294845	0.441176
LOC_000642	AFLA_087900	pyruvate_kinase	blue	-0.935255	0.000213355	0.906048	0.000762697	0.885075	0.00151159	-0.836775	0.00491225	0.645967	0.0601792	-0.846112	0.00403574	-0.642452	0.0620533	-0.585514	0.097623	0.402172	0.283251	0.554615	0.121191	-0.505152	0.165401	-0.446897	0.227822	-0.387325	0.303054	0.254838	0.508129	-0.610694	0.0806623	-0.343145	0.365961	-0.609987	0.0811115	-0.685967	0.0413388	-0.484649	0.186094	-0.45404	0.219568	0.287166	0.453714	0.226307	0.558197	-0.133252	0.732526
LOC_002229	AFLA_030340|AFLA_030350	RING_finger_domain_protein%2C_putative	blue	-0.934987	0.000216398	0.91422	0.000559237	0.841799	0.00442603	-0.857894	0.00309099	0.638876	0.0639972	-0.762166	0.0169653	-0.76853	0.0155335	-0.585185	0.097858	0.396075	0.2913	0.550053	0.124933	-0.727035	0.0264649	-0.33925	0.371784	-0.501998	0.168494	0.487748	0.182878	-0.502765	0.167739	-0.403183	0.281928	-0.376976	0.317262	-0.574376	0.105765	-0.64798	0.059122	-0.28265	0.46116	0.373089	0.322683	0.46368	0.208694	-0.227204	0.556595
LOC_007415	AFLA_093590|AFLA_093600	arrestin_(or_S-antigen)%2C_N-terminal_domain_protein	blue	-0.934903	0.000217367	0.942831	0.000139059	0.697676	0.0366562	-0.84322	0.00429467	0.738767	0.0229808	-0.688595	0.0402558	-0.530909	0.141376	-0.496063	0.174404	0.700755	0.0354848	0.739952	0.0226467	-0.594451	0.0913754	-0.656588	0.0547345	-0.723856	0.0274653	0.521324	0.150061	-0.389842	0.299649	-0.563935	0.113759	-0.385515	0.305515	-0.422321	0.257486	-0.36217	0.338155	-0.16452	0.672311	0.322886	0.396722	0.525989	0.145796	-0.560571	0.116409
LOC_002753	AFLA_018520	SCF_ubiquitin_ligase_complex_subunit_CulA%2C_putative	blue	-0.934852	0.000217956	0.951252	8.03e-05	0.827451	0.00590933	-0.842879	0.00432598	0.70928	0.0323688	-0.770648	0.0150754	-0.774835	0.0141967	-0.628634	0.0697762	0.457979	0.215087	0.514497	0.156431	-0.648674	0.05876	-0.448012	0.226523	-0.523281	0.148263	0.528872	0.143196	-0.461498	0.211128	-0.309979	0.416919	-0.425825	0.253137	-0.588643	0.0954068	-0.624634	0.0721183	-0.217559	0.573905	0.397912	0.288862	0.495972	0.174495	-0.252576	0.512031
LOC_007532	AFLA_096550|AFLA_096560	flavin-containing_amine_oxidase%2C_putative	blue	0.934542	0.000221534	-0.931095	0.000264209	-0.733646	0.0244617	0.734787	0.0241265	-0.693649	0.0382255	0.841392	0.00446413	0.536418	0.136521	0.744988	0.0212627	-0.650621	0.0577529	-0.581934	0.100197	0.389356	0.300305	0.529857	0.142314	0.589632	0.0947131	-0.273713	0.476046	0.392495	0.29608	0.305783	0.423583	0.51673	0.154331	0.500347	0.170127	0.454216	0.219367	0.393147	0.295206	-0.416837	0.26437	-0.453681	0.219979	0.19725	0.610967
LOC_007976	AFLA_125100|AFLA_125110	thiamine_pyrophosphate_enzyme%2C_putative	blue	0.93449	0.000222141	-0.957114	5.16e-05	-0.726054	0.0267708	0.787996	0.0116591	-0.64093	0.0628759	0.843322	0.00428535	0.601155	0.0868536	0.596036	0.0902936	-0.59595	0.090352	-0.659096	0.0534964	0.581906	0.100217	0.488324	0.182283	0.684182	0.0420847	-0.320205	0.40088	0.540138	0.133299	0.347166	0.359996	0.357141	0.345402	0.513535	0.157342	0.409335	0.273944	0.305476	0.424072	-0.386587	0.304056	-0.520039	0.151248	0.39815	0.288547
LOC_008595	AFLA_003230|AFLA_003240	conserved_hypothetical_protein	blue	-0.934307	0.000224272	0.961578	3.53e-05	0.786977	0.0118436	-0.784152	0.0123658	0.658045	0.054013	-0.880183	0.00174038	-0.600707	0.0871517	-0.579155	0.102222	0.543235	0.130651	0.606818	0.0831441	-0.500515	0.16996	-0.519497	0.151751	-0.571651	0.107817	0.262575	0.494874	-0.605271	0.0841474	-0.284994	0.457289	-0.479876	0.191111	-0.592155	0.0929566	-0.3877	0.302546	-0.364377	0.334999	0.364957	0.334171	0.375623	0.319143	-0.327891	0.389014
LOC_006809	AFLA_068510|AFLA_068520	hypothetical_protein	blue	-0.934006	0.000227823	0.980785	3.18e-06	0.76016	0.0174344	-0.847053	0.00395385	0.614837	0.0780609	-0.840611	0.00453784	-0.64815	0.0590333	-0.511378	0.159394	0.512643	0.158188	0.68757	0.0406758	-0.695651	0.03744	-0.47892	0.192125	-0.656239	0.0549083	0.402036	0.28343	-0.513446	0.157426	-0.361238	0.339493	-0.372649	0.3233	-0.584389	0.0984271	-0.52992	0.142258	-0.18422	0.635163	0.355573	0.347676	0.514971	0.155984	-0.357621	0.344707
LOC_002389	AFLA_034750	NADPH-dependent_FMN_reductase_Lot6%2C_putative	blue	0.934006	0.000227825	-0.899143	0.000970823	-0.922706	0.000391698	0.747724	0.0205349	-0.676882	0.0452253	0.820684	0.00671361	0.830126	0.00561029	0.679402	0.0441248	-0.338692	0.372622	-0.332254	0.382354	0.564117	0.113616	0.25399	0.509591	0.325532	0.392638	-0.402345	0.283025	0.615073	0.077914	0.236877	0.539436	0.435117	0.241797	0.559945	0.116906	0.629709	0.0691546	0.489513	0.18106	-0.495705	0.174764	-0.299796	0.433174	0.120656	0.757164
LOC_004191	AFLA_039470	membrane_bound_cation_transporter%2C_putative	blue	-0.933915	0.000228911	0.939248	0.000171424	0.824265	0.00627924	-0.827685	0.0058827	0.755701	0.0185073	-0.787461	0.0117558	-0.654221	0.0559197	-0.634521	0.0664163	0.534311	0.138365	0.540475	0.133009	-0.460851	0.211853	-0.591501	0.0934095	-0.492712	0.177791	0.395498	0.292067	-0.512127	0.158679	-0.310795	0.415629	-0.57783	0.103198	-0.621647	0.0738991	-0.433794	0.243395	-0.322009	0.39808	0.32309	0.396406	0.363363	0.336447	-0.275939	0.472319
LOC_009456	AFLA_100850	Lipoyltransferase%2C_putative	blue	-0.933796	0.000230328	0.930895	0.000266852	0.675032	0.0460446	-0.683776	0.0422554	0.758469	0.0178363	-0.761991	0.0170059	-0.473328	0.198115	-0.666511	0.0499404	0.791513	0.0110368	0.6036	0.0852398	-0.370098	0.326885	-0.607431	0.0827483	-0.684298	0.042036	0.374376	0.320883	-0.376054	0.318543	-0.421817	0.258115	-0.400702	0.285181	-0.310427	0.416211	-0.310452	0.416171	-0.36432	0.33508	0.482011	0.188858	0.481097	0.189821	-0.464941	0.207294
LOC_000769	AFLA_074220	ubiquitin_conjugating_enzyme%2C_putative	blue	0.933682	0.000231692	-0.944383	0.000126488	-0.725687	0.0268859	0.865201	0.00258888	-0.713474	0.0309037	0.736362	0.0236688	0.607158	0.0829246	0.619325	0.0753022	-0.617375	0.0764932	-0.685438	0.0415586	0.59592	0.0903725	0.593274	0.0921838	0.670046	0.0482994	-0.483007	0.187812	0.353926	0.350073	0.437961	0.238382	0.450209	0.223975	0.54192	0.131771	0.501176	0.169306	0.167804	0.666073	-0.309905	0.417037	-0.569125	0.109741	0.343188	0.365897
LOC_000525	AFLA_084840	conserved_hypothetical_protein	blue	-0.933661	0.000231944	0.932713	0.000243517	0.824621	0.00623718	-0.7166	0.0298404	0.749538	0.0200616	-0.74042	0.0225156	-0.841394	0.00446389	-0.690624	0.0394325	0.494801	0.175675	0.348763	0.357639	-0.61767	0.0763124	-0.324194	0.394701	-0.503497	0.167021	0.603857	0.085071	-0.474362	0.197001	-0.275179	0.473591	-0.262693	0.494673	-0.386592	0.304049	-0.62686	0.0708088	-0.315841	0.40769	0.598827	0.0884083	0.518931	0.152277	-0.33523	0.37784
LOC_009728	AFLA_100860	Rho_GTPase_Rho3	blue	-0.933342	0.000235789	0.939441	0.000169555	0.815609	0.0073636	-0.815579	0.00736757	0.673443	0.0467558	-0.73853	0.0230478	-0.814518	0.00750877	-0.551498	0.123741	0.442113	0.233444	0.508708	0.161955	-0.769173	0.0153933	-0.335778	0.377012	-0.566543	0.111729	0.592934	0.0924182	-0.518317	0.152848	-0.385061	0.306134	-0.243255	0.528236	-0.469205	0.202598	-0.623401	0.07285	-0.221723	0.566408	0.47023	0.201479	0.536227	0.136688	-0.391423	0.29752
LOC_008935	AFLA_052050	calponin_domain-containing_protein%2C_putative	blue	-0.932804	0.000242391	0.917259	0.000494419	0.876752	0.00191444	-0.740169	0.0225859	0.708763	0.0325526	-0.84425	0.00420116	-0.720065	0.02869	-0.657383	0.0543398	0.447088	0.227599	0.406629	0.277441	-0.449547	0.22474	-0.407655	0.276112	-0.394991	0.292744	0.31126	0.414895	-0.65344	0.056314	-0.230373	0.550952	-0.498951	0.171513	-0.570784	0.108475	-0.445616	0.22932	-0.499526	0.170942	0.439566	0.236466	0.273021	0.477206	-0.23101	0.549819
LOC_006175	AFLA_135660	Lectin_C-type_domain_protein	blue	-0.931281	0.000261773	0.888421	0.00136773	0.797457	0.0100365	-0.707626	0.0329587	0.880548	0.00172252	-0.637449	0.064784	-0.687486	0.0407106	-0.763521	0.0166534	0.654369	0.055845	0.359691	0.341717	-0.379104	0.314314	-0.540576	0.132922	-0.461409	0.211228	0.62169	0.0738734	-0.299571	0.433535	-0.385977	0.304886	-0.466448	0.205627	-0.332842	0.38146	-0.504836	0.165711	-0.355563	0.34769	0.527863	0.144103	0.430958	0.246839	-0.316504	0.406652
LOC_006501	AFLA_068100	hypothetical_protein	blue	0.930586	0.000270973	-0.934351	0.000223763	-0.821087	0.00666385	0.663506	0.0513628	-0.648857	0.058665	0.892045	0.00122291	0.739109	0.0228839	0.758448	0.0178412	-0.474156	0.197222	-0.372457	0.323568	0.492261	0.17825	0.275817	0.472523	0.4649	0.207339	-0.317969	0.404362	0.529279	0.142832	0.151588	0.697039	0.371651	0.3247	0.476484	0.194722	0.60828	0.0822022	0.468911	0.202921	-0.588215	0.0957082	-0.42417	0.255186	0.130124	0.738626
LOC_009448	AFLA_100620	polyamine_transporter%2C_putative	blue	0.930399	0.000273488	-0.971851	1.2e-05	-0.722649	0.0278515	0.856162	0.0032192	-0.691913	0.0389152	0.772593	0.0146627	0.579991	0.101611	0.537196	0.135843	-0.616169	0.077236	-0.715511	0.0302082	0.607432	0.0827476	0.618667	0.075703	0.685515	0.0415268	-0.459745	0.213096	0.399606	0.286624	0.418818	0.261873	0.443233	0.232121	0.550386	0.124657	0.469866	0.201877	0.133693	0.731668	-0.316075	0.407323	-0.532592	0.139882	0.399419	0.286871
LOC_007099	AFLA_093390	WD_repeat_protein	blue	0.929928	0.000279891	-0.909861	0.000662283	-0.800516	0.00954644	0.626039	0.0712905	-0.714171	0.0306647	0.854348	0.00335732	0.640784	0.0629556	0.813271	0.00767686	-0.577184	0.103674	-0.361571	0.339015	0.333561	0.380367	0.374487	0.320728	0.442385	0.233121	-0.295407	0.440264	0.444938	0.230116	0.194341	0.616341	0.468167	0.203736	0.41683	0.26438	0.526528	0.145307	0.530448	0.141787	-0.584895	0.0980649	-0.365821	0.332941	0.119571	0.759296
LOC_010744	AFLA_009120|AFLA_009130|AFLA_009140	NRPS-like_enzyme%2C_putative	blue	-0.929903	0.000280232	0.926488	0.000329868	0.854101	0.00337644	-0.788657	0.0115404	0.649757	0.0581987	-0.874742	0.00202185	-0.611083	0.0804158	-0.575141	0.105193	0.453898	0.219731	0.54862	0.126122	-0.462599	0.209898	-0.474004	0.197386	-0.428554	0.249778	0.228515	0.554258	-0.626752	0.0708723	-0.29371	0.44302	-0.577544	0.103409	-0.642299	0.0621356	-0.428802	0.249475	-0.448996	0.225379	0.336304	0.376218	0.235628	0.54164	-0.198619	0.608443
LOC_008019	AFLA_126090|AFLA_126100|AFLA_126110|AFLA_126120	riboflavin_biosynthesis_protein_Rib7%2C_putative	blue	-0.928963	0.00029332	0.969543	1.58e-05	0.770034	0.0152072	-0.780044	0.0131522	0.69849	0.036344	-0.806523	0.00863164	-0.707808	0.0328937	-0.677002	0.0451725	0.540303	0.133157	0.522296	0.149166	-0.583649	0.0989583	-0.466451	0.205625	-0.580256	0.101417	0.492243	0.178268	-0.368727	0.328821	-0.258237	0.502289	-0.412781	0.269524	-0.527775	0.144183	-0.63983	0.0634754	-0.196829	0.611745	0.466919	0.205108	0.548004	0.126635	-0.223388	0.563421
LOC_003806	AFLA_106390	ribose_5-phosphate_isomerase_A	blue	-0.928309	0.000302696	0.979327	4.1e-06	0.730024	0.0255465	-0.6939	0.0381263	0.706138	0.0334954	-0.851957	0.00354545	-0.620367	0.0746709	-0.686162	0.0412574	0.639128	0.0638595	0.516044	0.154974	-0.465343	0.206849	-0.501389	0.169096	-0.621578	0.073941	0.391956	0.296804	-0.412031	0.270484	-0.221176	0.56739	-0.393157	0.295194	-0.442029	0.233542	-0.506419	0.164169	-0.283024	0.460542	0.53352	0.139062	0.512669	0.158163	-0.306735	0.422068
LOC_000644	AFLA_087930|AFLA_087940	conserved_hypothetical_protein	blue	-0.92829	0.000302964	0.959882	4.09e-05	0.798632	0.00984628	-0.711398	0.0316234	0.640116	0.0633192	-0.913702	0.000570866	-0.629457	0.0693	-0.662302	0.0519398	0.515858	0.155149	0.50209	0.168404	-0.462226	0.210314	-0.421567	0.258426	-0.50618	0.164401	0.260301	0.498756	-0.526327	0.145489	-0.191759	0.621125	-0.474796	0.196533	-0.551747	0.123536	-0.523525	0.148039	-0.396585	0.290623	0.479769	0.191224	0.372817	0.323064	-0.172871	0.656482
LOC_011098	NA	NA	blue	-0.928287	0.000303012	0.949343	9.17e-05	0.849039	0.00378477	-0.72064	0.028502	0.629167	0.0694674	-0.882172	0.00164466	-0.755332	0.0185982	-0.638215	0.0643612	0.411446	0.271232	0.421837	0.25809	-0.582223	0.0999872	-0.296662	0.438231	-0.44835	0.22613	0.366177	0.332436	-0.563015	0.114479	-0.195113	0.614914	-0.384409	0.307024	-0.535679	0.137166	-0.631796	0.0679589	-0.38367	0.308035	0.530289	0.141928	0.383534	0.30822	-0.16768	0.666309
LOC_008949	AFLA_052420|AFLA_052430	potassium_uptake_transporter%2C_putative	blue	-0.928197	0.000304315	0.896343	0.00106544	0.903638	0.000831381	-0.804325	0.00895909	0.65312	0.0564761	-0.845421	0.00409665	-0.739641	0.0227341	-0.677197	0.0450867	0.350026	0.355781	0.438498	0.23774	-0.511616	0.159166	-0.35441	0.349368	-0.33897	0.372205	0.295765	0.439685	-0.590935	0.0938029	-0.247519	0.520797	-0.571262	0.108112	-0.678992	0.0443027	-0.583162	0.0993094	-0.470621	0.201053	0.358989	0.34273	0.271	0.480603	-0.0430529	0.912429
LOC_008708	AFLA_005580|AFLA_005590	conserved_hypothetical_protein	blue	0.928171	0.000304698	-0.982981	2.08e-06	-0.745072	0.02124	0.732697	0.0247431	-0.623905	0.0725505	0.901321	0.000901372	0.667163	0.049635	0.686179	0.0412507	-0.543901	0.130086	-0.546833	0.127615	0.56628	0.111932	0.405392	0.279047	0.621092	0.0742332	-0.34124	0.368804	0.44774	0.22684	0.187551	0.628947	0.370377	0.326492	0.529416	0.142708	0.600543	0.0872605	0.271399	0.479933	-0.501227	0.169256	-0.547797	0.126808	0.206785	0.593464
LOC_004392	AFLA_044610	conserved_hypothetical_protein	blue	-0.928168	0.000304734	0.940933	0.00015561	0.763484	0.0166619	-0.763336	0.0166958	0.808247	0.00838051	-0.711904	0.031447	-0.681515	0.0432154	-0.645065	0.0606567	0.632747	0.0674178	0.491485	0.179041	-0.491691	0.178831	-0.578531	0.102681	-0.584931	0.0980391	0.550786	0.124327	-0.434763	0.242224	-0.344712	0.36363	-0.404237	0.280552	-0.432283	0.245227	-0.426851	0.251872	-0.255696	0.506653	0.450486	0.223654	0.492424	0.178084	-0.446049	0.228814
LOC_005554	AFLA_061590	conserved_hypothetical_protein	blue	-0.927913	0.000308463	0.876597	0.00192258	0.818608	0.00697462	-0.625023	0.0718887	0.75487	0.018712	-0.794872	0.0104636	-0.697582	0.0366921	-0.879718	0.0017633	0.560263	0.116653	0.287452	0.453245	-0.324947	0.39354	-0.339804	0.370954	-0.395095	0.292605	0.363478	0.336282	-0.408898	0.274507	-0.208924	0.589562	-0.462096	0.210459	-0.389682	0.299865	-0.562275	0.115062	-0.559878	0.116959	0.598709	0.0884872	0.381576	0.310906	-0.0848966	0.828086
LOC_006905	AFLA_071050	C6_transcription_factor%2C_putative	blue	0.927438	0.000315479	-0.841977	0.00440941	-0.757177	0.0181474	0.770228	0.0151655	-0.730277	0.0254694	0.693394	0.0383261	0.453866	0.219768	0.643117	0.0616962	-0.658323	0.053876	-0.621048	0.0742599	0.368585	0.329021	0.566028	0.112128	0.507211	0.163401	-0.327026	0.390341	0.377851	0.316049	0.569932	0.109124	0.565746	0.112347	0.420083	0.260285	0.34707	0.360138	0.472284	0.199245	-0.313782	0.410921	-0.304917	0.424964	0.27942	0.466516
LOC_004065	AFLA_112800|AFLA_113270	L-lactate_dehydrogenase	blue	0.927272	0.000317969	-0.938416	0.000179634	-0.819922	0.00680865	0.691145	0.0392229	-0.643407	0.0615403	0.882753	0.00161741	0.707814	0.0328915	0.741702	0.0221593	-0.469367	0.202421	-0.410129	0.272922	0.496008	0.174458	0.315147	0.408778	0.451342	0.222666	-0.339822	0.370927	0.444667	0.230434	0.175833	0.650898	0.436783	0.239794	0.512167	0.158641	0.669219	0.0486801	0.403518	0.28149	-0.551123	0.124049	-0.41506	0.266622	0.0613393	0.875432
LOC_002084	AFLA_026280|AFLA_026310|AFLA_026320|AFLA_026330	phosphatase-like_protein_(PTPLA)%2C_putative	blue	-0.92657	0.000328606	0.857668	0.00310753	0.875063	0.00200441	-0.717593	0.0295077	0.805117	0.00884023	-0.624315	0.0723075	-0.865903	0.00254381	-0.712496	0.0312416	0.455728	0.217642	0.258293	0.502193	-0.579149	0.102227	-0.288962	0.450769	-0.368657	0.328919	0.690763	0.0393766	-0.425033	0.254117	-0.386884	0.303653	-0.30958	0.417551	-0.331131	0.384062	-0.647483	0.0593818	-0.397739	0.289092	0.584028	0.0986866	0.421567	0.258427	-0.284402	0.458265
LOC_002603	AFLA_014560|AFLA_015110|AFLA_015170	hypothetical_protein	blue	-0.926534	0.000329155	0.899254	0.000967178	0.819927	0.00680803	-0.818377	0.00700405	0.809743	0.00816654	-0.712738	0.0311576	-0.606411	0.0834072	-0.675343	0.0459063	0.578557	0.102662	0.514963	0.155992	-0.373436	0.322196	-0.643797	0.0613321	-0.441838	0.233769	0.439411	0.236651	-0.400437	0.285529	-0.379598	0.313632	-0.653446	0.0563108	-0.575659	0.104807	-0.429669	0.248413	-0.341155	0.368931	0.305228	0.424468	0.323212	0.396218	-0.230414	0.550878
LOC_009372	AFLA_098760	conserved_hypothetical_protein	blue	0.926298	0.000332799	-0.959545	4.21e-05	-0.818413	0.00699951	0.713533	0.0308834	-0.627505	0.0704323	0.858396	0.00305454	0.78997	0.0113069	0.627838	0.0702381	-0.431271	0.246457	-0.424828	0.254371	0.655592	0.0552313	0.268628	0.484603	0.514915	0.156037	-0.444553	0.230567	0.536031	0.136858	0.206782	0.59347	0.276896	0.470721	0.474982	0.196333	0.66141	0.05237	0.316228	0.407083	-0.576275	0.104348	-0.480227	0.19074	0.243584	0.52766
LOC_007271	NA	NA	blue	-0.925996	0.000337486	0.843559	0.0042638	0.89103	0.00126235	-0.722776	0.0278106	0.784002	0.0123939	-0.705425	0.0337549	-0.728984	0.0258636	-0.794866	0.0104647	0.464066	0.208265	0.300207	0.432512	-0.381208	0.311412	-0.377216	0.316929	-0.278578	0.467918	0.467135	0.20487	-0.386211	0.304568	-0.331067	0.384159	-0.572616	0.107087	-0.473534	0.197893	-0.615127	0.0778809	-0.511317	0.159451	0.477328	0.19382	0.275964	0.472278	-0.0388063	0.921044
LOC_005419	AFLA_058380|AFLA_058390	conserved_hypothetical_protein	blue	0.925953	0.000338163	-0.932832	0.000242049	-0.872752	0.00213218	0.759971	0.017479	-0.630209	0.0688671	0.891019	0.00126276	0.713792	0.0307945	0.605116	0.0842483	-0.388439	0.301544	-0.460666	0.212061	0.527654	0.144291	0.360272	0.340881	0.407077	0.27686	-0.273316	0.476712	0.651533	0.0572848	0.212392	0.583256	0.487159	0.183487	0.625896	0.0713742	0.523232	0.148308	0.443653	0.231626	-0.42004	0.260338	-0.283509	0.45974	0.167298	0.667033
LOC_008857	AFLA_050100|AFLA_050110|AFLA_050120	LMBR1_domain_protein	blue	-0.925915	0.000338766	0.945803	0.000115704	0.715305	0.030278	-0.624928	0.0719445	0.699454	0.0359764	-0.846423	0.00400858	-0.639456	0.0636793	-0.773561	0.0144603	0.656198	0.0549284	0.439894	0.236075	-0.432127	0.245416	-0.397842	0.288955	-0.617762	0.0762561	0.361593	0.338982	-0.422183	0.257658	-0.204171	0.598245	-0.308532	0.419212	-0.345591	0.362327	-0.498524	0.171939	-0.396294	0.291009	0.617763	0.0762554	0.541931	0.131762	-0.294327	0.442017
LOC_005922	AFLA_137970	conserved_hypothetical_protein	blue	-0.925865	0.000339542	0.991644	1.74e-07	0.72029	0.0286162	-0.774286	0.0143099	0.677908	0.0447754	-0.830808	0.00553578	-0.627588	0.0703843	-0.60721	0.0828909	0.606641	0.0832586	0.612947	0.0792408	-0.579122	0.102247	-0.533735	0.138872	-0.670648	0.0480237	0.442642	0.232818	-0.395768	0.291709	-0.280519	0.464691	-0.385749	0.305197	-0.50786	0.162772	-0.540502	0.132986	-0.160673	0.67964	0.446048	0.228814	0.563056	0.114447	-0.337678	0.374147
LOC_000760	AFLA_073940|AFLA_073950	Ulp1_protease_family_protein	blue	-0.925851	0.000339763	0.864749	0.00261818	0.84773	0.00389567	-0.796448	0.0102018	0.782745	0.0126314	-0.586925	0.09662	-0.840451	0.00455307	-0.59904	0.0882653	0.461192	0.211471	0.389717	0.299817	-0.691238	0.0391854	-0.34615	0.361498	-0.454545	0.218991	0.733935	0.0243766	-0.439632	0.236387	-0.498587	0.171876	-0.272706	0.477735	-0.358922	0.342827	-0.603816	0.0850983	-0.290769	0.447812	0.484484	0.186267	0.468959	0.202868	-0.407348	0.27651
LOC_006140	AFLA_134640|AFLA_134660	conserved_hypothetical_protein	blue	-0.925518	0.000345024	0.866096	0.00253153	0.75028	0.0198701	-0.77823	0.0135099	0.871512	0.00220303	-0.591295	0.0935526	-0.581576	0.100456	-0.59072	0.0939527	0.715139	0.0303344	0.54042	0.133057	-0.408779	0.274661	-0.669298	0.0486435	-0.578989	0.102345	0.541684	0.131973	-0.486176	0.184505	-0.555369	0.12058	-0.428907	0.249345	-0.342561	0.366831	-0.191096	0.622356	-0.374431	0.320806	0.349839	0.356057	0.392764	0.29572	-0.62375	0.0726428
LOC_010654	AFLA_012090	beta-N-acetylglucosaminidase%2C_putative	blue	0.925147	0.000350938	-0.96564	2.39e-05	-0.764617	0.0164038	0.709014	0.0324633	-0.687226	0.0408177	0.848159	0.00385904	0.621995	0.0736901	0.668948	0.0488054	-0.579986	0.101614	-0.504781	0.165764	0.473885	0.197515	0.473296	0.198151	0.546568	0.127837	-0.393193	0.295145	0.38395	0.307652	0.238859	0.535946	0.451294	0.222721	0.47875	0.192305	0.577933	0.103121	0.287592	0.453016	-0.512803	0.158036	-0.448121	0.226396	0.207166	0.592768
LOC_010448	AFLA_122670	prenyltransferase_family_protein	blue	0.923975	0.000370112	-0.921264	0.00041728	-0.789896	0.01132	0.881505	0.00167637	-0.685389	0.0415793	0.791827	0.0109823	0.631685	0.0680216	0.612242	0.079684	-0.505406	0.165154	-0.641808	0.0624009	0.536324	0.136603	0.569614	0.109367	0.555808	0.120224	-0.32945	0.386628	0.537622	0.135473	0.3519	0.353033	0.550835	0.124287	0.683081	0.042549	0.41527	0.266356	0.299721	0.433294	-0.223544	0.56314	-0.421791	0.258148	0.269776	0.482666
LOC_003135	AFLA_017640	C2H2_transcription_factor_(Rpn4)%2C_putative	blue	-0.923964	0.000370299	0.983812	1.75e-06	0.671128	0.0478042	-0.772338	0.0147164	0.648776	0.0587072	-0.837561	0.00483387	-0.531704	0.140669	-0.559491	0.117268	0.671901	0.0474523	0.711482	0.031594	-0.563521	0.114083	-0.574723	0.105505	-0.750385	0.019843	0.358975	0.34275	-0.434111	0.243011	-0.350198	0.355529	-0.360419	0.340669	-0.47623	0.194994	-0.414605	0.2672	-0.189322	0.625652	0.400533	0.285403	0.564049	0.113669	-0.437101	0.239412
LOC_008632	AFLA_004020|AFLA_004030	conserved_hypothetical_protein	blue	-0.923572	0.00037688	0.981263	2.91e-06	0.736605	0.0235985	-0.77096	0.0150088	0.652456	0.0568137	-0.873126	0.00211115	-0.561778	0.115454	-0.573446	0.106463	0.593316	0.0921549	0.641365	0.0626403	-0.509175	0.161505	-0.558849	0.11778	-0.629346	0.0693643	0.312118	0.41354	-0.481116	0.189801	-0.277856	0.469119	-0.465077	0.207143	-0.559003	0.117656	-0.447215	0.227451	-0.250005	0.516481	0.390384	0.298918	0.447922	0.226628	-0.318396	0.403695
LOC_007039	AFLA_091720|AFLA_091730	conserved_hypothetical_protein	blue	-0.923018	0.000386315	0.971366	1.27e-05	0.7692	0.0153876	-0.6864	0.0411589	0.604471	0.0846692	-0.882742	0.00161791	-0.741932	0.0220956	-0.665015	0.050645	0.485496	0.185212	0.457808	0.215281	-0.638104	0.0644224	-0.273519	0.476372	-0.575853	0.104662	0.41755	0.26347	-0.456438	0.216834	-0.185634	0.632521	-0.258762	0.501389	-0.443994	0.231224	-0.690163	0.0396187	-0.284582	0.457968	0.606802	0.0831541	0.546493	0.1279	-0.211131	0.585547
LOC_004473	AFLA_046880	conserved_hypothetical_protein	blue	-0.922075	0.000402754	0.904375	0.000809945	0.874471	0.00203663	-0.716299	0.0299417	0.666587	0.0499045	-0.787526	0.011744	-0.876541	0.00192552	-0.653369	0.0563501	0.360573	0.340448	0.317828	0.404582	-0.655622	0.0552163	-0.198229	0.609162	-0.411925	0.270619	0.494406	0.176074	-0.606549	0.083318	-0.239126	0.535476	-0.262551	0.494915	-0.457569	0.215551	-0.642081	0.0622535	-0.415808	0.265673	0.570985	0.108323	0.419606	0.260882	-0.248284	0.519469
LOC_008327	AFLA_003400	conserved_hypothetical_protein	blue	-0.921939	0.000405168	0.97442	8.6e-06	0.701244	0.035301	-0.851637	0.00357122	0.639784	0.0635002	-0.797418	0.0100428	-0.570828	0.108442	-0.507427	0.163191	0.598267	0.0887844	0.748117	0.0204318	-0.652266	0.0569105	-0.579146	0.10223	-0.719876	0.0287521	0.422235	0.257593	-0.422579	0.257165	-0.408371	0.275187	-0.393702	0.294464	-0.553665	0.121965	-0.475174	0.196126	-0.118017	0.762351	0.314422	0.409915	0.55855	0.118019	-0.406932	0.277048
LOC_002148	AFLA_028130	thermoresistant_gluconokinase_family_protein	blue	-0.921759	0.000408364	0.949888	8.83e-05	0.74588	0.0210236	-0.691842	0.0389435	0.650549	0.0577901	-0.89908	0.000972882	-0.536958	0.13605	-0.647096	0.0595847	0.60608	0.0836219	0.559766	0.117049	-0.397817	0.288988	-0.495462	0.175008	-0.569913	0.109139	0.211784	0.584359	-0.52193	0.149503	-0.238161	0.537174	-0.472483	0.19903	-0.50131	0.169173	-0.397919	0.288854	-0.41409	0.267855	0.453815	0.219825	0.375541	0.319258	-0.265454	0.489979
LOC_003746	AFLA_104970|AFLA_104980|AFLA_104990	conserved_hypothetical_protein	blue	-0.921482	0.000413341	0.847555	0.00391064	0.963681	2.9e-05	-0.773157	0.0145446	0.695948	0.0373242	-0.764807	0.016361	-0.844896	0.0041433	-0.666438	0.0499744	0.277506	0.469704	0.293592	0.443213	-0.534327	0.138352	-0.251472	0.51394	-0.227369	0.5563	0.398531	0.288044	-0.660466	0.0528276	-0.281529	0.463016	-0.498978	0.171487	-0.597427	0.0893505	-0.58593	0.0973269	-0.555123	0.120779	0.420805	0.25938	0.20227	0.601731	-0.0938105	0.810287
LOC_002806	AFLA_019680	zinc_metalloproteinase%2C_putative	blue	-0.921245	0.000417619	0.89591	0.00108064	0.67001	0.0483159	-0.643633	0.0614194	0.850341	0.00367663	-0.67059	0.0480503	-0.504087	0.166443	-0.767129	0.0158416	0.8342	0.00517511	0.486083	0.184602	-0.281494	0.463075	-0.631521	0.0681153	-0.63008	0.0689412	0.491183	0.17935	-0.250121	0.51628	-0.414317	0.267566	-0.421721	0.258235	-0.23069	0.550387	-0.342956	0.366242	-0.362875	0.337145	0.534192	0.13847	0.502355	0.168143	-0.43007	0.247922
LOC_003253	AFLA_020520	ribosomal_protein_S15%2C_putative	blue	0.921191	0.000418603	-0.874519	0.00203404	-0.858307	0.00306099	0.764859	0.0163493	-0.642457	0.0620506	0.768795	0.0154756	0.807173	0.00853634	0.590023	0.0944394	-0.374064	0.321319	-0.424294	0.255033	0.661016	0.0525605	0.241925	0.530563	0.450725	0.223378	-0.406872	0.277126	0.699509	0.0359558	0.346188	0.361442	0.276337	0.471654	0.487893	0.182728	0.490904	0.179634	0.471062	0.200573	-0.44824	0.226257	-0.380714	0.312093	0.341165	0.368916
LOC_001854	AFLA_035540	signal_transducing_adapter_molecule%2C_putative	blue	-0.92088	0.000424277	0.942704	0.00014013	0.836259	0.00496422	-0.752606	0.0192776	0.605904	0.0837363	-0.857242	0.00313886	-0.779016	0.0133541	-0.550781	0.124331	0.387154	0.303286	0.468389	0.203492	-0.674518	0.0462738	-0.283711	0.459407	-0.500724	0.169753	0.382557	0.30956	-0.662599	0.0517967	-0.244279	0.526446	-0.293155	0.443923	-0.534206	0.138458	-0.555562	0.120423	-0.356663	0.346094	0.484803	0.185933	0.410681	0.272213	-0.309971	0.416932
LOC_005530	AFLA_060900	C6_finger_domain_protein%2C_putative	blue	-0.920854	0.000424747	0.843449	0.00427378	0.919746	0.000445443	-0.742315	0.0219901	0.744823	0.0213073	-0.716001	0.0300425	-0.697536	0.0367098	-0.604833	0.084433	0.412839	0.26945	0.358381	0.343608	-0.433402	0.243869	-0.386192	0.304594	-0.260559	0.498314	0.416982	0.264187	-0.567252	0.111181	-0.401212	0.284511	-0.548144	0.126519	-0.49018	0.180375	-0.480925	0.190003	-0.539468	0.133876	0.419305	0.261261	0.14263	0.714317	-0.19704	0.611355
LOC_005154	AFLA_061320|AFLA_061330	pyruvate_carboxylase%2C_putative	blue	-0.920667	0.000428199	0.877293	0.00188627	0.845118	0.00412353	-0.690152	0.0396229	0.795334	0.0103864	-0.657538	0.0542631	-0.870852	0.00224139	-0.708499	0.0326466	0.479852	0.191136	0.257429	0.503674	-0.577228	0.103642	-0.292353	0.445229	-0.426629	0.252145	0.658693	0.0536939	-0.481887	0.188989	-0.321638	0.398655	-0.248665	0.518807	-0.318408	0.403677	-0.589707	0.0946601	-0.388887	0.300938	0.612194	0.079714	0.465319	0.206875	-0.359736	0.341653
LOC_005443	AFLA_058880	flavin-binding_monooxygenase%2C_putative	blue	-0.920562	0.000430133	0.971764	1.21e-05	0.717933	0.0293944	-0.728241	0.0260915	0.621624	0.0739132	-0.905854	0.000768073	-0.576077	0.104495	-0.637713	0.0646376	0.593886	0.0917626	0.608206	0.0822499	-0.498017	0.172445	-0.481748	0.189135	-0.649032	0.0585744	0.249729	0.516959	-0.50945	0.161241	-0.223	0.564116	-0.404389	0.280353	-0.530259	0.141955	-0.446024	0.228843	-0.316342	0.406905	0.438743	0.237448	0.489462	0.181112	-0.291616	0.446431
LOC_002240	AFLA_030610	transcription_regulator_PAB1642%2C_putative	blue	-0.920326	0.000434518	0.969503	1.58e-05	0.677546	0.0449337	-0.721252	0.0283026	0.691256	0.0391786	-0.842955	0.004319	-0.525948	0.145833	-0.651363	0.0573718	0.699569	0.0359327	0.626427	0.0710626	-0.440296	0.235598	-0.587322	0.0963385	-0.697663	0.036661	0.322822	0.396821	-0.417841	0.263103	-0.281282	0.463425	-0.415861	0.265606	-0.458856	0.214097	-0.388635	0.30128	-0.269314	0.483447	0.439305	0.236777	0.526826	0.145038	-0.37606	0.318536
LOC_002356	AFLA_033700	nitrilase_family_protein_(Nit3)%2C_putative	blue	0.919958	0.000441438	-0.866936	0.00247848	-0.857443	0.00312404	0.811678	0.00789541	-0.72172	0.0281509	0.687631	0.040651	0.742555	0.0219242	0.679144	0.0442366	-0.426694	0.252065	-0.436204	0.240489	0.569082	0.109774	0.384213	0.307292	0.381032	0.311655	-0.539673	0.133699	0.362237	0.338059	0.403256	0.281833	0.497787	0.172675	0.526472	0.145358	0.677264	0.0450576	0.329485	0.386574	-0.396437	0.290819	-0.384881	0.306379	0.10578	0.786506
LOC_006259	AFLA_137920	MFS_siderophore_iron_transporter%2C_putative	blue	-0.919608	0.000448069	0.888103	0.00138095	0.784892	0.0122276	-0.606128	0.0835905	0.718082	0.0293447	-0.767422	0.0157767	-0.74897	0.0202089	-0.733721	0.0244396	0.554792	0.121048	0.311282	0.41486	-0.488445	0.182159	-0.264042	0.492377	-0.500268	0.170205	0.445521	0.229432	-0.533527	0.139056	-0.265044	0.490675	-0.218997	0.571311	-0.273132	0.47702	-0.492188	0.178324	-0.501873	0.168617	0.660576	0.0527742	0.45558	0.217811	-0.355538	0.347727
LOC_009909	AFLA_116980|AFLA_116990	conserved_hypothetical_protein	blue	-0.918795	0.000463757	0.865802	0.00255026	0.76965	0.0152901	-0.61875	0.0756521	0.79394	0.0106206	-0.672829	0.0470323	-0.784044	0.0123861	-0.799021	0.0097839	0.601665	0.0865158	0.273354	0.476647	-0.480213	0.190755	-0.30115	0.430996	-0.511908	0.158888	0.576518	0.104168	-0.429781	0.248275	-0.314149	0.410343	-0.205874	0.595129	-0.217488	0.574033	-0.513248	0.157614	-0.457453	0.215683	0.665501	0.0504154	0.531698	0.140674	-0.381575	0.310907
LOC_001543	AFLA_027080	hypothetical_protein	blue	-0.918597	0.000467629	0.881644	0.00166971	0.756816	0.018235	-0.78338	0.012511	0.701641	0.035152	-0.66448	0.0508987	-0.772986	0.0145805	-0.618389	0.0758725	0.52218	0.149272	0.501565	0.168922	-0.705127	0.0338636	-0.342157	0.367434	-0.614251	0.0784259	0.579583	0.101909	-0.496561	0.173903	-0.448343	0.226138	-0.187482	0.629077	-0.3711	0.325475	-0.506427	0.164161	-0.294296	0.442068	0.457522	0.215606	0.58865	0.0954021	-0.466928	0.205099
LOC_007488	AFLA_095440|AFLA_095450	serine/threonine_protein_kinase%2C_putative	blue	-0.918297	0.000473536	0.964606	2.65e-05	0.640505	0.0631071	-0.681428	0.0432524	0.734178	0.0243052	-0.736881	0.023519	-0.612394	0.0795885	-0.673124	0.0468995	0.744202	0.0214749	0.555408	0.120548	-0.55336	0.122214	-0.507588	0.163035	-0.758141	0.017915	0.568264	0.110401	-0.267552	0.486424	-0.346332	0.361229	-0.221266	0.567228	-0.267833	0.485947	-0.521573	0.149831	-0.155114	0.690272	0.585982	0.0972895	0.690674	0.0394124	-0.469083	0.202732
LOC_001208	AFLA_084900	GTPase_activating_protein_Sar1%2C_putative	blue	0.918291	0.000473655	-0.917582	0.000487856	-0.653393	0.0563381	0.760755	0.0172943	-0.75785	0.0179849	0.62528	0.0717371	0.628364	0.0699328	0.633887	0.0667732	-0.720232	0.0286353	-0.600744	0.0871274	0.628754	0.0697065	0.520984	0.150374	0.745525	0.0211185	-0.667353	0.0495462	0.235272	0.54227	0.510081	0.160634	0.222857	0.564372	0.267343	0.486778	0.519301	0.151933	0.127044	0.744644	-0.486993	0.183658	-0.697087	0.0368829	0.51086	0.159889
LOC_006827	AFLA_069010	S-adenosylmethionine_synthetase	blue	0.918016	0.000479136	-0.838044	0.00478611	-0.73501	0.0240614	0.851206	0.00360602	-0.872524	0.0021451	0.511453	0.159321	0.643966	0.0612415	0.655348	0.0553535	-0.678132	0.0446775	-0.559576	0.1172	0.506331	0.164254	0.64326	0.0616194	0.596835	0.0897516	-0.658705	0.0536879	0.345189	0.362922	0.607433	0.0827472	0.418766	0.261938	0.37943	0.313863	0.332439	0.382071	0.266526	0.488161	-0.288536	0.451467	-0.524808	0.146869	0.527291	0.144618
LOC_007791	AFLA_128210	protein_kinase%2C_putative	blue	0.91798	0.000479857	-0.772211	0.0147432	-0.880027	0.00174806	0.679947	0.0438888	-0.781408	0.0128874	0.627801	0.0702599	0.781563	0.0128575	0.781439	0.0128814	-0.458611	0.214374	-0.242077	0.530297	0.429681	0.248397	0.245899	0.523619	0.299752	0.433244	-0.471494	0.200102	0.548956	0.125843	0.427285	0.251337	0.371393	0.325062	0.326379	0.391335	0.461366	0.211276	0.668454	0.0490341	-0.513204	0.157656	-0.289715	0.449536	0.240643	0.532811
LOC_001752	AFLA_032960	MFS_transporter%2C_putative	blue	0.917923	0.000480994	-0.939337	0.00017056	-0.741392	0.0222452	0.669816	0.0484051	-0.678509	0.0445129	0.88369	0.00157411	0.585003	0.0979875	0.736694	0.0235728	-0.610575	0.0807375	-0.489502	0.181071	0.370287	0.326619	0.469552	0.202219	0.559938	0.116912	-0.240652	0.532796	0.488072	0.182544	0.182948	0.637541	0.456383	0.216897	0.484376	0.18638	0.430015	0.247989	0.428255	0.250145	-0.491856	0.178662	-0.427151	0.251502	0.224169	0.56202
LOC_005704	AFLA_132370	molybdopterin_binding_domain_protein	blue	-0.917742	0.000484636	0.962178	3.34e-05	0.734762	0.0241338	-0.704638	0.0340423	0.662972	0.051618	-0.791748	0.0109959	-0.764977	0.0163226	-0.615655	0.0775533	0.542994	0.130856	0.473727	0.197684	-0.683679	0.0422962	-0.332421	0.382099	-0.653216	0.0564276	0.535666	0.137178	-0.477159	0.194	-0.26524	0.490342	-0.160687	0.679613	-0.367632	0.33037	-0.586291	0.0970697	-0.222164	0.565615	0.591505	0.0934071	0.618361	0.0758895	-0.425372	0.253698
LOC_002996	AFLA_014490|AFLA_014500	conserved_hypothetical_protein	blue	-0.917444	0.000490644	0.960587	3.85e-05	0.79691	0.0101258	-0.758666	0.017789	0.621261	0.0741316	-0.81468	0.00748711	-0.786594	0.0119136	-0.555177	0.120735	0.428776	0.249506	0.48783	0.182793	-0.732025	0.0249434	-0.304849	0.425073	-0.560156	0.116738	0.51193	0.158866	-0.510567	0.160169	-0.269787	0.482648	-0.247311	0.52116	-0.482246	0.188611	-0.662128	0.0520234	-0.21385	0.580612	0.523185	0.14835	0.522202	0.149253	-0.313302	0.411676
LOC_004740	AFLA_043980|AFLA_043990|AFLA_044000|AFLA_044010	mannitol-1-phosphate_dehydrogenase	blue	-0.917278	0.000494035	0.854523	0.00334381	0.855733	0.00325147	-0.600094	0.0875599	0.773758	0.0144194	-0.724962	0.0271144	-0.783926	0.0124082	-0.76137	0.0171505	0.499772	0.170697	0.203029	0.600338	-0.411517	0.271141	-0.261792	0.496209	-0.347705	0.359199	0.481624	0.189265	-0.525939	0.145841	-0.264371	0.491818	-0.324624	0.394038	-0.291338	0.446883	-0.519113	0.152107	-0.573364	0.106524	0.658296	0.0538895	0.327042	0.390316	-0.262996	0.494158
LOC_001355	AFLA_088810	glycerol-3-phosphate_dehydrogenase%2C_mitochondrial	blue	-0.917049	0.000498715	0.91709	0.000497881	0.877946	0.00185256	-0.728843	0.0259066	0.618441	0.0758409	-0.849425	0.00375253	-0.84635	0.00401491	-0.657416	0.0543236	0.324453	0.394301	0.350858	0.35456	-0.638488	0.0642106	-0.202145	0.60196	-0.393735	0.294421	0.404363	0.280388	-0.602611	0.0858904	-0.17932	0.644341	-0.336756	0.375536	-0.548258	0.126424	-0.679763	0.0439685	-0.407844	0.275868	0.531102	0.141204	0.391857	0.296937	-0.134174	0.730731
LOC_009533	AFLA_103020	GDP/GTP_exchange_factor_Sec2p%2C_putative	blue	-0.916332	0.000513601	0.966755	2.14e-05	0.732056	0.0249341	-0.742082	0.0220541	0.687203	0.0408272	-0.859194	0.0029972	-0.584064	0.0986603	-0.640142	0.0633048	0.608671	0.0819517	0.575796	0.104705	-0.447296	0.227357	-0.561693	0.115521	-0.61187	0.0799187	0.311267	0.414884	-0.483141	0.187671	-0.226263	0.558276	-0.467951	0.203973	-0.542928	0.130912	-0.417468	0.263573	-0.288702	0.451194	0.41189	0.270664	0.458161	0.214883	-0.311478	0.414551
LOC_002339	AFLA_033210	MFS_allantoate_transporter%2C_putative	blue	0.916059	0.000519358	-0.865886	0.0025449	-0.753082	0.0191577	0.914968	0.000542761	-0.8022	0.00928373	0.572038	0.107524	0.51746	0.153648	0.47713	0.194031	-0.640143	0.0633044	-0.716983	0.0297118	0.518887	0.152318	0.741426	0.0222355	0.575227	0.105129	-0.551667	0.123602	0.380222	0.31277	0.668211	0.0491467	0.560695	0.116311	0.505915	0.164658	0.299355	0.433883	0.207721	0.591756	-0.157137	0.686397	-0.375591	0.319188	0.500399	0.170075
LOC_006603	AFLA_070760	MFS_transporter_Fmp42%2C_putative	blue	-0.915766	0.00052557	0.98237	2.35e-06	0.716407	0.0299055	-0.776252	0.0139073	0.658502	0.0537881	-0.792666	0.0108377	-0.674451	0.0463039	-0.520081	0.151209	0.570885	0.108398	0.60993	0.0811477	-0.682224	0.0429128	-0.477178	0.19398	-0.694547	0.0378718	0.508949	0.161722	-0.461041	0.21164	-0.325753	0.392298	-0.26266	0.49473	-0.45635	0.216935	-0.521653	0.149757	-0.127665	0.74343	0.461781	0.210812	0.585685	0.0975013	-0.463899	0.20845
LOC_010922	AFLA_115120	conserved_hypothetical_protein	blue	-0.915451	0.000532309	0.866022	0.00253624	0.80709	0.00854848	-0.645859	0.0602362	0.828606	0.00577889	-0.684992	0.0417449	-0.78186	0.0128005	-0.886233	0.00146068	0.568534	0.110194	0.231883	0.548269	-0.3804	0.312525	-0.368481	0.329169	-0.408692	0.274773	0.562821	0.114632	-0.325325	0.392958	-0.23571	0.541496	-0.400542	0.285392	-0.339384	0.371582	-0.607012	0.0830185	-0.438071	0.238251	0.612636	0.0794361	0.475676	0.195588	-0.163911	0.673469
LOC_002083	AFLA_026200|AFLA_026210	NAD_binding_Rossmann_fold_oxidoreductase%2C_putative	blue	-0.914762	0.000547274	0.909238	0.000678032	0.866719	0.00249208	-0.714797	0.0304506	0.627349	0.0705233	-0.80737	0.00850756	-0.854513	0.00334458	-0.642375	0.0620945	0.339668	0.371158	0.338462	0.372967	-0.672964	0.0469715	-0.178558	0.645771	-0.404329	0.280432	0.481591	0.189299	-0.54824	0.126438	-0.227893	0.555367	-0.280547	0.464646	-0.475691	0.195572	-0.71706	0.0296859	-0.375319	0.319567	0.572421	0.107235	0.420951	0.259197	-0.167686	0.666296
LOC_003258	AFLA_020630	1%2C3-beta-glucanosyltransferase%2C_putative	blue	-0.913695	0.00057102	0.807355	0.00850972	0.969769	1.54e-05	-0.819337	0.00688222	0.766842	0.0159052	-0.646042	0.0601392	-0.831439	0.00546744	-0.56307	0.114437	0.302073	0.429516	0.319832	0.40146	-0.536116	0.136785	-0.348435	0.358123	-0.22242	0.565156	0.481463	0.189435	-0.731788	0.0250141	-0.429196	0.248991	-0.495049	0.175425	-0.561568	0.11562	-0.413383	0.268756	-0.55541	0.120546	0.324888	0.39363	0.141134	0.717213	-0.301999	0.429634
LOC_007356	AFLA_091920	alpha-1%2C6-mannosyltransferase_subunit_(Och1)%2C_putative	blue	-0.912952	0.000587962	0.944446	0.000125995	0.765848	0.0161267	-0.820411	0.00674762	0.564231	0.113527	-0.809409	0.00821402	-0.690394	0.0395253	-0.443285	0.232059	0.438105	0.23821	0.646589	0.0598513	-0.777432	0.0136693	-0.356344	0.346556	-0.62593	0.0713542	0.423247	0.256334	-0.578062	0.103027	-0.392109	0.296598	-0.256032	0.506074	-0.52552	0.146222	-0.539867	0.133532	-0.210204	0.587232	0.385993	0.304864	0.494823	0.175652	-0.403661	0.281303
LOC_004538	AFLA_038970|AFLA_038980|AFLA_038990	conserved_hypothetical_protein	blue	-0.912768	0.000592213	0.938551	0.00017828	0.724995	0.0271039	-0.802443	0.00924614	0.682625	0.0427424	-0.819344	0.00688128	-0.499964	0.170506	-0.634959	0.0661702	0.618414	0.0758575	0.664122	0.0510688	-0.419768	0.260679	-0.635646	0.0657861	-0.59113	0.0936671	0.292947	0.444261	-0.378554	0.315074	-0.327054	0.390298	-0.594272	0.0914982	-0.601174	0.0868415	-0.433714	0.243491	-0.261661	0.496433	0.293122	0.443976	0.422413	0.257372	-0.215685	0.57729
LOC_000413	AFLA_081920	ZIP_Zinc_transporter%2C_putative	blue	-0.912738	0.000592911	0.86291	0.00273974	0.765982	0.0160966	-0.756002	0.0184337	0.792754	0.0108226	-0.699195	0.036075	-0.451673	0.222284	-0.55659	0.119593	0.677583	0.0449175	0.587911	0.0959223	-0.284388	0.458289	-0.694162	0.038023	-0.496912	0.173551	0.306408	0.422588	-0.537154	0.13588	-0.493058	0.17744	-0.597261	0.0894629	-0.453262	0.220459	-0.143323	0.712976	-0.471859	0.199707	0.281063	0.463789	0.213913	0.580496	-0.463774	0.208589
LOC_000372	AFLA_080950	conserved_hypothetical_protein	blue	-0.912503	0.000598384	0.848662	0.0038165	0.7985	0.00986748	-0.91188	0.000613035	0.857085	0.00315047	-0.544045	0.129964	-0.605157	0.0842219	-0.55533	0.120612	0.591368	0.093502	0.599119	0.0882124	-0.476754	0.194433	-0.724189	0.027359	-0.484915	0.185817	0.601843	0.0863975	-0.382646	0.309437	-0.599265	0.0881143	-0.604398	0.0847174	-0.537471	0.135604	-0.338081	0.373541	-0.240166	0.533649	0.171589	0.658905	0.354502	0.349234	-0.429318	0.248842
LOC_002180	AFLA_029080	F-box_domain_protein	blue	-0.912227	0.000604836	0.922064	0.000402941	0.713539	0.0308816	-0.693673	0.038216	0.797024	0.0101072	-0.754914	0.0187011	-0.534376	0.138309	-0.741728	0.0221521	0.717906	0.0294035	0.499065	0.1714	-0.295865	0.439522	-0.638131	0.0644074	-0.567314	0.111133	0.398561	0.288004	-0.320662	0.40017	-0.290473	0.448296	-0.533279	0.139274	-0.423076	0.256546	-0.394548	0.293334	-0.328459	0.388145	0.450575	0.223551	0.441752	0.23387	-0.292441	0.445086
LOC_003737	AFLA_104700|AFLA_104710|AFLA_104720|AFLA_104730	monoxygenase%2C_putative	blue	0.911971	0.000610883	-0.857894	0.00309102	-0.799978	0.0096314	0.732948	0.0246685	-0.756429	0.0183294	0.686346	0.0411812	0.794969	0.0104473	0.721912	0.0280889	-0.505213	0.165343	-0.367537	0.330506	0.536133	0.136769	0.354732	0.348899	0.49765	0.172812	-0.494306	0.176175	0.56674	0.111576	0.326158	0.391675	0.293224	0.443811	0.410156	0.272887	0.433406	0.243865	0.44026	0.235641	-0.470884	0.200767	-0.480732	0.190206	0.383812	0.30784
LOC_005955	NA	NA	blue	0.910855	0.00063772	-0.972309	1.13e-05	-0.736616	0.0235954	0.748947	0.0202148	-0.586967	0.0965897	0.906514	0.000749901	0.607557	0.0826673	0.637695	0.0646477	-0.519695	0.151567	-0.594966	0.0910232	0.552383	0.123013	0.434904	0.242054	0.597088	0.0895799	-0.294166	0.442278	0.418385	0.262417	0.200841	0.604354	0.437747	0.238638	0.580402	0.101311	0.605753	0.0838341	0.24029	0.533431	-0.436082	0.240636	-0.496075	0.174392	0.146436	0.706962
LOC_009757	AFLA_101520|AFLA_101530|AFLA_101540	hypothetical_protein	blue	-0.910573	0.000644609	0.91965	0.000447269	0.838352	0.00475587	-0.714873	0.0304248	0.56528	0.112708	-0.876812	0.00191131	-0.766521	0.0159764	-0.645247	0.0605598	0.352191	0.352608	0.417521	0.263507	-0.634809	0.0662546	-0.199561	0.60671	-0.430928	0.246875	0.348861	0.357495	-0.530697	0.141564	-0.198758	0.608187	-0.344279	0.364273	-0.53537	0.137436	-0.711718	0.0315118	-0.383079	0.308844	0.528377	0.143641	0.406135	0.278081	-0.0795244	0.838846
LOC_004727	AFLA_043620	MFS_alpha-glucoside_transporter%2C_putative	blue	0.910331	0.000650586	-0.983034	2.06e-06	-0.653403	0.0563329	0.772578	0.0146661	-0.621511	0.0739812	0.838534	0.00473806	0.558488	0.118068	0.594473	0.0913605	-0.642489	0.0620333	-0.698591	0.0363054	0.598312	0.0887543	0.536204	0.136708	0.755548	0.018545	-0.384205	0.307303	0.359115	0.342548	0.304014	0.426407	0.344939	0.363293	0.495289	0.175182	0.515216	0.155753	0.12499	0.748663	-0.411098	0.271678	-0.62937	0.0693504	0.349641	0.356347
LOC_005325	AFLA_056210	MFS_transporter%2C_putative	blue	-0.910294	0.000651494	0.816815	0.0072055	0.926692	0.000326739	-0.73597	0.023782	0.815198	0.007418	-0.690628	0.0394308	-0.773727	0.0144258	-0.720792	0.0284525	0.410497	0.27245	0.255326	0.507289	-0.343527	0.365393	-0.413003	0.269241	-0.234577	0.543498	0.399429	0.286857	-0.650379	0.0578774	-0.297235	0.437305	-0.567159	0.111252	-0.532045	0.140366	-0.375692	0.319047	-0.614753	0.0781132	0.392011	0.29673	0.166167	0.66918	-0.2179	0.573289
LOC_003506	AFLA_108380	sugar_transporter%2C_putative	blue	0.910077	0.000656893	-0.920346	0.000434162	-0.706544	0.0333487	0.732628	0.0247634	-0.739146	0.0228735	0.692452	0.0387004	0.757942	0.0179627	0.74471	0.0213376	-0.600946	0.0869928	-0.454335	0.219231	0.613437	0.0789342	0.405758	0.278571	0.647583	0.0593293	-0.620464	0.0746122	0.300453	0.432116	0.308696	0.418952	0.238131	0.537227	0.360707	0.340256	0.622507	0.0733838	0.186302	0.631276	-0.539399	0.133935	-0.693803	0.0381648	0.33997	0.370705
LOC_001519	AFLA_026410	C2H2_finger_domain_protein%2C_putative	blue	-0.910054	0.000657461	0.825162	0.00617359	0.886642	0.00144299	-0.658252	0.0539111	0.788079	0.0116441	-0.749057	0.0201864	-0.698596	0.0363036	-0.781957	0.0127819	0.478084	0.193014	0.250144	0.516239	-0.25764	0.503313	-0.392836	0.295624	-0.262229	0.495465	0.306966	0.421699	-0.596999	0.0896402	-0.246115	0.523243	-0.563404	0.114174	-0.469412	0.202372	-0.378914	0.314576	-0.670171	0.0482422	0.470935	0.20071	0.174115	0.654136	-0.158161	0.684438
LOC_002133	AFLA_027720	phosphatidyl_synthase	blue	-0.909862	0.000662257	0.89837	0.000996333	0.866797	0.00248723	-0.66802	0.0492355	0.65562	0.055217	-0.880552	0.00172234	-0.71381	0.0307884	-0.712445	0.0312592	0.407677	0.276084	0.333267	0.380813	-0.407083	0.276852	-0.309258	0.418061	-0.338718	0.372583	0.252243	0.512607	-0.598885	0.0883693	-0.139806	0.719789	-0.493533	0.176958	-0.549013	0.125795	-0.537747	0.135365	-0.537127	0.135903	0.509818	0.160887	0.256922	0.504544	-0.0793469	0.839202
LOC_002497	AFLA_037400	conserved_hypothetical_protein	blue	0.909517	0.000670949	-0.840305	0.00456697	-0.811025	0.00798632	0.916415	0.000511874	-0.804423	0.00894435	0.516641	0.154414	0.720891	0.0284202	0.525451	0.146284	-0.500706	0.169771	-0.561053	0.116027	0.65708	0.0544902	0.557229	0.119079	0.492701	0.177803	-0.710246	0.0320275	0.388108	0.301993	0.623624	0.0727177	0.436858	0.239703	0.485674	0.185027	0.478169	0.192923	0.191482	0.621639	-0.240105	0.533756	-0.441682	0.233953	0.439728	0.236273
LOC_002086	AFLA_026370	conserved_hypothetical_protein	blue	-0.909192	0.000679195	0.867674	0.00243254	0.713769	0.0308024	-0.6995	0.035959	0.776713	0.0138139	-0.594859	0.091096	-0.752571	0.0192864	-0.757917	0.0179688	0.624675	0.0720944	0.398042	0.288691	-0.601352	0.0867234	-0.356368	0.346522	-0.596733	0.0898207	0.715815	0.0301052	-0.219373	0.570634	-0.433488	0.243765	-0.19906	0.607632	-0.224665	0.561133	-0.646862	0.0597077	-0.240191	0.533604	0.591397	0.0934819	0.665576	0.0503801	-0.353738	0.350348
LOC_002120	AFLA_027400	cell_surface_receptor/MFS_transporter_(FLVCR)%2C_putative	blue	0.909162	0.000679962	-0.934648	0.000220302	-0.638028	0.0644638	0.810446	0.0080674	-0.707337	0.0330626	0.735561	0.0239006	0.423116	0.256496	0.551505	0.123734	-0.74867	0.0202872	-0.776457	0.0138656	0.467239	0.204756	0.722102	0.0280275	0.745426	0.021145	-0.37714	0.317035	0.33521	0.37787	0.480606	0.190339	0.476041	0.195197	0.470048	0.201677	0.309803	0.417197	0.174013	0.654328	-0.275456	0.473128	-0.521695	0.149719	0.46159	0.211025
LOC_008869	AFLA_050410	myosin_heavy_chain%2C_clone%2C_putative	blue	-0.909051	0.000682796	0.972347	1.13e-05	0.761141	0.0172039	-0.71793	0.0293955	0.565592	0.112466	-0.910781	0.000639528	-0.736241	0.0237037	-0.622909	0.0731434	0.44449	0.230641	0.502925	0.167582	-0.657489	0.0542873	-0.291587	0.446478	-0.592123	0.0929785	0.345262	0.362814	-0.53803	0.135119	-0.148831	0.702345	-0.273492	0.476417	-0.531014	0.141282	-0.63257	0.0675184	-0.26898	0.48401	0.527131	0.144763	0.537822	0.135299	-0.225574	0.559506
LOC_001614	AFLA_029030	Ser/Thr_protein_phosphatase_family_protein	blue	-0.909036	0.000683175	0.948666	9.6e-05	0.818979	0.00692748	-0.746841	0.0207678	0.618758	0.0756471	-0.90132	0.000901418	-0.699316	0.0360291	-0.658616	0.053732	0.419666	0.260807	0.470599	0.201076	-0.517388	0.153714	-0.38593	0.304951	-0.458621	0.214362	0.290905	0.447591	-0.528251	0.143754	-0.139395	0.720585	-0.488892	0.181698	-0.63606	0.0655548	-0.599293	0.0880957	-0.339009	0.372146	0.434824	0.242151	0.38432	0.307145	-0.0951949	0.807529
LOC_002034	AFLA_024930	extracellular_endoglucanase%2C_putative	blue	-0.908481	0.00069749	0.890459	0.00128491	0.878508	0.00182395	-0.770321	0.0151455	0.624494	0.0722012	-0.869438	0.00232509	-0.752101	0.0194052	-0.667028	0.0496979	0.336066	0.376576	0.415783	0.265705	-0.50634	0.164245	-0.322828	0.396812	-0.364336	0.335057	0.235416	0.542015	-0.682328	0.0428687	-0.175605	0.651326	-0.505202	0.165353	-0.675747	0.0457268	-0.508412	0.16224	-0.495954	0.174513	0.368379	0.329312	0.285719	0.456094	-0.101699	0.794598
LOC_003509	AFLA_108460	nonsense-mediated_mRNA_decay_protein_Upf3%2C_putative	blue	-0.90788	0.000713217	0.807268	0.00852252	0.928561	0.000299051	-0.643359	0.0615663	0.748258	0.0203949	-0.739641	0.022734	-0.775873	0.0139843	-0.780614	0.013041	0.381371	0.311188	0.178272	0.646309	-0.342665	0.366676	-0.246183	0.523124	-0.186884	0.630191	0.363233	0.336633	-0.577922	0.103129	-0.250129	0.516266	-0.505233	0.165323	-0.442283	0.233243	-0.527963	0.144013	-0.683681	0.0422957	0.536984	0.136028	0.162166	0.676792	-0.0640213	0.870022
LOC_007146	AFLA_094620|AFLA_094630	hypothetical_protein	blue	-0.9074	0.000725973	0.8657	0.00255677	0.778032	0.0135493	-0.585632	0.0975387	0.804538	0.00892699	-0.692373	0.0387316	-0.790437	0.0112247	-0.85832	0.00306006	0.586877	0.096654	0.205325	0.596133	-0.407918	0.275772	-0.301474	0.430476	-0.453439	0.220256	0.560923	0.11613	-0.378166	0.315611	-0.222575	0.564878	-0.268677	0.484521	-0.241706	0.530948	-0.567364	0.111094	-0.461398	0.21124	0.694807	0.0377697	0.507088	0.16352	-0.267502	0.486508
LOC_003110	AFLA_017040	C6_transcription_factor%2C_putative	blue	0.907381	0.000726484	-0.910943	0.000635558	-0.759618	0.0175626	0.827151	0.00594344	-0.540419	0.133057	0.847792	0.00389032	0.56602	0.112134	0.510692	0.160049	-0.457409	0.215733	-0.698763	0.0362397	0.626388	0.0710855	0.417143	0.263983	0.575153	0.105184	-0.237178	0.538906	0.549055	0.12576	0.390282	0.299056	0.437854	0.23851	0.614527	0.0782539	0.479408	0.191607	0.31912	0.402568	-0.279954	0.46563	-0.396706	0.290462	0.236779	0.539609
LOC_001167	AFLA_083840|AFLA_083850	conserved_hypothetical_protein	blue	-0.907251	0.000729943	0.985897	1.08e-06	0.672207	0.0473139	-0.673477	0.0467404	0.620008	0.074888	-0.892424	0.00120842	-0.54953	0.125366	-0.637403	0.0648095	0.644047	0.0611981	0.591069	0.0937101	-0.497705	0.172757	-0.477945	0.193162	-0.682928	0.0426136	0.323357	0.395994	-0.3735	0.322107	-0.207541	0.592085	-0.353157	0.351195	-0.437422	0.239028	-0.529636	0.142512	-0.224508	0.561414	0.529075	0.143014	0.548668	0.126083	-0.28241	0.461558
LOC_004897	AFLA_055050	conserved_hypothetical_protein	blue	0.907208	0.000731096	-0.952912	7.12e-05	-0.795515	0.0103563	0.750724	0.0197559	-0.561747	0.115478	0.931363	0.000260702	0.68892	0.0401233	0.599635	0.0878669	-0.410671	0.272226	-0.530289	0.141928	0.583134	0.0993295	0.346165	0.361476	0.525125	0.14658	-0.229833	0.551911	0.626681	0.0709137	0.155052	0.69039	0.401443	0.284207	0.631572	0.0680864	0.534493	0.138206	0.35283	0.351672	-0.419375	0.261172	-0.410328	0.272666	0.186267	0.631341
LOC_003773	AFLA_105610|AFLA_105620	dihydroxy_acid_dehydratase_Ilv3%2C_putative	blue	-0.907185	0.000731714	0.885483	0.00149354	0.872223	0.00216223	-0.653244	0.0564136	0.71447	0.0305625	-0.820694	0.00671244	-0.761792	0.0170522	-0.728522	0.0260053	0.423914	0.255505	0.266484	0.488232	-0.399399	0.286898	-0.31535	0.408458	-0.325307	0.392985	0.346347	0.361207	-0.591546	0.0933785	-0.151269	0.697653	-0.453948	0.219673	-0.489586	0.180985	-0.519803	0.151466	-0.53293	0.139583	0.545623	0.128631	0.273782	0.47593	-0.148905	0.702202
LOC_003672	AFLA_112800	L-lactate_dehydrogenase	blue	-0.906419	0.0007525	0.987503	7.1e-07	0.708719	0.0325681	-0.696798	0.0369948	0.555732	0.120285	-0.911638	0.000618806	-0.649181	0.0584968	-0.582733	0.0996189	0.525336	0.146389	0.572581	0.107114	-0.644028	0.0612086	-0.345103	0.363051	-0.664106	0.0510764	0.344107	0.364529	-0.468567	0.203297	-0.193191	0.618471	-0.254741	0.508297	-0.46941	0.202374	-0.607602	0.0826381	-0.215059	0.578422	0.543003	0.130849	0.564608	0.113233	-0.281614	0.462875
LOC_005957	AFLA_138670	aquaporin%2C_putative	blue	-0.906362	0.000754061	0.96892	1.69e-05	0.753552	0.0190399	-0.725437	0.0269646	0.52753	0.144402	-0.939599	0.000168034	-0.646593	0.0598491	-0.568952	0.109873	0.452921	0.220851	0.576518	0.104168	-0.625124	0.0718289	-0.327069	0.390276	-0.589685	0.0946755	0.251564	0.513781	-0.553715	0.121924	-0.187096	0.629795	-0.334766	0.378542	-0.561002	0.116067	-0.581709	0.10036	-0.294044	0.442478	0.471308	0.200305	0.465461	0.206718	-0.208617	0.590123
LOC_009504	AFLA_102130	conserved_hypothetical_protein	blue	-0.906342	0.000754596	0.764318	0.0164718	0.938764	0.000176163	-0.83407	0.00518859	0.851937	0.00354709	-0.549141	0.125689	-0.821235	0.00664554	-0.653121	0.0564757	0.376458	0.317982	0.300833	0.431505	-0.455614	0.217772	-0.433097	0.244238	-0.238359	0.536825	0.536451	0.136492	-0.661159	0.0524911	-0.478729	0.192327	-0.529408	0.142716	-0.530247	0.141966	-0.334261	0.379306	-0.566962	0.111404	0.271627	0.47955	0.191733	0.621174	-0.337501	0.374413
LOC_009993	AFLA_118890|AFLA_118900	eukaryotic_translation_initiation_factor_eIF-5A-2	blue	-0.905943	0.000765614	0.79543	0.0103704	0.847823	0.00388772	-0.728933	0.0258789	0.812041	0.00784537	-0.689359	0.0399447	-0.515828	0.155177	-0.749769	0.0200017	0.570116	0.108984	0.410451	0.272508	-0.15807	0.684612	-0.585354	0.0977371	-0.277663	0.469441	0.261541	0.496638	-0.45892	0.214025	-0.408422	0.275121	-0.755551	0.0185443	-0.51884	0.152361	-0.294583	0.441602	-0.631925	0.0678854	0.294207	0.442212	0.110208	0.777747	-0.120127	0.758204
LOC_010094	AFLA_121360|AFLA_121370|AFLA_121380	conserved_hypothetical_protein	blue	-0.905455	0.000779235	0.920212	0.000436661	0.744736	0.0213307	-0.703952	0.0342945	0.647003	0.0596334	-0.728932	0.0258794	-0.800956	0.00947728	-0.655675	0.0551897	0.488686	0.18191	0.424659	0.25458	-0.730935	0.0252706	-0.239357	0.53507	-0.589289	0.0949528	0.622698	0.0732695	-0.344297	0.364246	-0.313319	0.411649	-0.148075	0.703801	-0.331238	0.383899	-0.746228	0.0209309	-0.197662	0.610207	0.614942	0.0779956	0.641092	0.062788	-0.290113	0.448885
LOC_002534	AFLA_013060	conserved_hypothetical_protein	blue	0.905136	0.000788218	-0.851247	0.00360272	-0.757253	0.018129	0.560967	0.116095	-0.822445	0.00649762	0.695825	0.0373722	0.649052	0.0585637	0.900794	0.000917845	-0.667215	0.0496109	-0.241374	0.53153	0.252655	0.511895	0.398378	0.288246	0.418583	0.262169	-0.48536	0.185353	0.247231	0.521299	0.255712	0.506625	0.42454	0.254728	0.235551	0.541777	0.550696	0.124401	0.497479	0.172983	-0.665586	0.0503754	-0.426447	0.25237	0.150639	0.698864
LOC_004906	AFLA_055320	hypothetical_protein	blue	0.904598	0.000803543	-0.870998	0.00223285	-0.895053	0.00111115	0.758879	0.0177383	-0.681974	0.0430194	0.78056	0.0130516	0.706244	0.0334571	0.637637	0.06468	-0.365975	0.332723	-0.386024	0.304823	0.464383	0.207913	0.373991	0.321421	0.282629	0.461194	-0.373222	0.322496	0.500222	0.17025	0.28176	0.462633	0.582113	0.100067	0.596315	0.090104	0.600459	0.0873167	0.436615	0.239995	-0.39667	0.290509	-0.214312	0.579775	0.0476019	0.903209
LOC_009667	AFLA_099370|AFLA_099380|AFLA_099400	cortactin-binding_protein%2C_putative	blue	-0.904183	0.000815494	0.904623	0.000802814	0.759984	0.017476	-0.821137	0.00665765	0.787002	0.0118391	-0.714225	0.0306463	-0.610982	0.0804796	-0.649198	0.0584881	0.595597	0.0905925	0.553322	0.122245	-0.409207	0.274109	-0.666375	0.0500042	-0.539009	0.134272	0.419902	0.26051	-0.455334	0.218091	-0.332673	0.381715	-0.568703	0.110065	-0.585882	0.0973609	-0.344779	0.363532	-0.277947	0.468969	0.272209	0.478571	0.415325	0.266286	-0.342895	0.366334
LOC_002162	AFLA_028570	Cut9_interacting_protein_Scn1%2C_putative	blue	-0.904142	0.000816681	0.965767	2.36e-05	0.685444	0.0415562	-0.704117	0.0342335	0.728414	0.0260385	-0.754027	0.0189212	-0.652168	0.0569605	-0.659663	0.0532188	0.652648	0.0567159	0.510422	0.160308	-0.541771	0.131899	-0.512759	0.158078	-0.664089	0.0510844	0.560128	0.116761	-0.284345	0.45836	-0.267899	0.485837	-0.312831	0.412417	-0.376325	0.318167	-0.576432	0.104232	-0.128757	0.741296	0.543474	0.130448	0.619821	0.0750013	-0.361754	0.338751
LOC_003684	AFLA_113220|AFLA_113230	conserved_hypothetical_protein	blue	-0.904072	0.0008187	0.833371	0.00526169	0.874715	0.0020233	-0.655868	0.0550933	0.808354	0.00836505	-0.624146	0.0724073	-0.857141	0.00314633	-0.734665	0.0241621	0.44341	0.231911	0.176182	0.650239	-0.496338	0.174127	-0.265817	0.489363	-0.305897	0.423401	0.654255	0.0559024	-0.43286	0.244526	-0.322788	0.396874	-0.32394	0.395093	-0.303665	0.426965	-0.624114	0.0724268	-0.452519	0.221312	0.620845	0.0743821	0.36184	0.338628	-0.245894	0.523627
LOC_004849	AFLA_046760	glycerol_3-phosphate_dehydrogenase_(GfdB)%2C_putative	blue	-0.903971	0.000821653	0.98696	8.23e-07	0.738236	0.0231316	-0.760278	0.0174065	0.571712	0.107771	-0.909536	0.000670451	-0.651694	0.0572027	-0.554864	0.12099	0.484455	0.186297	0.601617	0.0865476	-0.627766	0.0702801	-0.421663	0.258307	-0.626047	0.0712854	0.318719	0.403192	-0.518172	0.152983	-0.186195	0.631475	-0.35968	0.341733	-0.588275	0.095666	-0.561977	0.115296	-0.199062	0.607628	0.432125	0.245419	0.507782	0.162848	-0.263944	0.492544
LOC_001229	AFLA_085380|AFLA_085400	vacuolar_sorting_ATPase_Vps4%2C_putative	blue	-0.903888	0.000824055	0.833552	0.00524271	0.781055	0.0129556	-0.803471	0.00908865	0.79946	0.00971379	-0.502583	0.167919	-0.80143	0.0094032	-0.578757	0.102515	0.522983	0.148535	0.43513	0.241782	-0.702197	0.0349446	-0.396505	0.290729	-0.5296	0.142544	0.790372	0.0112361	-0.381904	0.310456	-0.577081	0.103751	-0.213999	0.580341	-0.294333	0.442008	-0.532765	0.139729	-0.227745	0.55563	0.441339	0.23436	0.544581	0.12951	-0.516001	0.155015
LOC_008177	AFLA_130130	conserved_hypothetical_protein	blue	-0.903507	0.000835246	0.963184	3.04e-05	0.641109	0.0627788	-0.636504	0.0653079	0.723827	0.0274743	-0.78937	0.0114131	-0.569225	0.109665	-0.720225	0.0286378	0.73932	0.0228245	0.51269	0.158143	-0.436218	0.240472	-0.525607	0.146142	-0.700172	0.0357046	0.466809	0.205229	-0.255176	0.507547	-0.241044	0.532108	-0.315644	0.407998	-0.311357	0.414742	-0.516695	0.154364	-0.201588	0.602982	0.592528	0.0926982	0.622428	0.073431	-0.35087	0.354542
LOC_001884	AFLA_036280	conserved_hypothetical_protein	blue	0.903483	0.000835942	-0.861256	0.00285233	-0.867777	0.00242615	0.705276	0.0338091	-0.596774	0.0897929	0.871449	0.00220669	0.692104	0.038839	0.717141	0.029659	-0.355433	0.347879	-0.383148	0.308749	0.446124	0.228725	0.254492	0.508726	0.318474	0.403574	-0.198452	0.608751	0.579116	0.102251	0.199358	0.607082	0.517556	0.153558	0.59409	0.0916228	0.579683	0.101836	0.56484	0.113052	-0.436603	0.24001	-0.248865	0.518459	-0.0202439	0.958774
LOC_003168	AFLA_018510	conserved_hypothetical_protein	blue	-0.903447	0.000837009	0.957198	5.12e-05	0.721291	0.02829	-0.661285	0.0524301	0.652072	0.0570093	-0.856859	0.00316721	-0.591669	0.0932931	-0.688945	0.040113	0.592948	0.0924081	0.492411	0.178098	-0.455941	0.217399	-0.440456	0.235408	-0.563903	0.113783	0.372485	0.323529	-0.31651	0.406642	-0.196962	0.611498	-0.418308	0.262515	-0.439163	0.236946	-0.616496	0.0770337	-0.26255	0.494917	0.552507	0.122912	0.484077	0.186691	-0.158819	0.68318
LOC_004517	AFLA_038470	amino_acid_permease%2C_putative	blue	-0.903263	0.000842447	0.852417	0.0035087	0.833484	0.00524991	-0.585696	0.097493	0.779373	0.0132836	-0.738179	0.0231476	-0.740502	0.0224927	-0.768537	0.015532	0.524994	0.146699	0.208805	0.58978	-0.338987	0.372179	-0.319422	0.402097	-0.352284	0.352471	0.42389	0.255534	-0.534525	0.138178	-0.219226	0.570898	-0.370712	0.32602	-0.316518	0.40663	-0.451121	0.222921	-0.578054	0.103033	0.628068	0.0701049	0.306122	0.423043	-0.263777	0.492827
LOC_001918	AFLA_037270|AFLA_037280	hypothetical_protein	blue	0.903243	0.000843048	-0.866282	0.0025197	-0.849998	0.00370496	0.802889	0.00917752	-0.772072	0.0147725	0.707072	0.0331579	0.626429	0.0710613	0.517439	0.153668	-0.492525	0.177981	-0.49128	0.17925	0.406526	0.277575	0.591096	0.0936911	0.394635	0.293219	-0.368538	0.329088	0.661144	0.0524984	0.396708	0.29046	0.572479	0.107191	0.572183	0.107415	0.242355	0.52981	0.439048	0.237084	-0.265493	0.489912	-0.18675	0.63044	0.414696	0.267085
LOC_002813	AFLA_019860	MFS_glucose_transporter%2C_putative	blue	-0.903171	0.000845163	0.857626	0.00311061	0.802238	0.00927777	-0.593617	0.0919476	0.836001	0.00499025	-0.656877	0.0545906	-0.759817	0.0175153	-0.817902	0.00706494	0.583191	0.0992883	0.195786	0.613671	-0.368308	0.329413	-0.356529	0.346288	-0.386434	0.304264	0.605011	0.0843167	-0.323306	0.396072	-0.265161	0.490475	-0.352708	0.35185	-0.245117	0.524982	-0.583064	0.0993797	-0.437863	0.238499	0.673528	0.0467176	0.42289	0.256777	-0.238685	0.536252
LOC_001470	AFLA_025280|AFLA_025290	hypothetical_protein	blue	0.902936	0.000852176	-0.93673	0.000197113	-0.69745	0.0367429	0.715048	0.0303654	-0.56476	0.113114	0.889927	0.00130617	0.544025	0.129981	0.669069	0.0487494	-0.564	0.113708	-0.614105	0.0785164	0.512681	0.158152	0.407553	0.276244	0.620609	0.0745245	-0.238381	0.536786	0.386729	0.303863	0.250689	0.515296	0.41123	0.271509	0.513546	0.157332	0.564579	0.113255	0.305205	0.424506	-0.440319	0.235571	-0.505066	0.165486	0.140618	0.718213
LOC_004335	AFLA_043190	conserved_hypothetical_protein	blue	0.902678	0.000859892	-0.962881	3.13e-05	-0.728862	0.0259009	0.838297	0.00476126	-0.671327	0.0477135	0.760555	0.0173413	0.671034	0.0478473	0.541833	0.131846	-0.530016	0.142172	-0.628024	0.0701302	0.660168	0.0529725	0.53988	0.133521	0.64381	0.0613248	-0.517266	0.153829	0.396135	0.291221	0.325564	0.39259	0.386817	0.303743	0.566367	0.111865	0.559701	0.1171	0.075729	0.846461	-0.351134	0.354155	-0.56722	0.111205	0.350418	0.355205
LOC_010074	AFLA_120920	conserved_hypothetical_protein	blue	0.902322	0.00087066	-0.975956	6.93e-06	-0.727302	0.0263818	0.756437	0.0183275	-0.57621	0.104396	0.856464	0.00319656	0.734221	0.0242925	0.555026	0.120858	-0.470824	0.200832	-0.56551	0.11253	0.730462	0.0254134	0.341764	0.36802	0.66498	0.0506619	-0.428682	0.249622	0.518752	0.152443	0.218449	0.572299	0.216536	0.57575	0.510446	0.160284	0.601803	0.0864242	0.165122	0.671165	-0.486219	0.184461	-0.604051	0.0849442	0.347741	0.359146
LOC_004328	AFLA_043030	MFS_transporter%2C_putative	blue	0.901978	0.00088113	-0.906153	0.000759818	-0.615225	0.0778201	0.779155	0.0133267	-0.713594	0.0308626	0.707891	0.0328638	0.375573	0.319213	0.573892	0.106127	-0.789256	0.0114335	-0.770569	0.0150924	0.414902	0.266823	0.721759	0.0281383	0.743682	0.021616	-0.359019	0.342686	0.298399	0.435425	0.519769	0.151499	0.473779	0.197629	0.409495	0.273739	0.273976	0.475605	0.219808	0.569851	-0.285175	0.456991	-0.508952	0.161719	0.463158	0.209275
LOC_002071	AFLA_026010	SNARE_complex_subunit_(Tlg2)%2C_putative	blue	0.901812	0.000886199	-0.843831	0.00423902	-0.871174	0.00222263	0.722639	0.0278546	-0.68051	0.0436464	0.836782	0.0049116	0.610875	0.0805478	0.703084	0.0346148	-0.427388	0.25121	-0.404186	0.280618	0.292283	0.445343	0.428024	0.250429	0.293879	0.442745	-0.143414	0.712802	0.638679	0.0641057	0.234103	0.544336	0.65321	0.0564308	0.628617	0.0697861	0.368801	0.328716	0.628189	0.0700341	-0.333274	0.380803	-0.13836	0.722593	0.072276	0.8534
LOC_004398	AFLA_044740	folic_acid_synthesis_protein	blue	-0.901708	0.000889416	0.914038	0.00056331	0.761314	0.0171634	-0.926577	0.000328492	0.659302	0.0533952	-0.682884	0.0426323	-0.622983	0.0730994	-0.396866	0.29025	0.483174	0.187637	0.729446	0.0257224	-0.719168	0.028985	-0.577472	0.103462	-0.605552	0.0839649	0.51625	0.154781	-0.47817	0.192922	-0.527104	0.144787	-0.430463	0.247442	-0.602513	0.0859553	-0.453478	0.220212	-0.104826	0.788395	0.194141	0.616711	0.449663	0.224606	-0.442771	0.232666
LOC_001608	AFLA_028760	C2H2_transcription_factor%2C_putative	blue	0.901528	0.000894956	-0.918225	0.000474974	-0.794421	0.0105394	0.742661	0.0218952	-0.54329	0.130605	0.921038	0.000421388	0.562062	0.11523	0.570348	0.108807	-0.434684	0.24232	-0.581758	0.100324	0.494213	0.176269	0.385573	0.305436	0.469889	0.201851	-0.146472	0.706893	0.572284	0.107338	0.246228	0.523045	0.512919	0.157926	0.623596	0.0727345	0.498375	0.172088	0.418248	0.26259	-0.364542	0.334764	-0.287965	0.452403	0.111623	0.774951
LOC_004498	AFLA_047410	actin-bundling_protein_Sac6%2C_putative	blue	-0.901121	0.000907612	0.941663	0.000149087	0.75004	0.0199319	-0.633864	0.0667863	0.688391	0.0403392	-0.778108	0.0135341	-0.785441	0.0121256	-0.706723	0.0332838	0.525828	0.145942	0.339821	0.370928	-0.593395	0.0921001	-0.286403	0.45497	-0.548334	0.12636	0.57216	0.107432	-0.35819	0.343884	-0.183852	0.63585	-0.208548	0.590247	-0.326061	0.391824	-0.702729	0.0347466	-0.243063	0.52857	0.681457	0.0432401	0.584006	0.0987018	-0.264161	0.492175
LOC_005832	AFLA_135840|AFLA_135850	mitochondrial_AAA_ATPase%2C_putative	blue	-0.900767	0.000918701	0.946312	0.000112002	0.808119	0.00839887	-0.709915	0.0321442	0.601106	0.0868863	-0.907524	0.000722668	-0.72669	0.0265722	-0.617475	0.0764322	0.411	0.271804	0.44277	0.232667	-0.548721	0.126038	-0.332698	0.381678	-0.484621	0.186124	0.281023	0.463855	-0.628142	0.0700618	-0.119378	0.759675	-0.380317	0.31264	-0.582034	0.100125	-0.533534	0.139049	-0.369533	0.327682	0.479662	0.191338	0.392048	0.29668	-0.208047	0.591161
LOC_006136	AFLA_134560	HIT_domain_protein	blue	-0.900647	0.000922496	0.87585	0.00196213	0.895636	0.00109034	-0.741638	0.0221768	0.611646	0.0800597	-0.880171	0.00174095	-0.694149	0.0380284	-0.645322	0.0605203	0.323973	0.395042	0.400645	0.285256	-0.439353	0.23672	-0.324903	0.393608	-0.290055	0.44898	0.187706	0.628658	-0.656148	0.0549537	-0.18352	0.636471	-0.580247	0.101424	-0.672509	0.047177	-0.517684	0.153438	-0.539424	0.133913	0.371267	0.325239	0.178436	0.646001	-0.0245935	0.949924
LOC_004372	AFLA_043990	conserved_hypothetical_protein	blue	-0.900406	0.000930104	0.894987	0.00111349	0.789544	0.0113823	-0.639561	0.0636219	0.568922	0.109896	-0.846792	0.00397644	-0.768753	0.0154849	-0.708905	0.0325022	0.408859	0.274557	0.361664	0.33888	-0.616272	0.0771721	-0.130738	0.737428	-0.474123	0.197258	0.372112	0.324052	-0.48711	0.183537	-0.19675	0.61189	-0.225315	0.559971	-0.399056	0.287351	-0.704615	0.0340508	-0.422265	0.257556	0.625858	0.0713967	0.483277	0.187529	-0.121952	0.754621
LOC_008931	AFLA_051920	MFS_transporter%2C_putative	blue	0.90037	0.000931251	-0.896427	0.00106252	-0.816219	0.00728334	0.649914	0.0581175	-0.56812	0.110512	0.904614	0.00080307	0.72017	0.0286558	0.7327	0.0247421	-0.392629	0.295901	-0.36901	0.328421	0.505414	0.165146	0.19417	0.616658	0.413369	0.268774	-0.237629	0.538111	0.542455	0.131315	0.13164	0.735668	0.374193	0.321138	0.510661	0.160078	0.640363	0.0631847	0.49514	0.175333	-0.553889	0.121782	-0.37767	0.316299	0.0296913	0.939558
LOC_008899	AFLA_051200	conserved_hypothetical_protein	blue	-0.899869	0.000947255	0.857145	0.00314604	0.885615	0.0014877	-0.861522	0.00283406	0.69482	0.0377648	-0.765858	0.0161243	-0.591895	0.093136	-0.50094	0.169539	0.395015	0.292712	0.555389	0.120563	-0.413891	0.268108	-0.574334	0.105796	-0.326069	0.391812	0.240895	0.53237	-0.679836	0.0439372	-0.384179	0.307338	-0.704532	0.0340814	-0.730428	0.0254237	-0.298856	0.434688	-0.462482	0.210029	0.151058	0.698059	0.10236	0.793286	-0.229914	0.551768
LOC_009949	AFLA_117930|AFLA_117940	UPF0183_domain_protein	blue	-0.899803	0.000949394	0.952687	7.24e-05	0.77104	0.0149917	-0.673902	0.0465494	0.64339	0.0615494	-0.815596	0.0073653	-0.755656	0.0185184	-0.592171	0.0929452	0.475952	0.195291	0.412036	0.270477	-0.62971	0.0691541	-0.309977	0.416922	-0.540488	0.132998	0.498516	0.171947	-0.472874	0.198607	-0.204415	0.597799	-0.240404	0.533231	-0.405205	0.279291	-0.635061	0.0661136	-0.244023	0.526892	0.602148	0.0861959	0.500972	0.169507	-0.309711	0.417343
LOC_001690	AFLA_031350	spindle_pole_body_component_(Alp6)%2C_putative	blue	0.899802	0.000949409	-0.932936	0.000240757	-0.759205	0.0176607	0.681159	0.0433676	-0.549119	0.125707	0.849291	0.00376368	0.759463	0.0175992	0.631679	0.0680255	-0.422249	0.257576	-0.449026	0.225345	0.707428	0.03303	0.179358	0.644269	0.556395	0.11975	-0.430565	0.247317	0.448472	0.225988	0.218737	0.571779	0.190973	0.622584	0.419952	0.260449	0.738046	0.0231856	0.276774	0.470926	-0.600565	0.0872462	-0.555766	0.120259	0.18534	0.63307
LOC_004960	NA	NA	blue	0.899513	0.00095876	-0.924199	0.000366396	-0.703521	0.0344532	0.753926	0.0189465	-0.697833	0.0365959	0.790119	0.0112807	0.454898	0.218588	0.631121	0.0683439	-0.658518	0.05378	-0.635942	0.0656206	0.365425	0.333505	0.648457	0.058873	0.574741	0.105492	-0.318056	0.404227	0.30597	0.423286	0.343472	0.365475	0.594389	0.091418	0.524815	0.146862	0.434196	0.242909	0.257383	0.503754	-0.336648	0.375699	-0.398597	0.287956	0.216112	0.576518
LOC_007800	AFLA_128410|AFLA_128420|AFLA_128430|AFLA_128440|AFLA_128450	conserved_hypothetical_protein	blue	0.899374	0.000963285	-0.847848	0.00388553	-0.746035	0.0209823	0.664379	0.0509466	-0.731963	0.0249618	0.630377	0.0687705	0.568387	0.110307	0.545051	0.129113	-0.622919	0.0731377	-0.47223	0.199304	0.492597	0.177908	0.422973	0.256674	0.501299	0.169185	-0.545417	0.128805	0.358044	0.344095	0.542221	0.131514	0.31283	0.412418	0.212882	0.582367	0.451043	0.223012	0.368776	0.328752	-0.527814	0.144147	-0.359668	0.341751	0.432672	0.244754
LOC_005558	AFLA_061740	C2H2_finger_and_ankyrin_domain_protein%2C_putative	blue	-0.899261	0.000966968	0.894605	0.00112732	0.798099	0.00993222	-0.677792	0.044826	0.653306	0.0563821	-0.881215	0.00169026	-0.530809	0.141465	-0.65894	0.0535728	0.523559	0.148008	0.476267	0.194954	-0.29879	0.434795	-0.475371	0.195915	-0.411652	0.270968	0.143919	0.711825	-0.559257	0.117454	-0.213402	0.581423	-0.591884	0.0931443	-0.557596	0.118784	-0.376574	0.31782	-0.521814	0.14961	0.402442	0.282897	0.215167	0.578226	-0.140734	0.717989
LOC_000723	AFLA_073030|AFLA_073040	amino_acid_transporter%2C_putative	blue	0.899134	0.000971121	-0.971924	1.19e-05	-0.661475	0.0523384	0.68424	0.0420603	-0.579086	0.102274	0.855163	0.00329473	0.549978	0.124995	0.569018	0.109823	-0.615275	0.0777892	-0.624059	0.072459	0.595152	0.0908959	0.420756	0.259441	0.695563	0.0374743	-0.384102	0.307444	0.331533	0.383449	0.289618	0.449694	0.28264	0.461176	0.391809	0.297002	0.593962	0.0917109	0.169158	0.663506	-0.534237	0.138431	-0.57061	0.108607	0.300108	0.432672
LOC_001326	AFLA_087890	conserved_hypothetical_protein	blue	-0.899059	0.000973576	0.856674	0.00318095	0.91653	0.000509464	-0.709881	0.0321562	0.653081	0.0564963	-0.827172	0.00594108	-0.825982	0.00607796	-0.731809	0.025008	0.288242	0.451948	0.261858	0.496097	-0.479461	0.19155	-0.220594	0.568437	-0.25329	0.510798	0.313671	0.411095	-0.630832	0.0685097	-0.142377	0.714807	-0.481738	0.189145	-0.601945	0.0863306	-0.610235	0.0809536	-0.549929	0.125036	0.470478	0.201208	0.252232	0.512627	-0.0120947	0.975364
LOC_000070	AFLA_073790	alcohol_dehydrogenase%2C_zinc-containing	blue	-0.898998	0.000975562	0.88347	0.00158422	0.740196	0.0225784	-0.517887	0.153249	0.725431	0.0269663	-0.758971	0.0177163	-0.711366	0.0316347	-0.81243	0.00779176	0.608172	0.0822716	0.239485	0.534845	-0.408061	0.275587	-0.246842	0.521976	-0.485917	0.184775	0.484156	0.186609	-0.347591	0.359368	-0.202096	0.602049	-0.219302	0.570762	-0.179239	0.644492	-0.60304	0.0856077	-0.459666	0.213185	0.770922	0.0150168	0.494682	0.175795	-0.240416	0.533209
LOC_000605	AFLA_086830|AFLA_086840|AFLA_086850	conserved_hypothetical_protein	blue	-0.898883	0.000979337	0.849928	0.00371072	0.915013	0.000541797	-0.792921	0.0107939	0.755664	0.0185165	-0.737614	0.0233088	-0.718408	0.0292367	-0.641299	0.0626762	0.372621	0.323339	0.362873	0.337148	-0.384546	0.306837	-0.478853	0.192196	-0.249548	0.517274	0.361916	0.338519	-0.59659	0.0899175	-0.276096	0.472058	-0.658483	0.0537973	-0.656651	0.0547033	-0.442431	0.233067	-0.480846	0.190085	0.301938	0.429732	0.155299	0.689917	-0.131357	0.73622
LOC_006046	AFLA_132270	DUF775_domain_protein	blue	-0.898674	0.000986242	0.942533	0.000141574	0.718102	0.029338	-0.697878	0.0365785	0.575098	0.105225	-0.927895	0.000308729	-0.490619	0.179926	-0.611163	0.0803648	0.567251	0.111182	0.613524	0.0788797	-0.419524	0.260985	-0.476048	0.195189	-0.576772	0.10398	0.141666	0.716184	-0.49672	0.173743	-0.217468	0.574068	-0.489198	0.181384	-0.55271	0.122746	-0.432355	0.245138	-0.371636	0.324721	0.406073	0.278163	0.37371	0.321814	-0.18762	0.628818
LOC_003613	AFLA_111200	nuclear_migration_protein_NudF	blue	0.898563	0.000989916	-0.920263	0.000435701	-0.789004	0.0114783	0.707812	0.032892	-0.564567	0.113264	0.939629	0.000167751	0.603656	0.0852033	0.64665	0.0598193	-0.443943	0.231284	-0.513252	0.15761	0.448375	0.2261	0.368385	0.329304	0.472178	0.19936	-0.126457	0.745793	0.60393	0.0850238	0.153334	0.693687	0.490608	0.179937	0.618595	0.0757466	0.476019	0.19522	0.457813	0.215276	-0.40692	0.277064	-0.322299	0.39763	0.107781	0.782545
LOC_001781	AFLA_033710	conserved_hypothetical_protein	blue	0.898547	0.000990457	-0.922104	0.000402231	-0.706536	0.0333516	0.608959	0.0817672	-0.646375	0.0599638	0.818082	0.00704186	0.65983	0.0531372	0.798692	0.0098366	-0.584788	0.0981414	-0.398021	0.288718	0.486033	0.184654	0.301194	0.430925	0.558035	0.118431	-0.434958	0.241989	0.238669	0.53628	0.188471	0.627234	0.30623	0.422872	0.334925	0.378301	0.724683	0.0272026	0.30207	0.429519	-0.656043	0.0550057	-0.579105	0.102259	0.0937268	0.810454
LOC_003763	AFLA_105360	CBF/NF-Y_family_transcription_factor%2C_putative	blue	-0.898417	0.000994781	0.933515	0.000233697	0.807948	0.00842361	-0.645831	0.0602509	0.634135	0.0666332	-0.893105	0.00118268	-0.734352	0.0242539	-0.726313	0.0266898	0.438361	0.237904	0.34332	0.365701	-0.470197	0.201515	-0.296368	0.438708	-0.431129	0.24663	0.32172	0.398527	-0.499146	0.171319	-0.0749836	0.847959	-0.401259	0.28445	-0.511905	0.158891	-0.633177	0.067174	-0.396589	0.290617	0.577293	0.103594	0.402003	0.283472	-0.0865175	0.824844
LOC_005766	AFLA_134200	autophagy_protein_(Atg22)%2C_putative	blue	0.89841	0.000995009	-0.964256	2.75e-05	-0.771986	0.0147907	0.755943	0.018448	-0.542759	0.131056	0.934951	0.000216809	0.677644	0.0448909	0.589877	0.0945411	-0.412765	0.269544	-0.556023	0.120051	0.608101	0.0823175	0.356353	0.346544	0.551548	0.1237	-0.249785	0.516862	0.564616	0.113227	0.140487	0.718468	0.397842	0.288955	0.641819	0.0623945	0.586693	0.096784	0.277044	0.470474	-0.417153	0.263971	-0.452362	0.221492	0.157723	0.685276
LOC_008212	AFLA_000710|AFLA_000720|AFLA_000730	6-hydroxy-D-nicotine_oxidase%2C_putative	blue	0.898163	0.00100325	-0.911631	0.000618976	-0.746226	0.0209313	0.674091	0.046465	-0.574682	0.105536	0.892192	0.00121731	0.599194	0.0881616	0.733648	0.0244611	-0.501033	0.169448	-0.491516	0.179009	0.463971	0.20837	0.326027	0.391876	0.505238	0.165318	-0.233836	0.54481	0.391352	0.297615	0.188692	0.626823	0.440891	0.234891	0.510723	0.16002	0.629492	0.0692801	0.39125	0.297753	-0.495375	0.175096	-0.438434	0.237817	0.0224835	0.954216
LOC_006620	AFLA_071270|AFLA_071290|AFLA_071300	conserved_hypothetical_protein	blue	-0.897783	0.00101602	0.93401	0.000227784	0.726285	0.0266984	-0.856543	0.00319067	0.660149	0.052982	-0.681194	0.0433528	-0.692516	0.0386746	-0.42926	0.248913	0.510225	0.160496	0.655059	0.055498	-0.776491	0.0138587	-0.490127	0.180429	-0.667753	0.0493596	0.608006	0.0823787	-0.44524	0.22976	-0.465746	0.206402	-0.261347	0.496968	-0.480347	0.190613	-0.520864	0.150485	-0.0581186	0.881935	0.343838	0.36493	0.572106	0.107473	-0.510186	0.160534
LOC_006555	AFLA_069630	UPF0261_domain_protein	blue	-0.89756	0.00102358	0.958764	4.5e-05	0.697569	0.0366972	-0.69683	0.0369823	0.596426	0.0900284	-0.922506	0.000395173	-0.515641	0.155353	-0.647171	0.0595456	0.592528	0.0926985	0.602155	0.0861918	-0.425709	0.25328	-0.497593	0.172869	-0.61478	0.078096	0.188142	0.627846	-0.452105	0.221788	-0.177801	0.647195	-0.468567	0.203297	-0.547945	0.126685	-0.459404	0.21348	-0.313078	0.412028	0.427303	0.251315	0.447123	0.227559	-0.196071	0.613144
LOC_010819	AFLA_010590	siderophore_biosynthesis_lipase/esterase%2C_putative	blue	-0.89738	0.00102969	0.832379	0.00536667	0.790208	0.0112649	-0.708317	0.0327114	0.820798	0.00669955	-0.673927	0.0465386	-0.659565	0.0532668	-0.874307	0.00204564	0.578946	0.102376	0.335519	0.377403	-0.27712	0.470347	-0.50497	0.16558	-0.383394	0.308412	0.438964	0.237184	-0.303202	0.427705	-0.2785	0.468047	-0.589485	0.0948155	-0.46833	0.203557	-0.504102	0.166427	-0.448179	0.226328	0.423039	0.256591	0.389955	0.299496	-0.0835454	0.83079
LOC_009371	AFLA_098750	calcineurin_catalytic_subunit_CnaA	blue	0.897287	0.00103285	-0.937856	0.000185314	-0.73219	0.024894	0.748804	0.0202521	-0.559759	0.117054	0.907264	0.000729612	0.592656	0.0926101	0.664725	0.0507827	-0.491162	0.179371	-0.592284	0.0928671	0.522249	0.14921	0.407788	0.275941	0.571885	0.10764	-0.216389	0.576017	0.450572	0.223555	0.191734	0.621171	0.460283	0.212491	0.612788	0.0793408	0.56977	0.109247	0.303333	0.427496	-0.387946	0.302213	-0.471729	0.199847	0.0954217	0.807077
LOC_001871	AFLA_035940|AFLA_035950|AFLA_035960	cytomegalovirus_gH-receptor_family_protein%2C_putative	blue	-0.897212	0.00103544	0.912099	0.000607854	0.696611	0.0370669	-0.83717	0.00487278	0.750199	0.019891	-0.611407	0.0802108	-0.590344	0.0942151	-0.492199	0.178312	0.634763	0.0662806	0.656342	0.0548568	-0.622453	0.0734161	-0.628432	0.0698933	-0.655267	0.0553936	0.646621	0.0598345	-0.283912	0.459074	-0.534204	0.13846	-0.378562	0.315064	-0.416663	0.26459	-0.475231	0.196066	-0.0596477	0.878846	0.329757	0.386159	0.544398	0.129665	-0.489344	0.181233
LOC_008130	AFLA_128770|AFLA_128780|AFLA_128800	conserved_hypothetical_protein	blue	-0.897055	0.00104081	0.973375	9.88e-06	0.705448	0.0337463	-0.64418	0.0611271	0.594324	0.0914622	-0.913354	0.000578742	-0.598843	0.0883975	-0.661887	0.0521393	0.56699	0.111383	0.508964	0.161708	-0.49644	0.174024	-0.389759	0.299761	-0.60145	0.0866584	0.307912	0.420196	-0.387369	0.302995	-0.138669	0.721993	-0.355883	0.347226	-0.454323	0.219245	-0.606523	0.0833347	-0.263215	0.493784	0.570289	0.108852	0.507247	0.163365	-0.178198	0.646448
LOC_010172	AFLA_116240	hypothetical_protein	blue	-0.896886	0.00104662	0.945855	0.00011532	0.773904	0.014389	-0.740224	0.0225704	0.531134	0.141176	-0.942763	0.000139636	-0.600921	0.0870096	-0.587183	0.0964366	0.429492	0.248629	0.575684	0.104788	-0.53816	0.135006	-0.373628	0.321928	-0.513236	0.157625	0.181059	0.641078	-0.54017	0.133271	-0.176338	0.649945	-0.469324	0.202469	-0.636909	0.0650831	-0.562647	0.114769	-0.336335	0.376171	0.396903	0.290201	0.372559	0.323425	-0.100375	0.797227
LOC_005759	AFLA_134000|AFLA_134010|AFLA_134020|AFLA_134030	origin_recognition_complex_subunit_Orc4%2C_putative	blue	0.896875	0.00104699	-0.870616	0.00225518	-0.63839	0.0642645	0.734307	0.0242671	-0.811048	0.00798302	0.593722	0.0918752	0.424628	0.254618	0.64182	0.0623943	-0.811448	0.00792737	-0.629481	0.0692863	0.363669	0.33601	0.709176	0.0324058	0.64935	0.0584092	-0.545716	0.128552	0.137846	0.72359	0.562185	0.115133	0.47998	0.191001	0.286242	0.455234	0.376086	0.318499	0.20808	0.591101	-0.380457	0.312447	-0.499337	0.171129	0.418595	0.262153
LOC_004544	AFLA_039180|AFLA_039190|AFLA_039200	MFS_gliotoxin_efflux_transporter_GliA	blue	-0.896741	0.00105161	0.867282	0.00245686	0.717851	0.0294217	-0.897976	0.00100952	0.773938	0.0143821	-0.593795	0.091825	-0.523792	0.147795	-0.555592	0.120399	0.630394	0.068761	0.697401	0.0367618	-0.504097	0.166433	-0.720274	0.0286217	-0.58707	0.0965173	0.536174	0.136734	-0.281316	0.46337	-0.572218	0.107388	-0.573091	0.10673	-0.538957	0.134317	-0.395255	0.292392	-0.149424	0.701204	0.169751	0.662382	0.453415	0.220283	-0.369308	0.328
LOC_004948	AFLA_056380	conserved_hypothetical_protein	blue	0.896419	0.0010628	-0.970555	1.4e-05	-0.621482	0.0739986	0.791977	0.0109564	-0.645103	0.0606362	0.763234	0.0167193	0.526655	0.145193	0.519758	0.151508	-0.679044	0.0442801	-0.742625	0.0219049	0.626285	0.0711456	0.600818	0.087078	0.792566	0.0108549	-0.470289	0.201415	0.311585	0.414381	0.393543	0.294677	0.318563	0.403436	0.448722	0.225698	0.473087	0.198376	0.0393158	0.92001	-0.373909	0.321535	-0.647591	0.0593255	0.458037	0.215022
LOC_008105	AFLA_128070	conserved_hypothetical_protein	blue	-0.896035	0.00107623	0.742131	0.0220409	0.897517	0.00102501	-0.778464	0.0134633	0.74148	0.0222207	-0.552072	0.123269	-0.821227	0.00664647	-0.682427	0.0428266	0.344867	0.363401	0.299444	0.43374	-0.573083	0.106736	-0.229611	0.552306	-0.26387	0.49267	0.566197	0.111997	-0.50639	0.164197	-0.51943	0.151812	-0.384741	0.306571	-0.411933	0.270609	-0.556894	0.119348	-0.539495	0.133852	0.389339	0.300327	0.294448	0.441821	-0.198947	0.60784
LOC_007232	AFLA_096670|AFLA_096680	conserved_hypothetical_protein	blue	-0.895811	0.00108413	0.958798	4.49e-05	0.783829	0.0124264	-0.743745	0.0215989	0.571714	0.107769	-0.847908	0.00388044	-0.776525	0.0138518	-0.538505	0.134707	0.386639	0.303986	0.485963	0.184727	-0.73156	0.0250825	-0.279032	0.467163	-0.547481	0.127072	0.455673	0.217704	-0.519963	0.151318	-0.203571	0.599345	-0.252678	0.511855	-0.522966	0.148552	-0.682085	0.042972	-0.194071	0.616841	0.511716	0.159071	0.511409	0.159364	-0.256094	0.505968
LOC_009969	AFLA_118340|AFLA_118350|AFLA_118360	flavin_containing_polyamine_oxidase%2C_putative	blue	0.895621	0.00109085	-0.893329	0.00117431	-0.866089	0.00253193	0.835221	0.00506975	-0.589081	0.0950988	0.867641	0.0024346	0.627586	0.0703854	0.514178	0.156733	-0.335863	0.376883	-0.565075	0.112869	0.505567	0.164997	0.449727	0.224532	0.371668	0.324675	-0.176964	0.648768	0.684995	0.0417438	0.268505	0.484813	0.618103	0.0760474	0.761603	0.0170961	0.430036	0.247963	0.420949	0.259199	-0.219392	0.570599	-0.186599	0.630722	0.132467	0.734055
LOC_006065	AFLA_132750	hypothetical_protein	blue	0.895434	0.00109751	-0.893178	0.00117994	-0.619956	0.0749195	0.561178	0.115928	-0.689148	0.0400306	0.722323	0.0279562	0.565368	0.112641	0.71369	0.0308294	-0.748375	0.0203641	-0.464826	0.207421	0.475813	0.19544	0.360625	0.340373	0.69992	0.0357999	-0.479972	0.19101	0.279601	0.466215	0.366024	0.332653	0.137925	0.723439	0.115053	0.768186	0.485549	0.185157	0.334586	0.378815	-0.683709	0.0422835	-0.623709	0.0726671	0.434503	0.242538
LOC_006560	AFLA_069690	conserved_hypothetical_protein	blue	-0.895184	0.00110645	0.986858	8.46e-07	0.676382	0.045446	-0.794207	0.0105754	0.587791	0.0960071	-0.851424	0.00358836	-0.577169	0.103686	-0.495061	0.175412	0.565635	0.112433	0.707234	0.0330995	-0.646059	0.0601304	-0.529622	0.142524	-0.720897	0.0284182	0.370995	0.325623	-0.443656	0.231622	-0.284088	0.458784	-0.348516	0.358004	-0.556957	0.119297	-0.498985	0.17148	-0.0918616	0.814172	0.367241	0.330925	0.567713	0.110825	-0.375881	0.318784
LOC_006433	AFLA_066260|AFLA_066270	conserved_hypothetical_protein	blue	-0.895119	0.00110877	0.876948	0.00190421	0.880936	0.00170371	-0.718896	0.0290749	0.607434	0.0827465	-0.89175	0.00123429	-0.696536	0.0370959	-0.668699	0.0489208	0.333571	0.380352	0.382492	0.309649	-0.423128	0.256481	-0.313507	0.411353	-0.302489	0.428848	0.171943	0.658237	-0.656481	0.0547879	-0.145111	0.709521	-0.560116	0.11677	-0.66001	0.0530497	-0.512473	0.15835	-0.545207	0.128981	0.39423	0.293759	0.19976	0.606344	-0.0222589	0.954673
LOC_004430	AFLA_045590	conserved_hypothetical_protein	blue	0.894676	0.00112473	-0.973572	9.63e-06	-0.716793	0.0297756	0.769534	0.0153151	-0.607529	0.0826854	0.867955	0.00241521	0.561462	0.115703	0.538637	0.134594	-0.543814	0.130159	-0.643115	0.061697	0.544763	0.129356	0.535511	0.137313	0.616606	0.0769663	-0.324469	0.394277	0.429583	0.248517	0.243027	0.528635	0.459007	0.213927	0.586134	0.0971814	0.516278	0.154755	0.167297	0.667035	-0.374171	0.321169	-0.46201	0.210556	0.257176	0.504109
LOC_005551	AFLA_061520	conserved_hypothetical_protein	blue	-0.894659	0.00112537	0.952484	7.35e-05	0.593733	0.0918678	-0.738935	0.0229331	0.673826	0.0465838	-0.729188	0.025801	-0.563936	0.113758	-0.615945	0.0773742	0.72332	0.0276361	0.668306	0.0491025	-0.608356	0.0821539	-0.544584	0.129507	-0.817331	0.00713851	0.52232	0.149144	-0.256478	0.505308	-0.375919	0.318732	-0.231884	0.548268	-0.346443	0.361064	-0.497292	0.17317	-0.0691258	0.859738	0.462719	0.209764	0.733948	0.0243727	-0.467598	0.204361
LOC_002069	AFLA_025960|AFLA_025970	Nucleoside_transporter_family	blue	0.8944	0.00113478	-0.895724	0.00108719	-0.815658	0.0073572	0.651436	0.0573349	-0.609228	0.0815958	0.789572	0.0113774	0.753396	0.019079	0.56044	0.116513	-0.404878	0.279716	-0.366652	0.331761	0.630845	0.0685019	0.20058	0.604835	0.436156	0.240547	-0.458674	0.214303	0.531711	0.140663	0.280699	0.464393	0.232047	0.547979	0.364742	0.334478	0.630944	0.0684453	0.376922	0.317337	-0.606036	0.0836503	-0.37974	0.313435	0.268548	0.484739
LOC_002684	AFLA_016640|AFLA_016650	hypothetical_protein	blue	-0.894236	0.00114077	0.938191	0.000181896	0.766029	0.0160861	-0.801568	0.00938172	0.601799	0.0864268	-0.875715	0.00196933	-0.645276	0.0605446	-0.570212	0.108911	0.451873	0.222054	0.593243	0.0922053	-0.55009	0.124902	-0.474693	0.196644	-0.561366	0.115779	0.240833	0.532478	-0.623886	0.0725619	-0.202958	0.600468	-0.457682	0.215424	-0.674579	0.0462467	-0.419726	0.260732	-0.300633	0.431828	0.302884	0.428215	0.416876	0.264321	-0.268394	0.484999
LOC_003320	AFLA_022230	DSBA-like_thioredoxin_domain_protein	blue	-0.894114	0.00114523	0.911206	0.000629182	0.705849	0.0336005	-0.643014	0.0617512	0.622706	0.0732647	-0.745468	0.0211337	-0.766903	0.0158916	-0.688013	0.040494	0.523961	0.147641	0.406004	0.278252	-0.69384	0.0381499	-0.200381	0.6052	-0.614875	0.0780374	0.578955	0.102369	-0.318887	0.402931	-0.282499	0.46141	-0.0987549	0.800446	-0.265025	0.490706	-0.737983	0.0232034	-0.229098	0.55322	0.672778	0.0470556	0.666215	0.0500792	-0.281302	0.463393
LOC_007827	AFLA_129180|AFLA_129190	zinc_metallopeptidase%2C_putative	blue	-0.893409	0.00117132	0.859113	0.00300298	0.789761	0.0113439	-0.562459	0.114917	0.793685	0.0106638	-0.738032	0.0231896	-0.66758	0.0494403	-0.786369	0.0119547	0.595642	0.0905617	0.234389	0.54383	-0.266019	0.489019	-0.395467	0.29211	-0.384327	0.307136	0.409451	0.273795	-0.44736	0.227282	-0.205307	0.596166	-0.413781	0.268249	-0.29698	0.437717	-0.431578	0.246084	-0.537168	0.135868	0.627617	0.0703674	0.321255	0.39925	-0.251057	0.514658
LOC_008295	AFLA_002740	conserved_hypothetical_protein	blue	-0.893248	0.00117731	0.851857	0.00355352	0.742073	0.0220567	-0.896302	0.00106687	0.803526	0.00908022	-0.500901	0.169578	-0.683505	0.0423698	-0.491123	0.179411	0.569485	0.109465	0.604148	0.0848809	-0.666633	0.0498829	-0.606775	0.083172	-0.592865	0.0924656	0.732548	0.0247873	-0.364595	0.334688	-0.621654	0.0738951	-0.3612	0.339547	-0.430678	0.24718	-0.415399	0.266192	-0.110708	0.776757	0.249383	0.51756	0.522657	0.148835	-0.5595	0.117261
LOC_009287	AFLA_054050|AFLA_054060	ABC_multidrug_transporter%2C_putative	blue	-0.893246	0.0011774	0.924664	0.000358758	0.713747	0.03081	-0.69174	0.0389845	0.696806	0.0369915	-0.715587	0.0301825	-0.755983	0.0184383	-0.577935	0.10312	0.559507	0.117255	0.448288	0.226202	-0.656541	0.0547578	-0.367074	0.331161	-0.646375	0.0599636	0.57831	0.102844	-0.495239	0.175233	-0.305149	0.424594	-0.131923	0.735115	-0.317154	0.405635	-0.488326	0.182281	-0.219632	0.570168	0.564441	0.113363	0.59937	0.0880439	-0.530525	0.141717
LOC_009736	AFLA_101050	conserved_hypothetical_protein	blue	0.892986	0.00118715	-0.863999	0.00266725	-0.645992	0.0601659	0.82424	0.00628231	-0.738861	0.0229542	0.554247	0.121491	0.545893	0.128404	0.456269	0.217027	-0.696048	0.0372855	-0.710807	0.0318303	0.643772	0.0613454	0.603131	0.0855479	0.742261	0.0220049	-0.609893	0.0811712	0.378812	0.314717	0.663155	0.0515303	0.247242	0.521279	0.305505	0.424027	0.295402	0.440273	0.151071	0.698034	-0.303617	0.427041	-0.575549	0.104889	0.687415	0.0407397
LOC_004984	AFLA_057290|AFLA_057300	hypothetical_protein	blue	-0.892687	0.00119846	0.970263	1.45e-05	0.654956	0.0555498	-0.717582	0.0295113	0.599184	0.0881688	-0.789697	0.0113551	-0.673294	0.0468228	-0.580094	0.101535	0.57659	0.104115	0.585445	0.0976725	-0.722702	0.0278343	-0.371815	0.324469	-0.734311	0.024266	0.539667	0.133705	-0.308651	0.419023	-0.288233	0.451964	-0.165461	0.670522	-0.374561	0.320624	-0.671492	0.0476386	-0.0636895	0.870691	0.551996	0.123331	0.704736	0.0340063	-0.35953	0.341949
LOC_005726	AFLA_132950	WD_repeat_protein	blue	0.89258	0.0012025	-0.885048	0.00151281	-0.765933	0.0161077	0.788546	0.0115603	-0.542026	0.131681	0.871376	0.00221086	0.524648	0.147015	0.578685	0.102568	-0.451149	0.222889	-0.645978	0.0601734	0.496253	0.174212	0.427016	0.251668	0.499124	0.171341	-0.136589	0.726032	0.538675	0.13456	0.319896	0.401359	0.539687	0.133687	0.648704	0.0587445	0.455005	0.218466	0.405327	0.279132	-0.267033	0.487302	-0.317614	0.404917	0.114189	0.769889
LOC_008924	AFLA_051800	CCCH_zinc_finger_and_SMR_domain_protein	blue	0.8924	0.00120935	-0.932898	0.000241227	-0.735014	0.0240602	0.745449	0.021139	-0.50318	0.167332	0.902317	0.00087081	0.605688	0.0838762	0.58378	0.0988641	-0.442903	0.23251	-0.610809	0.0805895	0.624051	0.0724641	0.321587	0.398734	0.574992	0.105304	-0.244001	0.526931	0.466322	0.205767	0.243562	0.527698	0.373437	0.322195	0.572467	0.1072	0.622953	0.0731171	0.279953	0.465631	-0.414907	0.266817	-0.470062	0.201662	0.121709	0.755096
LOC_006326	AFLA_139510	conserved_hypothetical_protein	blue	0.892345	0.00121145	-0.823345	0.00638898	-0.759233	0.0176539	0.854631	0.00333549	-0.610453	0.0808153	0.685956	0.0413432	0.563468	0.114124	0.541031	0.132532	-0.472655	0.198844	-0.666254	0.0500607	0.596583	0.089922	0.439182	0.236924	0.518579	0.152603	-0.345764	0.36207	0.464528	0.207752	0.549104	0.12572	0.459793	0.213041	0.546667	0.127754	0.440793	0.235007	0.352345	0.352381	-0.209845	0.587886	-0.379771	0.313392	0.257032	0.504355
LOC_004391	AFLA_044570	hypothetical_protein	blue	-0.891874	0.00122953	0.868135	0.00240413	0.682984	0.0425903	-0.77992	0.0131765	0.796845	0.0101365	-0.520499	0.150822	-0.640049	0.0633555	-0.486825	0.183833	0.671597	0.0475905	0.572258	0.107358	-0.639589	0.0636068	-0.559692	0.117107	-0.672483	0.0471888	0.736457	0.0236413	-0.348433	0.358126	-0.608359	0.0821518	-0.210912	0.585945	-0.243365	0.528043	-0.376045	0.318556	-0.137337	0.72458	0.412823	0.26947	0.570729	0.108517	-0.682502	0.0427945
LOC_007125	AFLA_094050	DNA_polymerase_alpha/primase_associated_subunit	blue	0.891744	0.00123454	-0.830118	0.00561124	-0.680732	0.0435509	0.601803	0.0864242	-0.815026	0.00744096	0.593512	0.0920197	0.699372	0.0360076	0.835171	0.00507487	-0.701191	0.0353207	-0.31466	0.409541	0.42528	0.253811	0.373929	0.321507	0.582814	0.0995606	-0.611311	0.0802712	0.279093	0.467061	0.372451	0.323576	0.196457	0.612431	0.141941	0.715651	0.4744	0.196959	0.392575	0.295973	-0.635076	0.066105	-0.615855	0.0774297	0.406635	0.277433
LOC_010588	AFLA_010620	nonribosomal_siderophore_peptide_synthase_Sid2	blue	-0.891487	0.00124448	0.786293	0.0119687	0.920677	0.000428022	-0.703594	0.0344263	0.841488	0.00445507	-0.57165	0.107818	-0.877415	0.00187993	-0.702829	0.0347095	0.37995	0.313146	0.151791	0.69665	-0.457344	0.215807	-0.306494	0.422451	-0.216656	0.575534	0.629444	0.0693078	-0.545098	0.129074	-0.355232	0.348172	-0.405606	0.278769	-0.383128	0.308777	-0.508167	0.162476	-0.522542	0.14894	0.50065	0.169827	0.250489	0.515642	-0.272713	0.477723
LOC_004752	AFLA_044270	ER_membrane_DUF1077_domain_protein%2C_putative	blue	0.891172	0.00125679	-0.949275	9.21e-05	-0.753361	0.0190877	0.69407	0.0380594	-0.53983	0.133564	0.95835	4.66e-05	0.602779	0.0857798	0.616628	0.0769527	-0.460067	0.212733	-0.53733	0.135727	0.497243	0.17322	0.366374	0.332156	0.534141	0.138516	-0.157961	0.684821	0.565593	0.112466	0.12011	0.758237	0.429106	0.249101	0.597096	0.0895748	0.518426	0.152746	0.364512	0.334807	-0.445468	0.229494	-0.391994	0.296753	0.138454	0.722412
LOC_006232	AFLA_137070	allantoate_permease%2C_putative	blue	0.891104	0.00125946	-0.860337	0.00291626	-0.62662	0.0709493	0.790845	0.0111532	-0.796912	0.0101255	0.530445	0.141789	0.555265	0.120664	0.546088	0.12824	-0.754546	0.0187924	-0.651281	0.0574139	0.567588	0.110922	0.637629	0.0646846	0.749205	0.0201478	-0.644846	0.0607729	0.317962	0.404373	0.619361	0.0752803	0.25533	0.507283	0.263526	0.493256	0.285724	0.456088	0.157311	0.686065	-0.345718	0.362139	-0.619852	0.0749825	0.681908	0.0430476
LOC_004240	AFLA_040680|AFLA_040690	conserved_hypothetical_protein	blue	-0.890999	0.00126357	0.915658	0.000527865	0.800777	0.00950533	-0.707552	0.0329854	0.613482	0.0789059	-0.906278	0.000756368	-0.629479	0.0692872	-0.705933	0.03357	0.440602	0.235234	0.451139	0.2229	-0.399838	0.286319	-0.40417	0.280639	-0.417905	0.263022	0.196289	0.612741	-0.502682	0.167821	-0.113041	0.772153	-0.561057	0.116024	-0.636535	0.0652908	-0.549606	0.125303	-0.412273	0.270174	0.414233	0.267674	0.325645	0.392464	-0.0170815	0.96521
LOC_005182	AFLA_062010|AFLA_062020	hypothetical_protein	blue	-0.890048	0.00130133	0.953822	6.66e-05	0.70355	0.0344426	-0.657897	0.0540861	0.575656	0.104809	-0.941559	0.000150007	-0.553463	0.12213	-0.674864	0.0461193	0.558482	0.118073	0.540062	0.133365	-0.430178	0.24779	-0.421597	0.258389	-0.588465	0.095532	0.178424	0.646023	-0.46551	0.206664	-0.118257	0.76188	-0.42599	0.252933	-0.527869	0.144098	-0.503138	0.167373	-0.341206	0.368854	0.485219	0.1855	0.452251	0.22162	-0.154374	0.691691
LOC_001604	AFLA_028650	Rhodanese_domain_protein	blue	-0.889616	0.00131871	0.981411	2.83e-06	0.671208	0.0477678	-0.707447	0.0330233	0.593517	0.0920164	-0.885236	0.00150444	-0.552195	0.123168	-0.601798	0.0864278	0.592984	0.0923834	0.614934	0.0780005	-0.530145	0.142057	-0.490481	0.180067	-0.664887	0.0507056	0.329681	0.386274	-0.349808	0.356101	-0.194773	0.615542	-0.389097	0.300655	-0.505896	0.164677	-0.570538	0.108662	-0.15411	0.692197	0.468578	0.203285	0.544924	0.12922	-0.230475	0.55077
LOC_009322	AFLA_097390	conserved_hypothetical_protein	blue	-0.889454	0.00132529	0.914558	0.000551765	0.793148	0.0107553	-0.715928	0.0300671	0.594403	0.0914083	-0.767144	0.0158382	-0.854125	0.00337452	-0.581263	0.100684	0.361793	0.338696	0.3911	0.297954	-0.774962	0.0141705	-0.174729	0.652977	-0.51156	0.159219	0.564878	0.113022	-0.48465	0.186093	-0.248795	0.51858	-0.153033	0.694264	-0.420901	0.25926	-0.74122	0.0222927	-0.225065	0.560416	0.579379	0.102059	0.550911	0.124224	-0.265796	0.489399
LOC_007203	AFLA_095920|AFLA_095940	Rho_GTPase_Rho4%2C_putative	blue	-0.889366	0.00132889	0.887804	0.0013935	0.802427	0.00924868	-0.598423	0.0886797	0.747973	0.0204694	-0.781977	0.012778	-0.749894	0.0199695	-0.789361	0.0114149	0.510149	0.160569	0.232174	0.547754	-0.364041	0.335479	-0.342483	0.366948	-0.391818	0.296988	0.425229	0.253874	-0.457544	0.21558	-0.113713	0.770827	-0.391238	0.297768	-0.39183	0.296973	-0.546855	0.127596	-0.450718	0.223386	0.620132	0.0748129	0.38898	0.300813	-0.175249	0.651997
LOC_001710	AFLA_031860|AFLA_031870	conserved_hypothetical_protein	blue	-0.888946	0.00134605	0.929916	0.000280053	0.79667	0.0101653	-0.770471	0.0151134	0.648026	0.0590977	-0.742195	0.0220232	-0.821659	0.00659342	-0.530843	0.141434	0.390556	0.298686	0.44201	0.233565	-0.736555	0.0236129	-0.324296	0.394543	-0.517112	0.153973	0.589149	0.0950514	-0.489451	0.181123	-0.269535	0.483072	-0.252123	0.512815	-0.491161	0.179372	-0.659273	0.0534097	-0.157579	0.685551	0.484451	0.186301	0.514326	0.156593	-0.32873	0.38773
LOC_001172	AFLA_083950	MFS_multidrug_transporter%2C_putative	blue	-0.888412	0.00136811	0.94279	0.000139407	0.697984	0.0365377	-0.754754	0.0187407	0.698501	0.0363398	-0.809987	0.00813199	-0.518355	0.152813	-0.619956	0.0749197	0.629577	0.069231	0.606556	0.0833138	-0.394431	0.29349	-0.648198	0.0590084	-0.601997	0.0862959	0.322066	0.397992	-0.392442	0.296151	-0.249425	0.517487	-0.542883	0.130951	-0.563834	0.113837	-0.396322	0.290972	-0.220337	0.568898	0.337718	0.374086	0.441335	0.234365	-0.28321	0.460233
LOC_001544	AFLA_027110	C2_domain_protein	blue	-0.888173	0.00137805	0.978122	4.99e-06	0.730183	0.0254981	-0.748161	0.0204202	0.542745	0.131068	-0.877327	0.00188447	-0.712486	0.031245	-0.517292	0.153804	0.43513	0.241781	0.568092	0.110533	-0.727255	0.0263965	-0.335038	0.378131	-0.631255	0.0682677	0.403573	0.281418	-0.501522	0.168964	-0.189954	0.624477	-0.249209	0.517862	-0.539946	0.133464	-0.639736	0.0635263	-0.136949	0.725334	0.478957	0.192086	0.561006	0.116064	-0.288227	0.451974
LOC_003686	AFLA_113280	MFS_monosaccharide_transporter%2C_putative	blue	0.887981	0.00138608	-0.90617	0.000759336	-0.611163	0.0803649	0.654986	0.0555346	-0.602732	0.0858109	0.756654	0.0182746	0.550102	0.124892	0.665937	0.05021	-0.672113	0.0473564	-0.590873	0.0938466	0.582712	0.0996336	0.365818	0.332946	0.729778	0.0256211	-0.437554	0.23887	0.242993	0.528693	0.374853	0.320217	0.193235	0.61839	0.265933	0.489166	0.581285	0.100667	0.219669	0.5701	-0.557459	0.118893	-0.665659	0.050341	0.319817	0.401483
LOC_002139	AFLA_027910	serine/threonine_protein_kinase%2C_putative	blue	0.887964	0.00138679	-0.951674	7.79e-05	-0.63319	0.067167	0.659886	0.05311	-0.674321	0.0463619	0.737253	0.0234122	0.661909	0.0521288	0.680273	0.0437485	-0.656533	0.0547617	-0.501579	0.168908	0.614767	0.0781045	0.404926	0.279654	0.7168	0.0297734	-0.603209	0.0854966	0.191324	0.621932	0.275082	0.473753	0.181453	0.64034	0.280311	0.465037	0.678209	0.0446437	0.0817852	0.834314	-0.622307	0.0735032	-0.728864	0.0259001	0.337799	0.373965
LOC_004344	AFLA_043380	actin_cortical_patch_protein_Sur7%2C_putative	blue	-0.887704	0.00139771	0.954887	6.14e-05	0.788602	0.0115502	-0.726635	0.0265894	0.537852	0.135274	-0.908063	0.000708398	-0.768703	0.0154956	-0.589044	0.0951253	0.353544	0.35063	0.465092	0.207126	-0.67498	0.0460676	-0.255031	0.507797	-0.516089	0.154932	0.339461	0.371468	-0.562612	0.114796	-0.10931	0.77952	-0.303262	0.42761	-0.590839	0.0938701	-0.673605	0.046683	-0.25599	0.506146	0.495663	0.174806	0.48129	0.189617	-0.156273	0.688052
LOC_010497	AFLA_008480|AFLA_008490|AFLA_008500	CFEM_domain_protein	blue	-0.887507	0.00140603	0.943121	0.000136647	0.795934	0.0102867	-0.723088	0.0277104	0.571357	0.10804	-0.868677	0.00237101	-0.791224	0.011087	-0.552714	0.122742	0.362761	0.337309	0.442413	0.233088	-0.680976	0.0434462	-0.264419	0.491736	-0.517694	0.153429	0.377159	0.317008	-0.633403	0.0670465	-0.145783	0.708223	-0.256167	0.505842	-0.547945	0.126685	-0.588904	0.0952234	-0.282324	0.4617	0.498239	0.172224	0.463041	0.209405	-0.278741	0.467646
LOC_007073	AFLA_092580|AFLA_092590|AFLA_092600|AFLA_092610|AFLA_092630	kinesin_family_protein	blue	-0.887386	0.00141118	0.950188	8.65e-05	0.659774	0.0531644	-0.684579	0.0419178	0.702252	0.0349239	-0.708386	0.0326869	-0.657461	0.0543014	-0.558063	0.118408	0.64548	0.0604365	0.520808	0.150537	-0.625043	0.0718766	-0.464967	0.207265	-0.700729	0.0354944	0.618189	0.0759946	-0.320525	0.400382	-0.334255	0.379316	-0.181165	0.640879	-0.285808	0.455949	-0.541572	0.132069	-0.0935489	0.810808	0.570251	0.108881	0.63648	0.0653215	-0.502179	0.168316
LOC_009432	AFLA_100170	complex_I_intermediate_associated_protein_(Cia30)%2C_putative	blue	-0.886179	0.00146302	0.835529	0.00503826	0.716272	0.029951	-0.765122	0.0162898	0.833895	0.00520685	-0.482765	0.188066	-0.659508	0.0532945	-0.613254	0.0790487	0.642392	0.0620854	0.471641	0.199943	-0.557727	0.118678	-0.53629	0.136633	-0.547224	0.127287	0.788588	0.0115527	-0.172574	0.657044	-0.580459	0.101269	-0.332221	0.382403	-0.255779	0.50651	-0.539815	0.133576	-0.151193	0.697799	0.437863	0.2385	0.540515	0.132975	-0.44058	0.23526
LOC_008060	AFLA_126890	MFS_maltose_permease_MalP	blue	0.885858	0.00147703	-0.9587	4.53e-05	-0.625907	0.0713679	0.707965	0.0328375	-0.539393	0.133941	0.866335	0.00251636	0.465469	0.206709	0.528179	0.143819	-0.631386	0.0681928	-0.717341	0.0295921	0.573786	0.106207	0.473052	0.198414	0.733254	0.0245775	-0.287326	0.453453	0.353132	0.351232	0.321103	0.399485	0.322534	0.397267	0.43831	0.237965	0.507608	0.163016	0.169338	0.663164	-0.43879	0.237392	-0.551729	0.123551	0.312973	0.412193
LOC_000590	AFLA_086420|AFLA_086440|AFLA_086450|AFLA_086460|AFLA_086470	eukaryotic_translation_initiation_factor_3_subunit_2i%2C_putative	blue	0.885585	0.00148904	-0.959759	4.14e-05	-0.74084	0.0223983	0.761489	0.0171227	-0.491453	0.179074	0.912495	0.000598558	0.688509	0.0402912	0.534869	0.137876	-0.390246	0.299105	-0.592942	0.0924127	0.717117	0.029667	0.295646	0.439877	0.600036	0.0875991	-0.301994	0.429641	0.527761	0.144195	0.183051	0.637349	0.297051	0.437602	0.60218	0.0861747	0.649232	0.0584706	0.19766	0.61021	-0.429626	0.248465	-0.521901	0.149529	0.187439	0.629156
LOC_000880	AFLA_076560	APSES_transcription_factor_(MbpA)%2C_putative	blue	0.885566	0.00148986	-0.805701	0.00875307	-0.696193	0.0372292	0.547863	0.126753	-0.832846	0.00531714	0.622597	0.0733299	0.505606	0.164959	0.736132	0.0237353	-0.768346	0.0155736	-0.349574	0.356446	0.203924	0.598698	0.505251	0.165305	0.496789	0.173675	-0.420582	0.259658	0.385301	0.305807	0.429514	0.248602	0.363737	0.335913	0.128315	0.742159	0.223637	0.562974	0.564357	0.113428	-0.574405	0.105743	-0.339525	0.371372	0.466483	0.205589
LOC_005857	AFLA_136460|AFLA_136470	DRAP_deaminase%2C_putative	blue	-0.885318	0.00150084	0.935498	0.000210618	0.668331	0.0490909	-0.594432	0.0913881	0.643146	0.0616803	-0.759179	0.0176668	-0.698825	0.0362161	-0.667089	0.0496695	0.600057	0.0875848	0.411346	0.271361	-0.621026	0.074273	-0.277088	0.470401	-0.645049	0.0606653	0.579561	0.101925	-0.261852	0.496108	-0.249552	0.517266	-0.115325	0.76765	-0.215876	0.576944	-0.70423	0.034192	-0.181613	0.64004	0.716802	0.0297727	0.657888	0.0540902	-0.321252	0.399254
LOC_004642	AFLA_041440	dienelactone_hydrolase	blue	-0.885275	0.00150271	0.98475	1.42e-06	0.69712	0.0368702	-0.759074	0.0176917	0.555191	0.120724	-0.862007	0.00280082	-0.66587	0.0502413	-0.498708	0.171756	0.487481	0.183153	0.620178	0.0747848	-0.713647	0.0308443	-0.404142	0.280675	-0.681277	0.0433172	0.412505	0.269877	-0.464538	0.207741	-0.219342	0.570689	-0.259573	0.500001	-0.531186	0.14113	-0.59874	0.0884667	-0.0887388	0.820405	0.449873	0.224363	0.587456	0.0962439	-0.337187	0.374886
LOC_008637	AFLA_004140	hypothetical_protein	blue	0.88524	0.00150429	-0.851595	0.00357458	-0.856352	0.00320492	0.812528	0.00777827	-0.721312	0.0282832	0.761343	0.0171567	0.573271	0.106594	0.59483	0.0911163	-0.437175	0.239323	-0.496478	0.173987	0.320717	0.400084	0.596113	0.0902411	0.311853	0.413959	-0.247497	0.520836	0.563607	0.114015	0.308946	0.418555	0.74444	0.0214106	0.704982	0.0339166	0.345082	0.363082	0.446634	0.228129	-0.196582	0.6122	-0.133841	0.731378	0.135182	0.728769
LOC_005528	AFLA_060810|AFLA_060820	hypothetical_protein	blue	-0.885111	0.00151001	0.976825	6.1e-06	0.728749	0.0259356	-0.7175	0.0295387	0.586609	0.0968441	-0.870511	0.0022614	-0.678664	0.0444455	-0.555458	0.120508	0.478079	0.19302	0.529825	0.142343	-0.627941	0.0701787	-0.392256	0.296401	-0.598059	0.0889245	0.402841	0.282375	-0.448959	0.225423	-0.162768	0.675645	-0.317573	0.40498	-0.523033	0.14849	-0.622817	0.0731984	-0.152177	0.695909	0.498038	0.172424	0.522258	0.149201	-0.255917	0.506272
LOC_009512	AFLA_102380|AFLA_102390|AFLA_102400	lipase%2C_putative	blue	0.884881	0.00152026	-0.798959	0.00979373	-0.681951	0.0430292	0.777298	0.0136962	-0.888514	0.00136385	0.433121	0.244209	0.515133	0.155831	0.51476	0.156183	-0.762594	0.0168665	-0.575518	0.104911	0.432629	0.244806	0.708056	0.0328049	0.603986	0.0849869	-0.674297	0.0463729	0.341288	0.368732	0.722771	0.0278123	0.371425	0.325018	0.218062	0.572996	0.164907	0.671575	0.275402	0.473217	-0.304739	0.425249	-0.423772	0.255681	0.71874	0.0291266
LOC_005785	AFLA_134730	transcriptional_corepressor_Cyc8%2C_putative	blue	0.88449	0.00153778	-0.950786	8.3e-05	-0.661846	0.0521591	0.669978	0.0483305	-0.628384	0.0699214	0.77602	0.0139543	0.708198	0.0327539	0.687214	0.0408227	-0.572875	0.106892	-0.478846	0.192204	0.654185	0.0559376	0.331549	0.383426	0.674263	0.046388	-0.562461	0.114916	0.234948	0.542843	0.219441	0.570512	0.18549	0.63279	0.345414	0.362589	0.741167	0.0223074	0.0998023	0.798364	-0.615476	0.0776645	-0.713669	0.0308368	0.24932	0.517668
LOC_009966	AFLA_118280|AFLA_118290	MFS_multidrug_transporter%2C_putative	blue	0.884384	0.00154257	-0.944074	0.000128924	-0.714324	0.0306122	0.623439	0.0728277	-0.583552	0.0990285	0.938757	0.000176235	0.558267	0.118245	0.667912	0.0492859	-0.55152	0.123723	-0.491637	0.178886	0.399523	0.286734	0.400852	0.284983	0.552855	0.122627	-0.172906	0.656418	0.495354	0.175117	0.102346	0.793314	0.414879	0.266852	0.495072	0.175401	0.479503	0.191506	0.383267	0.308586	-0.519297	0.151936	-0.407677	0.276084	0.169615	0.662641
LOC_004791	AFLA_045380	dimeric_dihydrodiol_dehydrogenase%2C_putative	blue	0.884355	0.00154387	-0.931979	0.000252757	-0.635163	0.0660564	0.795502	0.0103584	-0.72334	0.0276298	0.657514	0.0542751	0.592997	0.0923746	0.494761	0.175715	-0.676619	0.0453411	-0.667667	0.0493999	0.626849	0.0708157	0.62142	0.074036	0.765622	0.0161772	-0.579977	0.101621	0.379935	0.313166	0.442433	0.233065	0.261714	0.496342	0.390841	0.298302	0.366861	0.331464	0.0566788	0.884844	-0.361265	0.339453	-0.634715	0.0663071	0.617173	0.0766175
LOC_009345	NA	NA	blue	0.884257	0.0015483	-0.969735	1.54e-05	-0.690929	0.0393097	0.663627	0.0513046	-0.53662	0.136345	0.933543	0.000233366	0.55204	0.123295	0.584718	0.098192	-0.539232	0.134079	-0.579813	0.101741	0.527907	0.144063	0.39291	0.295524	0.617341	0.0765144	-0.243307	0.528143	0.426538	0.252258	0.160241	0.680464	0.360648	0.34034	0.495526	0.174944	0.573979	0.106062	0.244195	0.526591	-0.509026	0.161648	-0.477499	0.193638	0.188583	0.627027
LOC_007705	AFLA_126330|AFLA_126340	hypothetical_protein	blue	-0.884216	0.00155017	0.931817	0.000254835	0.712339	0.0312958	-0.597852	0.0890637	0.557509	0.118854	-0.944393	0.000126407	-0.566811	0.111521	-0.683412	0.0424089	0.539655	0.133714	0.472158	0.199382	-0.417422	0.263632	-0.329941	0.385877	-0.549143	0.125687	0.159294	0.682273	-0.498331	0.172132	-0.108156	0.781803	-0.365708	0.333103	-0.4547	0.218814	-0.506366	0.16422	-0.423266	0.256309	0.559342	0.117386	0.416606	0.264663	-0.150531	0.699073
LOC_009923	AFLA_117250	conserved_hypothetical_protein	blue	0.883947	0.00156238	-0.832363	0.00536842	-0.726213	0.0267211	0.55548	0.12049	-0.718838	0.029094	0.758136	0.017916	0.542769	0.131047	0.876252	0.00194078	-0.638714	0.0640867	-0.32436	0.394444	0.222503	0.565007	0.376514	0.317904	0.415522	0.266036	-0.311502	0.414512	0.245289	0.524681	0.243238	0.528265	0.484542	0.186206	0.301039	0.431175	0.542194	0.131537	0.530789	0.141483	-0.594287	0.0914876	-0.374574	0.320606	0.0298365	0.939263
LOC_005016	AFLA_058020|AFLA_058030	short_chain_dehydrogenase/reductase	blue	0.883711	0.00157317	-0.948599	9.64e-05	-0.696415	0.0371428	0.779929	0.0131746	-0.596731	0.0898215	0.875783	0.00196573	0.467622	0.204334	0.533347	0.139215	-0.571252	0.10812	-0.701994	0.0350203	0.454697	0.218817	0.60734	0.0828073	0.61467	0.078165	-0.203076	0.600252	0.461097	0.211578	0.263657	0.493032	0.548264	0.126419	0.634162	0.0666183	0.39499	0.292745	0.226449	0.557944	-0.277156	0.470288	-0.396926	0.290169	0.247768	0.520365
LOC_003599	NA	NA	blue	-0.883561	0.00158003	0.915517	0.00053089	0.686806	0.0409909	-0.588561	0.0954644	0.701204	0.0353157	-0.766844	0.0159047	-0.550226	0.12479	-0.589571	0.0947558	0.669742	0.0484393	0.454253	0.219325	-0.411243	0.271493	-0.462833	0.209637	-0.58728	0.0963687	0.415824	0.265652	-0.413156	0.269046	-0.294271	0.442108	-0.292059	0.445707	-0.257269	0.50395	-0.398905	0.287549	-0.330028	0.385744	0.597455	0.0893319	0.426777	0.251963	-0.438879	0.237285
LOC_005752	AFLA_133760|AFLA_133770	aminotransferase%2C_putative	blue	0.883446	0.00158529	-0.795974	0.01028	-0.727348	0.0263676	0.84933	0.00376041	-0.888278	0.00137365	0.409443	0.273805	0.621371	0.0740653	0.579835	0.101725	-0.654316	0.0558714	-0.536253	0.136664	0.510769	0.159975	0.666474	0.0499574	0.532584	0.139889	-0.76996	0.0152232	0.238032	0.537402	0.683032	0.0425698	0.437765	0.238617	0.334144	0.379484	0.37189	0.324364	0.181237	0.640745	-0.262824	0.49445	-0.475428	0.195853	0.522479	0.148999
LOC_007575	AFLA_123740|AFLA_123750	conserved_hypothetical_protein	blue	-0.883253	0.0015942	0.889902	0.00130719	0.629924	0.069031	-0.591381	0.0934933	0.811512	0.00791842	-0.639659	0.0635685	-0.546162	0.128177	-0.764031	0.0165371	0.794469	0.0105313	0.419211	0.261378	-0.347006	0.360233	-0.545061	0.129105	-0.625543	0.0715821	0.601188	0.0868319	-0.10536	0.787338	-0.351839	0.353122	-0.327853	0.389072	-0.165158	0.671098	-0.514589	0.156345	-0.22673	0.557441	0.624846	0.0719934	0.588877	0.0952422	-0.355403	0.347922
LOC_009941	AFLA_117710	glycosyltransferase%2C_putative	blue	0.883167	0.00159816	-0.859459	0.00297829	-0.610941	0.0805055	0.629523	0.069262	-0.830592	0.00555931	0.600646	0.0871923	0.567894	0.110686	0.77026	0.0151587	-0.812169	0.00782767	-0.452198	0.221681	0.362047	0.338332	0.565551	0.112498	0.689103	0.0400487	-0.564949	0.112967	0.243521	0.527771	0.396978	0.290101	0.267955	0.485742	0.175871	0.650826	0.33938	0.371589	0.29258	0.444859	-0.54002	0.1334	-0.631677	0.0680262	0.510476	0.160256
LOC_009128	AFLA_050130|AFLA_050140	conserved_hypothetical_protein	blue	-0.883002	0.00160583	0.918134	0.000476771	0.5744	0.105747	-0.749785	0.0199975	0.689656	0.0398241	-0.725289	0.0270112	-0.364919	0.334226	-0.555145	0.120761	0.80185	0.00933783	0.773755	0.01442	-0.420381	0.25991	-0.723546	0.027564	-0.7886	0.0115506	0.349007	0.35728	-0.292581	0.444858	-0.461303	0.211347	-0.424605	0.254647	-0.394711	0.293116	-0.264613	0.491407	-0.164927	0.671537	0.308185	0.419763	0.553214	0.122333	-0.494836	0.175639
LOC_000279	AFLA_078630	signal_peptidase_complex_component%2C_putative	blue	0.882844	0.00161319	-0.972151	1.15e-05	-0.727368	0.0263613	0.737084	0.0234607	-0.506623	0.163971	0.900696	0.000920924	0.695675	0.0374307	0.499284	0.171183	-0.416025	0.265399	-0.578954	0.10237	0.730813	0.0253074	0.303395	0.427397	0.62737	0.0705111	-0.34921	0.356981	0.536122	0.136779	0.182574	0.63824	0.238504	0.53657	0.545914	0.128386	0.62685	0.070815	0.166245	0.669031	-0.475052	0.196258	-0.538599	0.134626	0.276369	0.471601
LOC_000288	AFLA_078890|AFLA_078900	dihydrodipicolinate_synthetase_family_protein	blue	0.882541	0.00162733	-0.901956	0.000881789	-0.647019	0.0596249	0.77393	0.0143837	-0.795924	0.0102883	0.626766	0.0708641	0.464091	0.208236	0.561267	0.115858	-0.752119	0.0194005	-0.649779	0.058187	0.408699	0.274763	0.757046	0.0181792	0.660019	0.0530449	-0.535073	0.137696	0.238235	0.537043	0.478309	0.192775	0.49058	0.179966	0.395962	0.29145	0.336254	0.376294	0.122829	0.7529	-0.318418	0.403661	-0.4922	0.178312	0.474742	0.196591
LOC_009515	AFLA_102460|AFLA_102470	hypothetical_protein	blue	0.882335	0.00163701	-0.69716	0.0368546	-0.845546	0.00408557	0.693537	0.0382697	-0.762924	0.0167905	0.526908	0.144964	0.602726	0.085815	0.609863	0.0811907	-0.490845	0.179695	-0.353441	0.35078	0.372091	0.324083	0.342644	0.366707	0.268455	0.484897	-0.425531	0.253501	0.540197	0.133248	0.639697	0.0635476	0.438576	0.237647	0.276766	0.470938	0.285703	0.456121	0.68976	0.0397819	-0.370009	0.327011	-0.127403	0.743941	0.343331	0.365684
LOC_010895	AFLA_114250	reverse_transcriptase%2C_putative	blue	-0.882238	0.00164156	0.937977	0.000184074	0.701101	0.0353547	-0.72887	0.0258985	0.673576	0.0466959	-0.770857	0.0150308	-0.583586	0.0990036	-0.468327	0.20356	0.592592	0.0926539	0.587375	0.0963012	-0.537848	0.135277	-0.548878	0.125907	-0.639138	0.0638539	0.406323	0.277838	-0.542752	0.131062	-0.320574	0.400306	-0.326895	0.390543	-0.443335	0.232	-0.327888	0.389019	-0.217207	0.574539	0.406349	0.277805	0.443996	0.231221	-0.530201	0.142007
LOC_007417	AFLA_093630	conserved_hypothetical_protein	blue	0.882035	0.00165116	-0.898525	0.000991192	-0.792033	0.0109467	0.716078	0.0300165	-0.505566	0.164998	0.939563	0.000168381	0.595765	0.090478	0.601012	0.0869487	-0.379396	0.31391	-0.530257	0.141957	0.493517	0.176974	0.311139	0.415085	0.441224	0.234496	-0.0984469	0.801058	0.607836	0.0824876	0.171295	0.659461	0.484289	0.186471	0.642731	0.0619031	0.516558	0.154492	0.451785	0.222156	-0.37603	0.318577	-0.29245	0.445071	0.0526969	0.892895
LOC_008381	AFLA_004580|AFLA_004590	Auxin_Efflux_Carrier_superfamily	blue	-0.881627	0.0016705	0.850402	0.00367168	0.91902	0.000459378	-0.68875	0.0401928	0.656841	0.0546086	-0.798052	0.00993992	-0.834097	0.00518579	-0.646795	0.0597428	0.268205	0.48532	0.233537	0.545337	-0.496539	0.173925	-0.219208	0.570931	-0.231357	0.549203	0.358664	0.343199	-0.668369	0.0490733	-0.151456	0.697294	-0.439406	0.236657	-0.562768	0.114674	-0.5756	0.10485	-0.522172	0.14928	0.487636	0.182993	0.208109	0.591047	-0.0980057	0.801936
LOC_009249	AFLA_053260	conserved_hypothetical_protein	blue	-0.881244	0.00168885	0.769194	0.0153889	0.801346	0.00941624	-0.786111	0.012002	0.843631	0.00425721	-0.416494	0.264805	-0.777171	0.0137216	-0.527054	0.144832	0.511037	0.159719	0.380069	0.312982	-0.62456	0.0721621	-0.423687	0.255786	-0.439636	0.236383	0.794773	0.0104802	-0.44836	0.226118	-0.650365	0.0578846	-0.244965	0.525248	-0.251025	0.514714	-0.394043	0.294008	-0.317739	0.404722	0.392948	0.295473	0.412178	0.270295	-0.596167	0.0902047
LOC_000567	AFLA_085770	DNA_replication_regulator_sld2	blue	-0.880478	0.00172594	0.893011	0.00118623	0.803218	0.00912715	-0.668164	0.0491688	0.559013	0.117649	-0.931239	0.000262318	-0.627328	0.0705356	-0.703361	0.0345122	0.398252	0.288413	0.423133	0.256474	-0.40442	0.280312	-0.308264	0.419637	-0.388007	0.30213	0.1279	0.74297	-0.54846	0.126256	-0.0952815	0.807357	-0.518309	0.152855	-0.613363	0.0789803	-0.556344	0.119791	-0.48587	0.184824	0.444601	0.23051	0.291944	0.445895	0.0220262	0.955147
LOC_007122	AFLA_093980	C6_finger_domain_protein%2C_putative	blue	0.879354	0.00178142	-0.877694	0.00186552	-0.687584	0.0406702	0.727364	0.0263626	-0.536553	0.136403	0.83491	0.00510166	0.543068	0.130793	0.639382	0.0637203	-0.520069	0.151221	-0.61877	0.0756399	0.535819	0.137044	0.362586	0.337559	0.602123	0.086213	-0.211668	0.584571	0.444124	0.231071	0.31111	0.415131	0.373451	0.322176	0.508099	0.162542	0.495748	0.17472	0.354014	0.349944	-0.371713	0.324612	-0.483637	0.187152	0.174639	0.653148
LOC_004414	AFLA_045110	phytanoyl-CoA_dioxygenase_family_protein	blue	0.879236	0.00178731	-0.876299	0.00193833	-0.611379	0.0802283	0.706067	0.0335214	-0.797358	0.0100527	0.562877	0.114588	0.49555	0.17492	0.626732	0.0708839	-0.789937	0.0113127	-0.581006	0.10087	0.457098	0.216085	0.636856	0.0651121	0.683736	0.0422725	-0.660654	0.0527363	0.0881163	0.821648	0.530215	0.141995	0.346737	0.36063	0.217162	0.57462	0.468135	0.203772	0.107594	0.782914	-0.461075	0.211603	-0.600403	0.0873543	0.457672	0.215436
LOC_005334	NA	NA	blue	-0.879068	0.00179571	0.899371	0.00096336	0.73774	0.0232729	-0.787496	0.0117494	0.616079	0.0772914	-0.691983	0.0388874	-0.626265	0.0711576	-0.347564	0.359407	0.484004	0.186768	0.62474	0.0720558	-0.722705	0.0278334	-0.432477	0.24499	-0.592794	0.0925143	0.52006	0.151229	-0.518055	0.153092	-0.492988	0.177511	-0.252555	0.512069	-0.415902	0.265554	-0.450611	0.22351	-0.167747	0.666181	0.373995	0.321414	0.422317	0.257491	-0.52573	0.146031
LOC_004918	AFLA_055530	alpha-1%2C2-mannosyltransferase_(Mnn2)%2C_putative	blue	-0.878673	0.00181559	0.882766	0.00161681	0.88197	0.00165422	-0.72718	0.0264198	0.590865	0.0938519	-0.839428	0.00465121	-0.763974	0.01655	-0.511893	0.158902	0.278825	0.467506	0.378088	0.315719	-0.573744	0.106239	-0.268102	0.485494	-0.326448	0.39123	0.303045	0.427958	-0.724185	0.0273603	-0.193787	0.617368	-0.409765	0.27339	-0.601877	0.0863751	-0.512617	0.158213	-0.439687	0.236322	0.420552	0.259696	0.218511	0.572187	-0.201836	0.602527
LOC_005350	AFLA_056790|AFLA_056800|AFLA_056810|AFLA_056820|AFLA_056830|AFLA_056840	protein_pbn1	blue	-0.877946	0.00185259	0.918446	0.000470594	0.745251	0.021192	-0.554697	0.121125	0.57603	0.104531	-0.908167	0.000705677	-0.714056	0.0307041	-0.739861	0.0226723	0.46802	0.203898	0.316322	0.406936	-0.482141	0.188722	-0.189746	0.624863	-0.490176	0.18038	0.285875	0.455839	-0.489354	0.181223	-0.0443564	0.909786	-0.251108	0.51457	-0.387144	0.3033	-0.632752	0.0674149	-0.424558	0.254706	0.681269	0.0433207	0.469156	0.202652	-0.12248	0.753585
LOC_006029	AFLA_131830|AFLA_131840|AFLA_131850	MFS_monosaccharide_transporter%2C_putative	blue	0.877906	0.00185463	-0.935364	0.000212122	-0.611026	0.0804518	0.802603	0.00922149	-0.713402	0.0309287	0.684903	0.0417824	0.474351	0.197012	0.514852	0.156097	-0.721692	0.0281602	-0.735236	0.0239954	0.524164	0.147456	0.720256	0.0286276	0.754641	0.0187689	-0.498013	0.172449	0.268045	0.48559	0.439181	0.236924	0.413453	0.268667	0.449322	0.225001	0.376125	0.318444	0.0328919	0.933053	-0.29803	0.43602	-0.588344	0.0956172	0.489718	0.180849
LOC_009992	AFLA_118880	gibberellin_3-beta_hydroxylase%2C_putative	blue	-0.877649	0.00186785	0.89332	0.00117463	0.849863	0.00371609	-0.828635	0.00577569	0.666151	0.0501091	-0.769739	0.015271	-0.789873	0.0113241	-0.567625	0.110893	0.324038	0.394942	0.439701	0.236305	-0.586927	0.0966185	-0.423265	0.25631	-0.398622	0.287923	0.4094	0.27386	-0.62039	0.0746568	-0.20478	0.59713	-0.48212	0.188743	-0.697449	0.0367435	-0.512635	0.158196	-0.283542	0.459685	0.296828	0.437963	0.350582	0.354965	-0.216997	0.574918
LOC_002285	AFLA_031720|AFLA_031730|AFLA_031740|AFLA_031750	peroxisomal_membrane_protein_receptor_Pex19%2C_putative	blue	0.877407	0.00188032	-0.947424	0.000104201	-0.723974	0.0274275	0.744564	0.0213771	-0.500834	0.169644	0.949646	8.98e-05	0.571922	0.107612	0.564405	0.113391	-0.444592	0.230521	-0.625682	0.0714999	0.550814	0.124304	0.401365	0.28431	0.578507	0.102698	-0.146129	0.707555	0.546523	0.127874	0.15101	0.698151	0.439742	0.236256	0.656302	0.0548767	0.516365	0.154673	0.281693	0.462745	-0.356681	0.346068	-0.42595	0.252983	0.141321	0.716851
LOC_009037	AFLA_054470	class_V_chitinase_Chi100	blue	-0.877333	0.0018842	0.907173	0.000732031	0.763033	0.0167653	-0.668926	0.0488158	0.545352	0.12886	-0.947309	0.000104988	-0.557661	0.118731	-0.644953	0.0607162	0.453221	0.220506	0.501934	0.168557	-0.393933	0.294156	-0.372921	0.322917	-0.46064	0.21209	0.0795536	0.838787	-0.58087	0.10097	-0.118894	0.760627	-0.504926	0.165622	-0.604659	0.0845464	-0.456673	0.216568	-0.463654	0.208723	0.41249	0.269896	0.297381	0.437068	-0.0781469	0.841608
LOC_000733	AFLA_073270	conserved_hypothetical_protein	blue	0.877184	0.00189189	-0.900749	0.000919256	-0.5861	0.0972055	0.70727	0.0330869	-0.807737	0.00845423	0.591179	0.0936331	0.486863	0.183793	0.600743	0.0871277	-0.826078	0.00606683	-0.610573	0.080739	0.440682	0.235139	0.700573	0.0355532	0.750203	0.0198898	-0.618538	0.0757816	0.17967	0.643684	0.481285	0.189622	0.323258	0.396147	0.239925	0.534072	0.348852	0.357508	0.0946055	0.808703	-0.438499	0.237739	-0.624144	0.072409	0.577111	0.103729
LOC_001332	AFLA_088060	endosomal_cargo_receptor_(Erv14)%2C_putative	blue	-0.876247	0.00194107	0.855135	0.00329692	0.723667	0.0275254	-0.640817	0.0629373	0.791079	0.0111122	-0.721507	0.02822	-0.478682	0.192378	-0.769927	0.0152303	0.68013	0.04381	0.418426	0.262366	-0.165107	0.671193	-0.61856	0.075768	-0.431388	0.246315	0.333644	0.380242	-0.271841	0.47919	-0.275088	0.473743	-0.634802	0.0662585	-0.416997	0.264169	-0.388608	0.301315	-0.416942	0.264238	0.430473	0.247431	0.308033	0.420003	-0.150027	0.700042
LOC_002184	AFLA_029320|AFLA_029330	conserved_hypothetical_protein	blue	-0.87615	0.00194622	0.91774	0.000484661	0.665136	0.0505878	-0.775201	0.0141216	0.734306	0.0242673	-0.645463	0.0604458	-0.601029	0.0869374	-0.582942	0.0994676	0.63648	0.065321	0.58474	0.0981756	-0.568731	0.110043	-0.592348	0.0928227	-0.647167	0.0595475	0.628973	0.0695799	-0.193671	0.617582	-0.398369	0.288257	-0.376938	0.317314	-0.409571	0.273641	-0.564983	0.11294	-0.0305453	0.937822	0.401646	0.283941	0.599813	0.0877475	-0.364883	0.334277
LOC_001439	AFLA_024500	conserved_hypothetical_protein	blue	-0.875622	0.00197432	0.930682	0.000269692	0.765284	0.0162534	-0.755881	0.0184633	0.561784	0.115449	-0.88905	0.00134177	-0.612434	0.0795636	-0.609442	0.0814586	0.417794	0.263162	0.546926	0.127536	-0.517222	0.15387	-0.419895	0.260519	-0.479059	0.191977	0.255596	0.506825	-0.434259	0.242833	-0.15906	0.682719	-0.525137	0.146569	-0.663874	0.051187	-0.620573	0.0745464	-0.250688	0.515297	0.364178	0.335283	0.390551	0.298694	-0.0343359	0.93012
LOC_001213	AFLA_085010|AFLA_085020|AFLA_085030|AFLA_085050|AFLA_085070	conserved_hypothetical_protein	blue	0.875334	0.00198982	-0.950618	8.39e-05	-0.682813	0.0426624	0.778434	0.0134693	-0.569353	0.109566	0.883216	0.00159592	0.494956	0.175519	0.483797	0.186984	-0.550107	0.124888	-0.712234	0.0313323	0.511738	0.15905	0.575096	0.105226	0.655998	0.0550281	-0.190579	0.623315	0.555306	0.120631	0.250204	0.516137	0.460697	0.212026	0.627884	0.0702118	0.338702	0.372606	0.221063	0.567594	-0.274986	0.473913	-0.423657	0.255823	0.346658	0.360746
LOC_009240	AFLA_053080	allergen_Asp_F4-like%2C_putative	blue	0.874284	0.00204689	-0.81931	0.00688558	-0.856801	0.00317148	0.694692	0.037815	-0.787589	0.0117325	0.721257	0.0283012	0.664772	0.0507602	0.768801	0.0154744	-0.458303	0.214722	-0.278556	0.467955	0.227339	0.556354	0.490466	0.180083	0.245186	0.524863	-0.32756	0.389522	0.485007	0.185721	0.199896	0.606092	0.670388	0.0481425	0.5661	0.112072	0.420447	0.259828	0.530715	0.141549	-0.374085	0.321289	-0.183807	0.635935	0.064829	0.868393
LOC_002028	AFLA_024820	hypothetical_protein	blue	-0.874135	0.00205506	0.925275	0.00034889	0.648831	0.0586789	-0.756415	0.0183327	0.692101	0.0388401	-0.664086	0.0510859	-0.565573	0.112481	-0.412515	0.269864	0.647937	0.0591444	0.650059	0.0580428	-0.630895	0.0684736	-0.579676	0.101841	-0.717941	0.0293918	0.569728	0.109279	-0.402594	0.282698	-0.462845	0.209624	-0.242568	0.529438	-0.344978	0.363236	-0.371595	0.324778	-0.0763038	0.845307	0.40055	0.285381	0.547024	0.127455	-0.629334	0.0693709
LOC_000892	AFLA_076850	conserved_hypothetical_protein	blue	0.87361	0.00208411	-0.919604	0.000448142	-0.767213	0.0158228	0.657962	0.0540536	-0.587041	0.0965373	0.904817	0.000797262	0.57822	0.10291	0.555463	0.120504	-0.469793	0.201956	-0.48013	0.190843	0.420679	0.259537	0.40998	0.273113	0.468067	0.203846	-0.178056	0.646714	0.614472	0.0782877	0.149333	0.701379	0.44867	0.225758	0.542892	0.130943	0.406586	0.277496	0.410601	0.272315	-0.445492	0.229466	-0.278295	0.468389	0.231144	0.549581
LOC_010980	AFLA_115250	conserved_hypothetical_protein	blue	-0.873187	0.00210774	0.983803	1.75e-06	0.65665	0.0547033	-0.724451	0.0272759	0.588978	0.0951715	-0.849757	0.00372493	-0.630779	0.06854	-0.548068	0.126582	0.554089	0.121619	0.601197	0.0868262	-0.632267	0.0676905	-0.46375	0.208616	-0.707347	0.0330589	0.413422	0.268706	-0.402248	0.283151	-0.177991	0.646837	-0.276856	0.470788	-0.499535	0.170932	-0.563156	0.114369	-0.0695823	0.858819	0.467053	0.204961	0.619854	0.0749815	-0.343616	0.365261
LOC_008580	AFLA_002850	calcium_binding_protein_Caleosin%2C_putative	blue	-0.873046	0.00211561	0.987881	6.38e-07	0.654022	0.05602	-0.713651	0.0308431	0.555645	0.120356	-0.887	0.00142762	-0.608831	0.0818496	-0.544492	0.129585	0.54527	0.128928	0.617007	0.0767193	-0.626375	0.071093	-0.442321	0.233197	-0.708764	0.0325521	0.353065	0.35133	-0.422215	0.257619	-0.158755	0.683303	-0.281566	0.462954	-0.513417	0.157453	-0.563366	0.114204	-0.0946538	0.808607	0.469406	0.202379	0.603643	0.0852114	-0.31315	0.411914
LOC_004464	AFLA_046590	integral_membrane_protein	blue	0.873036	0.0021162	-0.938396	0.000179836	-0.738912	0.0229396	0.736768	0.0235517	-0.548519	0.126206	0.929143	0.000290787	0.536192	0.136718	0.526904	0.144968	-0.468638	0.203219	-0.609506	0.0814178	0.466594	0.205467	0.482667	0.188168	0.538055	0.135098	-0.130409	0.73807	0.598339	0.0887356	0.164214	0.672893	0.503277	0.167236	0.656649	0.0547041	0.401306	0.284388	0.321503	0.398864	-0.325219	0.393121	-0.32984	0.386031	0.20903	0.58937
LOC_005666	AFLA_131360|AFLA_131370|AFLA_131380	hypothetical_protein	blue	-0.872988	0.00211888	0.97247	1.11e-05	0.715029	0.0303717	-0.752987	0.0191815	0.566096	0.112075	-0.853441	0.00342781	-0.667034	0.0496953	-0.477512	0.193623	0.459325	0.213569	0.586283	0.0970756	-0.675964	0.0456307	-0.42069	0.259523	-0.627002	0.0707261	0.401245	0.284467	-0.495378	0.175093	-0.196865	0.611677	-0.300527	0.431997	-0.554759	0.121075	-0.568327	0.110353	-0.105157	0.78774	0.429668	0.248413	0.522	0.149438	-0.329577	0.386433
LOC_000515	AFLA_084540	conserved_hypothetical_protein	blue	0.872709	0.00213465	-0.88357	0.00157962	-0.754909	0.0187024	0.679478	0.0440919	-0.489679	0.180889	0.888829	0.00135087	0.64658	0.0598558	0.653881	0.0560912	-0.384877	0.306386	-0.484002	0.18677	0.576359	0.104286	0.202471	0.601362	0.476129	0.195102	-0.220791	0.568082	0.466562	0.205501	0.190285	0.623862	0.353048	0.351354	0.528497	0.143532	0.669199	0.0486895	0.383812	0.307841	-0.478098	0.192999	-0.425231	0.253872	0.0155278	0.968373
LOC_009073	AFLA_048740	MFS_transporter%2C_putative	blue	0.872669	0.00213689	-0.866142	0.00252858	-0.817915	0.00706318	0.753166	0.0191365	-0.698983	0.0361556	0.793926	0.010623	0.579582	0.10191	0.662737	0.0517307	-0.456117	0.2172	-0.451614	0.222353	0.30419	0.426125	0.55043	0.124621	0.337257	0.37478	-0.249713	0.516987	0.472736	0.198756	0.210775	0.586193	0.701652	0.0351479	0.665862	0.0502453	0.437736	0.238651	0.405381	0.279061	-0.28572	0.456094	-0.211854	0.584233	0.0555339	0.887158
LOC_002589	AFLA_014250	conserved_hypothetical_protein	blue	-0.872328	0.00215621	0.901889	0.000883843	0.558718	0.117885	-0.602046	0.0862639	0.748561	0.0203156	-0.67303	0.0469419	-0.478157	0.192936	-0.643109	0.0617002	0.84008	0.00458852	0.555433	0.120528	-0.403981	0.280885	-0.581167	0.100753	-0.777788	0.013598	0.492145	0.178368	-0.269658	0.482866	-0.384513	0.306882	-0.210466	0.586755	-0.158374	0.68403	-0.306401	0.422599	-0.217704	0.573642	0.557223	0.119083	0.633195	0.067164	-0.589743	0.0946348
LOC_003322	AFLA_022290|AFLA_022300|AFLA_022310|AFLA_022320	hypothetical_protein	blue	-0.871794	0.00218676	0.932058	0.000251762	0.783854	0.0124217	-0.749418	0.0200926	0.621883	0.0737577	-0.779464	0.0132658	-0.778637	0.013429	-0.542972	0.130874	0.380948	0.31177	0.439671	0.236341	-0.676541	0.0453756	-0.343498	0.365436	-0.491067	0.179468	0.521536	0.149865	-0.454636	0.218888	-0.199135	0.607494	-0.318687	0.403243	-0.535774	0.137083	-0.677672	0.0448783	-0.146179	0.707459	0.471754	0.199821	0.48208	0.188786	-0.23369	0.545068
LOC_000149	AFLA_075510	general_amidase%2C_putative	blue	0.871467	0.00220564	-0.882394	0.0016342	-0.642981	0.061769	0.698896	0.0361888	-0.633269	0.0671221	0.654944	0.0555559	0.528933	0.143141	0.493155	0.177341	-0.63343	0.067031	-0.613658	0.0787958	0.627042	0.0707023	0.433624	0.243601	0.658734	0.053674	-0.562449	0.114925	0.230464	0.55079	0.515826	0.155179	0.230671	0.550422	0.25094	0.51486	0.55662	0.119569	0.136048	0.727085	-0.487905	0.182716	-0.547454	0.127095	0.416393	0.264933
LOC_006483	NA	NA	blue	-0.871366	0.00221144	0.787937	0.0116696	0.674459	0.0463001	-0.567346	0.111108	0.913406	0.000577565	-0.540105	0.133327	-0.508084	0.162556	-0.857838	0.00309508	0.811218	0.0079594	0.305741	0.42365	-0.126641	0.745432	-0.599022	0.0882773	-0.465821	0.20632	0.541417	0.132202	-0.149947	0.700196	-0.413234	0.268946	-0.477976	0.193129	-0.145753	0.70828	-0.335857	0.376892	-0.455941	0.2174	0.548556	0.126175	0.409517	0.27371	-0.322226	0.397743
LOC_001528	AFLA_026710|AFLA_026720	iron-sulfur_cluster_assembly_accessory_protein_Isa1%2C_putative	blue	-0.871116	0.002226	0.927598	0.0003131	0.783334	0.0125197	-0.699547	0.0359413	0.487591	0.18304	-0.953458	6.84e-05	-0.686979	0.0409193	-0.608865	0.0818278	0.335103	0.378032	0.475503	0.195774	-0.579693	0.101829	-0.246512	0.52255	-0.462563	0.209938	0.185461	0.632845	-0.572209	0.107395	-0.0742453	0.849442	-0.394108	0.293922	-0.637852	0.0645609	-0.640916	0.0628838	-0.343487	0.365452	0.452756	0.22104	0.39038	0.298924	-0.033795	0.931219
LOC_001794	AFLA_034030	trehalose-phosphate_synthase/phosphatase_complex_subunit_Tps1	blue	-0.870805	0.00224416	0.881376	0.00168251	0.712128	0.0313693	-0.820165	0.00677833	0.758971	0.0177163	-0.565347	0.112657	-0.756495	0.0183132	-0.536126	0.136775	0.534823	0.137916	0.513268	0.157595	-0.693734	0.0381918	-0.509048	0.161626	-0.618064	0.0760711	0.730817	0.0253062	-0.363004	0.336961	-0.434953	0.241994	-0.251632	0.513664	-0.410964	0.27185	-0.508061	0.162578	-0.0575711	0.883041	0.371608	0.32476	0.615807	0.0774594	-0.515978	0.155036
LOC_002207	AFLA_029810	RNA_polymerase_III_transcription_factor_TFIIIC_subunit_Tfc4	blue	0.870699	0.00225034	-0.922929	0.000387836	-0.693346	0.0383455	0.632476	0.0675716	-0.669633	0.0484893	0.708096	0.0327906	0.769056	0.0154189	0.635978	0.0656009	-0.537198	0.135842	-0.372523	0.323475	0.661815	0.052174	0.289267	0.45027	0.601903	0.0863584	-0.660361	0.0528786	0.28422	0.458566	0.240156	0.533667	0.121794	0.75493	0.263028	0.494103	0.715304	0.0302784	0.124581	0.749465	-0.671463	0.0476515	-0.651798	0.0571495	0.341534	0.368364
LOC_009849	AFLA_104050	autophagy_cysteine_endopeptidase_Atg4%2C_putative	blue	-0.87012	0.00228443	0.922004	0.000404008	0.680878	0.043488	-0.591925	0.0931158	0.590935	0.0938033	-0.779305	0.0132971	-0.77738	0.0136796	-0.648153	0.0590318	0.507147	0.163462	0.371504	0.324907	-0.694355	0.0379471	-0.172289	0.657582	-0.632406	0.0676112	0.546113	0.128219	-0.383145	0.308753	-0.18813	0.627869	-0.0292124	0.940531	-0.248832	0.518516	-0.700822	0.0354595	-0.210179	0.587277	0.716468	0.0298847	0.671219	0.0477628	-0.335899	0.376829
LOC_000267	AFLA_078270	myosin_I_MyoA/Myo5	blue	-0.869907	0.00229709	0.798897	0.00980379	0.913728	0.000570275	-0.819746	0.0068307	0.666575	0.04991	-0.75203	0.019423	-0.693054	0.038461	-0.544315	0.129735	0.279956	0.465627	0.418141	0.262725	-0.415162	0.266493	-0.428424	0.249938	-0.23446	0.543704	0.198465	0.608728	-0.80451	0.00893123	-0.296454	0.438569	-0.635012	0.0661407	-0.736252	0.0237005	-0.281432	0.463177	-0.577658	0.103325	0.169764	0.662358	0.0695277	0.858929	-0.191562	0.62149
LOC_005128	AFLA_060610|AFLA_060620	hypothetical_protein	blue	0.869822	0.00230216	-0.867745	0.00242812	-0.580344	0.101353	0.649979	0.0580837	-0.800049	0.00962009	0.597893	0.0890363	0.500716	0.169761	0.774511	0.0142635	-0.819603	0.00684871	-0.513007	0.157842	0.362559	0.337597	0.608761	0.0818939	0.688785	0.0401781	-0.591743	0.093242	0.0426079	0.913331	0.407492	0.276323	0.356705	0.346034	0.213747	0.580799	0.48649	0.18418	0.161841	0.677412	-0.509673	0.161026	-0.6607	0.0527136	0.348723	0.357699
LOC_009895	AFLA_116600	dimethylallyl_tryptophan_synthase%2C_putative	blue	0.869636	0.00231326	-0.829923	0.00563269	-0.892106	0.00122058	0.719004	0.0290393	-0.699303	0.0360338	0.693825	0.0381561	0.83618	0.00497219	0.684934	0.0417692	-0.294685	0.441436	-0.234856	0.543004	0.522231	0.149226	0.25964	0.499886	0.230334	0.551021	-0.525859	0.145914	0.437699	0.238695	0.225491	0.559656	0.466673	0.205379	0.526934	0.144941	0.715599	0.0301781	0.38096	0.311753	-0.475126	0.196178	-0.292763	0.44456	0.0205305	0.95819
LOC_006795	AFLA_068110	3-dehydroquinate_dehydratase_QutE	blue	0.869565	0.0023175	-0.963952	2.83e-05	-0.649172	0.0585015	0.715878	0.030084	-0.595013	0.0909905	0.780812	0.0130027	0.718009	0.0293692	0.560466	0.116492	-0.53347	0.139106	-0.548748	0.126016	0.737436	0.0233597	0.36609	0.33256	0.726724	0.0265615	-0.548763	0.126003	0.361071	0.339732	0.222295	0.565381	0.136681	0.725855	0.40637	0.277777	0.644952	0.0607166	0.0303527	0.938214	-0.534159	0.138499	-0.716561	0.0298535	0.391304	0.29768
LOC_000468	AFLA_083080	histidine_acid_phosphatase%2C_putative	blue	-0.869561	0.00231773	0.943032	0.000137389	0.768299	0.0155839	-0.70146	0.03522	0.576974	0.10383	-0.90764	0.000719579	-0.647099	0.0595832	-0.564553	0.113276	0.421692	0.258271	0.483788	0.186994	-0.502884	0.167622	-0.403233	0.281863	-0.486555	0.184113	0.246222	0.523056	-0.570291	0.108851	-0.0964841	0.804963	-0.438781	0.237403	-0.611548	0.080122	-0.513625	0.157257	-0.293749	0.442957	0.4296	0.248497	0.362383	0.337849	-0.18127	0.640683
LOC_001373	AFLA_023260	pathway-specific_regulatory_protein	blue	-0.868432	0.00238594	0.981349	2.86e-06	0.651278	0.0574154	-0.734338	0.024258	0.560744	0.116272	-0.866352	0.00251523	-0.555733	0.120285	-0.489228	0.181353	0.55818	0.118315	0.66346	0.0513847	-0.608597	0.0819991	-0.503103	0.167407	-0.701102	0.035354	0.34885	0.357511	-0.410041	0.273036	-0.214268	0.579853	-0.332413	0.382111	-0.526491	0.145342	-0.522122	0.149326	-0.0746333	0.848662	0.41522	0.266419	0.55384	0.121823	-0.335939	0.376768
LOC_008877	AFLA_050570	WD_repeat-containing_protein	blue	0.868159	0.00240265	-0.879889	0.00175488	-0.642125	0.0622293	0.511127	0.159633	-0.660213	0.0529507	0.797497	0.0100299	0.615681	0.0775375	0.799093	0.00977241	-0.660839	0.0526462	-0.346365	0.36118	0.379732	0.313446	0.301344	0.430684	0.609001	0.0817404	-0.342351	0.367145	0.37762	0.316368	0.155185	0.690135	0.191548	0.621516	0.214659	0.579146	0.473654	0.197764	0.426771	0.251971	-0.690204	0.0396021	-0.568532	0.110196	0.294811	0.441231
LOC_006489	AFLA_067720|AFLA_067730	conserved_hypothetical_protein	blue	0.867713	0.00243011	-0.92205	0.000403194	-0.713105	0.0310309	0.803874	0.00902735	-0.486292	0.184385	0.903916	0.000823246	0.482876	0.18795	0.440637	0.235192	-0.450264	0.22391	-0.742419	0.0219615	0.563946	0.11375	0.486809	0.183849	0.590021	0.0944407	-0.117491	0.763385	0.580812	0.101011	0.28679	0.454333	0.490768	0.179774	0.688366	0.0403495	0.401768	0.28378	0.262758	0.494562	-0.22126	0.567239	-0.351157	0.354121	0.228579	0.554145
LOC_001514	AFLA_026290	phosphotransmitter_protein_Ypd1%2C_putative	blue	-0.867678	0.00243231	0.932197	0.000249991	0.699187	0.036078	-0.560922	0.11613	0.617944	0.0761443	-0.810654	0.00803817	-0.752652	0.0192659	-0.699579	0.035929	0.515308	0.155667	0.318087	0.404178	-0.58443	0.098398	-0.215673	0.57731	-0.563899	0.113786	0.513722	0.157164	-0.329803	0.386089	-0.107794	0.782519	-0.141372	0.716754	-0.28113	0.463678	-0.732356	0.0248446	-0.227737	0.555645	0.738687	0.0230034	0.606443	0.0833864	-0.22167	0.566502
LOC_000214	AFLA_077030	siderochrome-iron_transporter_Sit1%2C_putative	blue	-0.866305	0.00251825	0.867725	0.00242937	0.537613	0.135481	-0.690455	0.0395009	0.738257	0.0231256	-0.584644	0.0982444	-0.363997	0.335542	-0.53545	0.137367	0.863134	0.00272473	0.710843	0.0318177	-0.442395	0.23311	-0.681135	0.0433778	-0.79282	0.0108113	0.530437	0.141796	-0.163526	0.674202	-0.597613	0.0892252	-0.294158	0.442292	-0.17727	0.648192	-0.288209	0.452003	-0.135544	0.728064	0.404307	0.28046	0.59402	0.0916709	-0.60425	0.084814
LOC_007364	AFLA_092170|AFLA_092180	conserved_hypothetical_protein	blue	0.865907	0.00254352	-0.875997	0.0019543	-0.715445	0.0302305	0.495533	0.174937	-0.637768	0.0646073	0.824583	0.00624168	0.670824	0.0479433	0.847904	0.0038808	-0.546208	0.128139	-0.241442	0.531409	0.372476	0.323542	0.205468	0.595872	0.448412	0.226058	-0.368656	0.328921	0.278829	0.467499	0.083184	0.831513	0.289249	0.450298	0.269095	0.483816	0.701422	0.0352342	0.430817	0.24701	-0.745605	0.0210971	-0.486342	0.184333	0.0268553	0.945324
LOC_008787	AFLA_048270|AFLA_048280	ubiquitin_ligase_subunit_HrtA%2C_putative	blue	-0.865832	0.00254835	0.852417	0.00350867	0.62878	0.0696917	-0.562825	0.114629	0.794958	0.0104491	-0.639252	0.063791	-0.522711	0.148785	-0.837501	0.00483984	0.771193	0.0149591	0.372742	0.323169	-0.270853	0.480852	-0.510679	0.160061	-0.558269	0.118244	0.540978	0.132577	-0.0481279	0.902144	-0.314477	0.409829	-0.391822	0.296984	-0.180829	0.641508	-0.55329	0.122271	-0.284619	0.457908	0.617222	0.0765875	0.553019	0.122493	-0.207044	0.592992
LOC_002871	AFLA_021220	tRNA_ligase	blue	0.865791	0.00255094	-0.846861	0.00397043	-0.717673	0.0294811	0.882286	0.00163929	-0.755701	0.0185075	0.544161	0.129865	0.720159	0.0286594	0.541361	0.13225	-0.51526	0.155711	-0.571965	0.107579	0.663036	0.0515871	0.56221	0.115113	0.599138	0.0881997	-0.657575	0.0542448	0.399144	0.287235	0.483326	0.187478	0.345113	0.363035	0.504027	0.166501	0.429407	0.248732	0.0989398	0.800079	-0.23243	0.547299	-0.574117	0.105959	0.484221	0.186541
LOC_000497	AFLA_083980	GTP-binding_protein_Obg	blue	-0.865461	0.00257211	0.935707	0.000208278	0.730832	0.0253017	-0.760467	0.017362	0.639086	0.0638825	-0.762177	0.0169628	-0.660785	0.0526726	-0.528291	0.143718	0.475297	0.195994	0.531138	0.141171	-0.605592	0.083939	-0.474104	0.197278	-0.54574	0.128533	0.500809	0.169669	-0.355281	0.348101	-0.250647	0.515368	-0.395773	0.291702	-0.532568	0.139903	-0.619905	0.0749503	-0.0872783	0.823323	0.411768	0.27082	0.48727	0.183371	-0.249006	0.518214
LOC_009559	AFLA_103640|AFLA_103650	C6_transcription_factor_(Fcr1)%2C_putative	blue	-0.865206	0.00258851	0.80798	0.00841905	0.698512	0.0363355	-0.506454	0.164135	0.853453	0.00342686	-0.630512	0.068693	-0.610168	0.0809966	-0.882661	0.0016217	0.720469	0.0285578	0.203232	0.599966	-0.17006	0.661797	-0.447131	0.22755	-0.440838	0.234954	0.47934	0.191679	-0.279173	0.466928	-0.246856	0.521951	-0.373721	0.321799	-0.158216	0.684333	-0.385938	0.304939	-0.513268	0.157594	0.653493	0.0562872	0.422805	0.256883	-0.287655	0.452913
LOC_010984	AFLA_115380|AFLA_115390	protein_tyrosine_phosphatase_(Pyp1)%2C_putative	blue	-0.864752	0.00261798	0.948837	9.49e-05	0.625963	0.0713346	-0.614241	0.0784317	0.579973	0.101624	-0.786979	0.0118433	-0.693367	0.038337	-0.627866	0.0702219	0.572581	0.107114	0.47229	0.199238	-0.687825	0.0405713	-0.271018	0.480574	-0.70848	0.0326535	0.550157	0.124847	-0.261968	0.49591	-0.204029	0.598505	-0.0759562	0.846005	-0.26978	0.48266	-0.724862	0.0271459	-0.087156	0.823567	0.675766	0.0457186	0.728071	0.0261439	-0.318576	0.403416
LOC_005838	AFLA_136020	dynactin%2C_putative	blue	0.864308	0.00264695	-0.931687	0.000256511	-0.57569	0.104784	0.517879	0.153256	-0.596081	0.0902632	0.820367	0.00675306	0.548363	0.126336	0.688654	0.0402316	-0.707511	0.033	-0.474883	0.196439	0.493686	0.176802	0.325388	0.392861	0.732576	0.0247788	-0.399003	0.28742	0.26002	0.499236	0.200509	0.604966	0.114848	0.768591	0.171636	0.658816	0.564758	0.113115	0.236592	0.539938	-0.719304	0.0289403	-0.665146	0.0505831	0.344564	0.363851
LOC_002718	AFLA_017460|AFLA_017470	conserved_hypothetical_protein	blue	0.863901	0.00267373	-0.915188	0.000537979	-0.52858	0.143458	0.709016	0.0324626	-0.672857	0.0470199	0.718497	0.0292071	0.362496	0.337688	0.573837	0.106169	-0.822716	0.00646471	-0.754583	0.0187833	0.425034	0.254116	0.697183	0.0368459	0.827433	0.00591133	-0.367993	0.329859	0.237309	0.538675	0.421563	0.258432	0.358782	0.343028	0.342969	0.366224	0.292128	0.445596	0.119563	0.759311	-0.355276	0.348107	-0.621561	0.0739508	0.497739	0.172723
LOC_010589	AFLA_010640	MFS_siderophore_transporter%2C_putative	blue	-0.863818	0.00267925	0.890247	0.00129338	0.590887	0.0938366	-0.793671	0.0106662	0.644082	0.0611796	-0.642045	0.0622728	-0.395792	0.291677	-0.363174	0.336718	0.710309	0.0320052	0.81408	0.00756749	-0.593268	0.0921879	-0.661303	0.0524214	-0.769494	0.0153238	0.465978	0.206147	-0.332404	0.382124	-0.6065	0.0833495	-0.320877	0.399835	-0.357336	0.345119	-0.289111	0.450525	-0.0783579	0.841185	0.267868	0.485889	0.51613	0.154894	-0.614389	0.0783395
LOC_003673	AFLA_112830|AFLA_112840	conserved_hypothetical_protein	blue	0.86373	0.00268505	-0.852471	0.00350444	-0.806032	0.00870411	0.541204	0.132384	-0.653589	0.0562387	0.766041	0.0160835	0.83518	0.00507397	0.78873	0.0115273	-0.392505	0.296067	-0.139768	0.719861	0.496061	0.174406	0.10436	0.78932	0.336941	0.375257	-0.491365	0.179163	0.392717	0.295783	0.0972151	0.803508	0.237073	0.539091	0.306729	0.422077	0.760968	0.0172445	0.434666	0.242341	-0.737848	0.0232419	-0.435719	0.241072	0.0543611	0.889529
LOC_010228	AFLA_117660	cell_surface_protein%2C_putative	blue	-0.863657	0.00268987	0.779763	0.0132071	0.662726	0.0517361	-0.750225	0.0198842	0.780689	0.0130266	-0.471078	0.200556	-0.47195	0.199607	-0.410201	0.27283	0.70708	0.0331553	0.621912	0.0737399	-0.49185	0.178669	-0.612862	0.0792946	-0.614819	0.078072	0.568111	0.110519	-0.43962	0.236402	-0.74187	0.0221128	-0.288909	0.450856	-0.201766	0.602655	-0.123863	0.750871	-0.316079	0.407317	0.296178	0.439016	0.376372	0.318101	-0.751949	0.0194436
LOC_005724	AFLA_132910	pre-mRNA_splicing_factor_RNA_helicase_(Prp43)%2C_putative	blue	0.863415	0.00270598	-0.912856	0.000590195	-0.678081	0.0446994	0.49714	0.173322	-0.578285	0.102862	0.889358	0.00132921	0.634537	0.0664073	0.774313	0.0143043	-0.559043	0.117625	-0.326548	0.391076	0.422764	0.256934	0.216695	0.575464	0.539304	0.134017	-0.299084	0.43432	0.346735	0.360633	0.0531429	0.891993	0.232923	0.546425	0.29115	0.44719	0.651669	0.0572156	0.383504	0.308262	-0.735191	0.0240084	-0.521995	0.149443	0.107002	0.784086
LOC_004223	AFLA_040220|AFLA_040230|AFLA_040240|AFLA_040260|AFLA_040270	conserved_hypothetical_protein	blue	-0.862852	0.00274361	0.913773	0.000569249	0.550784	0.124329	-0.725785	0.0268553	0.624621	0.0721259	-0.737157	0.0234398	-0.322079	0.397971	-0.487273	0.183369	0.776938	0.0137685	0.801971	0.00931905	-0.456599	0.216652	-0.680872	0.0434907	-0.789382	0.0114111	0.331492	0.383513	-0.254527	0.508665	-0.471116	0.200514	-0.3934	0.294869	-0.371373	0.32509	-0.31386	0.410798	-0.120186	0.758088	0.32266	0.397072	0.537973	0.135169	-0.465191	0.207017
LOC_000325	AFLA_079750	guanine_nucleotide_exchange_factor%2C_putative	blue	0.862619	0.00275931	-0.921172	0.000418941	-0.707181	0.0331187	0.636488	0.0653169	-0.591494	0.0934145	0.880215	0.00173882	0.677796	0.0448241	0.665398	0.050464	-0.491175	0.179357	-0.428446	0.24991	0.491357	0.179172	0.338857	0.372375	0.570507	0.108686	-0.261155	0.497296	0.564279	0.113489	0.0688958	0.860201	0.289667	0.449614	0.488212	0.182399	0.467994	0.203926	0.340984	0.369187	-0.516109	0.154914	-0.495459	0.175011	0.262548	0.494921
LOC_006927	NA	NA	blue	0.862354	0.00277722	-0.905656	0.000773588	-0.611804	0.0799603	0.829583	0.00567019	-0.589746	0.0946332	0.678749	0.0444085	0.535024	0.137739	0.462166	0.210381	-0.59143	0.0934592	-0.763573	0.0166415	0.717784	0.0294441	0.52908	0.143009	0.753744	0.0189918	-0.514646	0.15629	0.265565	0.48979	0.488045	0.182571	0.286317	0.455111	0.455062	0.218401	0.53128	0.141046	-0.00486819	0.990083	-0.293701	0.443034	-0.64785	0.0591897	0.411165	0.271593
LOC_006852	AFLA_069790	casein_kinase_2_beta'_regulatory_subunit_Ckb2%2C_putative	blue	0.861974	0.00280306	-0.856762	0.00317439	-0.562982	0.114506	0.675967	0.0456292	-0.726684	0.026574	0.550786	0.124327	0.575385	0.105011	0.646701	0.0597924	-0.752288	0.0193578	-0.558145	0.118343	0.593646	0.0919276	0.472645	0.198855	0.764482	0.0164345	-0.692011	0.0388762	0.109618	0.778912	0.510997	0.159757	0.130567	0.737762	0.139212	0.720941	0.525581	0.146166	0.0877036	0.822473	-0.529454	0.142675	-0.754298	0.018854	0.504637	0.165905
LOC_007066	AFLA_092410|AFLA_092420	conserved_hypothetical_protein	blue	0.861861	0.0028108	-0.909612	0.000668535	-0.574726	0.105503	0.808857	0.00829274	-0.621158	0.0741933	0.681262	0.0433235	0.520553	0.150772	0.517192	0.153898	-0.660406	0.0528564	-0.760718	0.017303	0.659775	0.053164	0.576297	0.104332	0.812504	0.00778155	-0.488694	0.181902	0.278587	0.467902	0.450858	0.223224	0.268388	0.48501	0.432378	0.245111	0.445465	0.229497	0.0135718	0.972356	-0.30073	0.43167	-0.701664	0.0351433	0.47349	0.197941
LOC_000963	AFLA_078730|AFLA_078740	hypothetical_protein	blue	0.861829	0.00281299	-0.894701	0.00112384	-0.795549	0.0103506	0.882353	0.00163612	-0.616927	0.0767684	0.764789	0.016365	0.625989	0.0713197	0.377442	0.316615	-0.373501	0.322106	-0.640609	0.0630508	0.598065	0.0889205	0.56451	0.113309	0.483501	0.187294	-0.321167	0.399385	0.670088	0.04828	0.3348	0.37849	0.524136	0.147481	0.734832	0.0241134	0.33581	0.376963	0.216387	0.576019	-0.141561	0.716386	-0.284178	0.458636	0.369741	0.327389
LOC_009535	AFLA_103110	conserved_hypothetical_protein	blue	0.861763	0.0028175	-0.848058	0.00386762	-0.802366	0.00925798	0.777168	0.0137222	-0.665032	0.0506371	0.700786	0.0354731	0.668653	0.0489419	0.394369	0.293574	-0.411082	0.271699	-0.503443	0.167073	0.561974	0.115299	0.458111	0.214938	0.454515	0.219025	-0.37181	0.324476	0.75691	0.0182123	0.382248	0.309984	0.364774	0.334433	0.526145	0.145655	0.234647	0.543373	0.375217	0.31971	-0.284093	0.458775	-0.251284	0.514265	0.531469	0.140878
LOC_005577	AFLA_062230|AFLA_062240	conserved_hypothetical_protein	blue	0.861651	0.00282517	-0.849719	0.00372802	-0.720768	0.0284602	0.807564	0.00847935	-0.588934	0.0952021	0.61339	0.0789635	0.743652	0.0216243	0.435617	0.241195	-0.411504	0.271158	-0.568724	0.110048	0.84966	0.00373299	0.285336	0.456726	0.599747	0.087792	-0.631615	0.068062	0.430594	0.247282	0.508862	0.161806	0.130352	0.73818	0.387232	0.30318	0.60403	0.0849582	0.122447	0.75365	-0.388472	0.301499	-0.576854	0.103919	0.443885	0.231352
LOC_006032	AFLA_131910	conserved_hypothetical_protein	blue	0.86142	0.00284107	-0.917354	0.000492485	-0.556953	0.119301	0.623388	0.0728578	-0.758409	0.0178507	0.676801	0.0452613	0.462282	0.210252	0.647423	0.0594134	-0.830907	0.00552508	-0.56407	0.113653	0.376158	0.318398	0.649148	0.0585138	0.753471	0.0190601	-0.514064	0.156841	0.179861	0.643325	0.338553	0.37283	0.304959	0.424898	0.227556	0.555967	0.371529	0.324871	0.125748	0.74718	-0.521482	0.149915	-0.628763	0.0697015	0.497563	0.172899
LOC_002849	AFLA_020690|AFLA_020700	extracellular_serine-threonine_rich_protein	blue	0.860484	0.00290601	-0.836253	0.00496479	-0.793642	0.0106711	0.568094	0.110532	-0.659095	0.0534968	0.71155	0.0315705	0.888063	0.00138265	0.79475	0.010484	-0.380087	0.312956	-0.140559	0.718328	0.574655	0.105556	0.0715748	0.85481	0.370585	0.326199	-0.571614	0.107845	0.376025	0.318584	0.140828	0.717808	0.161721	0.67764	0.282909	0.460732	0.786268	0.0119733	0.392456	0.296133	-0.72802	0.0261597	-0.517055	0.154027	0.0994556	0.799053
LOC_011104	NA	NA	blue	0.860182	0.00292716	-0.841824	0.00442367	-0.766552	0.0159695	0.494959	0.175515	-0.686427	0.0411478	0.768648	0.0155076	0.793349	0.0107209	0.857207	0.00314144	-0.475631	0.195636	-0.121326	0.755848	0.39106	0.298008	0.146784	0.706291	0.376922	0.317337	-0.43049	0.247409	0.409633	0.27356	0.063841	0.870385	0.231759	0.548489	0.259665	0.499844	0.644641	0.0608819	0.504333	0.166201	-0.754777	0.0187352	-0.455324	0.218102	0.106886	0.784315
LOC_005268	AFLA_054830|AFLA_054840|AFLA_054850	snRNA_cap_binding_complex_subunit_(Gcr3)%2C_putative	blue	-0.860172	0.00292786	0.845403	0.00409823	0.798565	0.00985702	-0.595258	0.0908237	0.715179	0.0303208	-0.655294	0.0553805	-0.877908	0.00185455	-0.713996	0.0307246	0.409587	0.273619	0.160543	0.679888	-0.580048	0.101569	-0.168422	0.6649	-0.374683	0.320454	0.666249	0.0500633	-0.367524	0.330523	-0.204159	0.598268	-0.180298	0.642506	-0.266464	0.488266	-0.733864	0.0243975	-0.319518	0.401949	0.698407	0.0363756	0.488807	0.181786	-0.215731	0.577206
LOC_002177	AFLA_028990	conserved_hypothetical_protein	blue	-0.859844	0.00295098	0.963815	2.86e-05	0.675376	0.0458916	-0.757139	0.0181568	0.47953	0.191478	-0.866793	0.00248744	-0.670012	0.048315	-0.444145	0.231046	0.425467	0.25358	0.641582	0.0625227	-0.783314	0.0125235	-0.329735	0.386192	-0.692872	0.0385331	0.37379	0.321702	-0.50608	0.164498	-0.213312	0.581586	-0.190616	0.623247	-0.542814	0.13101	-0.605746	0.0838386	-0.0712651	0.855433	0.425072	0.254068	0.601138	0.0868653	-0.337593	0.374274
LOC_001712	AFLA_031910	acetate_kinase%2C_putative	blue	-0.859789	0.00295486	0.961289	3.62e-05	0.700062	0.0357463	-0.729349	0.0257519	0.473023	0.198446	-0.886331	0.00145644	-0.706406	0.0333984	-0.481076	0.189843	0.38848	0.301489	0.576299	0.104331	-0.771719	0.0148472	-0.269699	0.482796	-0.640946	0.0628676	0.368454	0.329207	-0.506238	0.164344	-0.161911	0.677279	-0.191529	0.621552	-0.540687	0.132827	-0.664815	0.0507398	-0.108077	0.781959	0.474563	0.196783	0.580391	0.101318	-0.264153	0.492189
LOC_005283	AFLA_055140	hypercellular_protein_HypA	blue	0.859012	0.00301017	-0.872145	0.00216669	-0.601597	0.0865606	0.627169	0.0706287	-0.789634	0.0113663	0.594784	0.0911471	0.653389	0.0563401	0.789852	0.0113277	-0.730427	0.0254241	-0.398651	0.287885	0.463789	0.208572	0.481255	0.189654	0.672382	0.0472345	-0.677001	0.0451733	0.107363	0.783373	0.308599	0.419106	0.219664	0.57011	0.197484	0.610536	0.568289	0.110382	0.134203	0.730674	-0.594907	0.0910632	-0.733138	0.024612	0.370884	0.325779
LOC_002999	AFLA_014570	conserved_hypothetical_protein	blue	-0.858897	0.00301845	0.927683	0.000311853	0.738638	0.0230173	-0.804463	0.00893838	0.535358	0.137447	-0.764943	0.0163302	-0.734716	0.0241473	-0.404286	0.280488	0.358994	0.342723	0.585899	0.0973485	-0.821593	0.00660151	-0.328761	0.387682	-0.586119	0.0971921	0.513104	0.15775	-0.48388	0.186898	-0.308284	0.419605	-0.229754	0.552052	-0.544997	0.129159	-0.65244	0.0568217	-0.0552351	0.887762	0.387323	0.303057	0.530991	0.141302	-0.334741	0.378579
LOC_005893	AFLA_137250	MFS_transporter%2C_putative	blue	0.85879	0.0030261	-0.950233	8.62e-05	-0.688576	0.0402638	0.719964	0.0287233	-0.491506	0.17902	0.946911	0.000107752	0.522358	0.149109	0.546983	0.127489	-0.471759	0.199815	-0.638017	0.0644699	0.519942	0.151338	0.436794	0.23978	0.591656	0.0933021	-0.148292	0.703383	0.473456	0.197978	0.131855	0.735248	0.454233	0.219347	0.638719	0.0640836	0.529297	0.142815	0.221751	0.566356	-0.363691	0.335978	-0.43184	0.245764	0.123625	0.751338
LOC_002776	AFLA_018980|AFLA_018990	hypothetical_protein	blue	0.858646	0.00303652	-0.883196	0.00159684	-0.634525	0.066414	0.620204	0.0747695	-0.593654	0.0919219	0.783043	0.0125749	0.610095	0.0810429	0.791049	0.0111176	-0.582707	0.0996377	-0.457238	0.215926	0.499834	0.170635	0.308033	0.420004	0.609845	0.0812017	-0.396782	0.290361	0.18566	0.632474	0.197744	0.610057	0.284048	0.458851	0.353699	0.350405	0.70053	0.0355693	0.24	0.533941	-0.572476	0.107194	-0.64524	0.0605637	0.0760437	0.84583
LOC_008551	AFLA_002010	conserved_hypothetical_protein	blue	-0.858446	0.00305096	0.789649	0.0113636	0.760175	0.0174308	-0.720798	0.0284506	0.809931	0.00813995	-0.43851	0.237726	-0.785964	0.0120291	-0.550559	0.124514	0.511985	0.158814	0.330916	0.38439	-0.63906	0.0638967	-0.371123	0.325442	-0.454894	0.218593	0.843803	0.0042416	-0.317631	0.404889	-0.552935	0.122561	-0.188233	0.627677	-0.198736	0.608228	-0.538122	0.135039	-0.213691	0.580899	0.500104	0.170368	0.487446	0.18319	-0.511207	0.159556
LOC_008610	AFLA_003670	DEAD/DEAH_box_helicase%2C_putative	blue	0.85834	0.00305863	-0.857108	0.00314872	-0.628346	0.069943	0.698702	0.0362631	-0.770041	0.0152057	0.584815	0.0981224	0.669291	0.0486469	0.773748	0.0144214	-0.664507	0.0508859	-0.440865	0.234921	0.505331	0.165227	0.487739	0.182887	0.641019	0.062828	-0.659219	0.0534362	0.129502	0.739839	0.339145	0.371942	0.282718	0.461047	0.300545	0.431968	0.585957	0.097307	0.123191	0.75219	-0.490731	0.179811	-0.711189	0.0316965	0.310928	0.415419
LOC_006148	AFLA_135000	conserved_hypothetical_protein	blue	-0.858317	0.0030603	0.801857	0.00933679	0.65764	0.0542129	-0.882164	0.00164503	0.791133	0.0111029	-0.510041	0.160672	-0.413785	0.268243	-0.536124	0.136777	0.690442	0.0395059	0.728413	0.0260388	-0.399182	0.287183	-0.80667	0.00860995	-0.590223	0.0942998	0.496039	0.174427	-0.242536	0.529492	-0.646079	0.0601197	-0.614557	0.0782349	-0.497779	0.172683	-0.245069	0.525066	-0.170476	0.661011	0.0780367	0.84183	0.411779	0.270805	-0.42357	0.255931
LOC_002088	AFLA_026420|AFLA_026430|AFLA_026440	YagE_family_protein	blue	-0.858263	0.00306418	0.811229	0.00795777	0.859805	0.00295371	-0.611809	0.0799572	0.778734	0.0134099	-0.679442	0.0441074	-0.809589	0.00818841	-0.73705	0.0234704	0.401453	0.284194	0.130973	0.736969	-0.351962	0.352942	-0.308793	0.418798	-0.242673	0.529254	0.476257	0.194965	-0.537159	0.135876	-0.159607	0.681675	-0.419796	0.260644	-0.405986	0.278275	-0.493068	0.177429	-0.514064	0.156841	0.552841	0.122638	0.256817	0.504725	-0.188239	0.627667
LOC_001325	AFLA_087820|AFLA_087830	cell_wall_integrity_signaling_protein_Lsp1/Pil1%2C_putative	blue	-0.858222	0.00306713	0.93617	0.000203174	0.76214	0.0169714	-0.707586	0.0329731	0.494225	0.176257	-0.869571	0.00231715	-0.7938	0.0106443	-0.526074	0.145719	0.308546	0.419191	0.44947	0.224829	-0.758996	0.0177104	-0.184397	0.634831	-0.523531	0.148034	0.403339	0.281724	-0.5346	0.138111	-0.119362	0.759707	-0.201866	0.602472	-0.541088	0.132483	-0.728592	0.0259838	-0.180804	0.641556	0.521294	0.150088	0.519125	0.152096	-0.183057	0.637336
LOC_003370	AFLA_104890	hydrolase%2C_putative	blue	-0.857683	0.00310646	0.808961	0.00827793	0.818055	0.00704522	-0.565939	0.112197	0.745001	0.0212592	-0.626275	0.0711519	-0.881828	0.00166097	-0.774689	0.0142268	0.408408	0.275139	0.0894825	0.81892	-0.507211	0.1634	-0.144191	0.711299	-0.306292	0.422772	0.656775	0.0546415	-0.357898	0.344306	-0.209607	0.588318	-0.212742	0.58262	-0.234804	0.543096	-0.721096	0.0283534	-0.411147	0.271615	0.71567	0.0301544	0.43826	0.238025	-0.165621	0.670217
LOC_000390	AFLA_081440|AFLA_081450	SWIB/MDM2_domain_protein	blue	0.857645	0.00310922	-0.794226	0.0105723	-0.705544	0.0337113	0.672979	0.0469649	-0.74944	0.020087	0.549339	0.125525	0.799707	0.00967448	0.793833	0.0106387	-0.530904	0.14138	-0.299991	0.43286	0.569394	0.109535	0.279271	0.466765	0.516805	0.154261	-0.673574	0.0466969	0.26652	0.48817	0.35845	0.343508	0.182904	0.637623	0.25512	0.507644	0.617205	0.0765974	0.290981	0.447467	-0.545706	0.128561	-0.643019	0.0617484	0.288491	0.451541
LOC_008916	AFLA_051620	SAM_binding_motif_containing_protein	blue	-0.85698	0.00315824	0.958796	4.49e-05	0.687281	0.0407949	-0.770115	0.0151899	0.46593	0.2062	-0.87193	0.00217895	-0.638125	0.0644105	-0.402405	0.282946	0.407837	0.275878	0.667139	0.0496462	-0.772861	0.0146065	-0.348341	0.358262	-0.665447	0.0504408	0.342327	0.36718	-0.521682	0.149731	-0.23643	0.540224	-0.236323	0.540413	-0.572027	0.107533	-0.588136	0.0957638	-0.0796756	0.838543	0.386591	0.304052	0.541335	0.132272	-0.322741	0.396946
LOC_010917	AFLA_114990|AFLA_115010	DEAD_helicases_superfamily_protein_(Aquarius)%2C_putative	blue	0.856899	0.0031642	-0.953575	6.78e-05	-0.628492	0.0698587	0.59068	0.0939804	-0.501168	0.169314	0.943602	0.000132708	0.570522	0.108674	0.671472	0.0476474	-0.553409	0.122174	-0.519986	0.151297	0.515276	0.155696	0.308894	0.418638	0.662219	0.0519796	-0.22149	0.566826	0.377099	0.317091	0.060609	0.876906	0.257814	0.503015	0.432451	0.245022	0.611925	0.079884	0.240822	0.532498	-0.586925	0.09662	-0.58715	0.0964602	0.147856	0.704224
[truncated: 10,101 more rows]
[truncated: 60 more columns]

## Sheet: Blue Module GO
Supplementary Dataset 6. Weighted gene co-expression analysis.
Blue Module Gene Ontology (GO) Enrichment
GO ID	GO Biological Process	Background Count	Result Count	% of Background	Fold Enrichment	Odds Ratio	P-value	Benjamini	Bonferroni
GO:0006098	pentose-phosphate shunt	14	5	35.7	3.79	3.81	0.019555	0.0396433	0.175995
[truncated: 8 more rows]

## Sheet: Turquoise Module GO
Supplementary Dataset 6. Weighted gene co-expression analysis.
[truncated: 32 more rows]

[truncated: 1 more sheets: Purple Module GO]
